# Supplementary material for: Uncovering the Gene Regulatory Network of Maize Hybrid ZD309 under Heat Stress by Transcriptomic and Metabolomic Analysis
Source: Plants (Basel). 2022 Mar 1;11(5):677. doi: 10.3390/plants11050677 (PMC8912342; doi:10.3390/plants11050677)
Supplement: Supplementary file 1 [file plants-11-00677-s001.zip › Table S1.xlsx]

## Sheet: Sheet3
Table S1. Primers used for qRT-PCR analysis in this study
Primer name	Primer sequence (5' to 3')
GAPDH-F	ATCAACGGCTTCGGAAGGAT
GAPDH-R	CCGTGGACGGTGTCGTACTT
Zm00001d015300-F	TTCTGAAGGGTAAGCGTAGGG
Zm00001d015300-R	TCAGCCTTGGACTTGTGGATA
Zm00001d016542-F	AAGGCTTAGTAACTGGGAGTCAAC
Zm00001d016542-R	CACAAAGTATGGCTCCTGTAGAAG
Zm00001d019534-F	CTGCGCCAAACGTTCTCA
Zm00001d019534-R	AGGTAGTAGCCGTAGGTGATGC
Zm00001d048702-F	TGGAGCTGCGTACCATCACT
Zm00001d048702-R	CGTTTGTTGGCTGAGGTTGT
Zm00001d012557-F	AAGAAGAACGACCCATCCGA
Zm00001d012557-R	CGTTCTCGTGCGTCATCATT
Zm00001d052194-F	CTGTGCCCAGCCTGTTCTC
Zm00001d052194-R	CCAAGTCGTCCACAAGGTTC
Zm00001d039848-F	CAGTCGCCCACCACCATAC
Zm00001d039848-R	ACAAAGGAGTGCCTCATCAAAT
Zm00001d042653-F	GGGTCAAGTTGGACGTCGT
Zm00001d042653-R	ACTTGATACGCTTGGAACTGG
Zm00001d010791-F	ACGTATTGCTCGGAGTTTGG
Zm00001d010791-R	CACATTCTCTCCAGTGGCATC
Zm00001d033649-F	TGGCGGACTTGTTTACAGACT
Zm00001d033649-R	ACCTTTGAGGAGGATTTGACC
