# Supplementary material for: Uncovering the Gene Regulatory Network of Maize Hybrid ZD309 under Heat Stress by Transcriptomic and Metabolomic Analysis
Source: Plants (Basel). 2022 Mar 1;11(5):677. doi: 10.3390/plants11050677 (PMC8912342; doi:10.3390/plants11050677)
Supplement: Supplementary file 1 [file plants-11-00677-s001.zip › Table S2.xlsx]

## Sheet: Table S2-1
Table S2-1. H39_1D3HS VS H39_1D3CK DEGs GO enrichment
GO_ID	GO_Term	GO_function	GO_class	pvalue	Gene_ID	Gene_name	Description	FPKM.H39_1D3HS1	FPKM.H39_1D3HS2	FPKM.H39_1D3HS3	FPKM.H39_1D3CK1	FPKM.H39_1D3CK2	FPKM.H39_1D3CK3	fc	log2(fc)	regulation
GO:0010287	plastoglobule	cellular_component	8	0	Zm00001d001857	Zm00001d001857	light harvesting complex photosystem II subunit 6	2.33362	0.809704	1.70196	52.5759	10.4919	6.53488	0.0696135	-3.84449	down
GO:0010287	plastoglobule	cellular_component	8	0	Zm00001d005814	Zm00001d005814	Photosystem I chlorophyll a/b-binding protein 6 chloroplastic	96.0167	122.344	113.421	152.34	324.003	410.983	0.373912	-1.41923	down
GO:0010287	plastoglobule	cellular_component	8	0	Zm00001d006587	Zm00001d006587	Chlorophyll a-b binding protein CP29.1 chloroplastic	42.139	39.9131	34.9009	298.126	428.149	380.028	0.105715	-3.24175	down
GO:0010287	plastoglobule	cellular_component	8	0	Zm00001d006663	light harvesting complex A1	light harvesting complex A1	79.3313	154.275	145.389	290.941	1020.37	987.652	0.164855	-2.60073	down
GO:0010287	plastoglobule	cellular_component	8	0	Zm00001d007267	light harvesting chlorophyll a/b binding protein5	light harvesting chlorophyll a/b binding protein5	9.06739	7.51157	7.1913	280.357	367.194	422.326	0.0222177	-5.49214	down
GO:0010287	plastoglobule	cellular_component	8	0	Zm00001d007581	Zm00001d007581	harpin binding protein1	20.5821	15.1074	18.5351	46.0508	43.6612	52.6519	0.380888	-1.39256	down
GO:0010287	plastoglobule	cellular_component	8	0	Zm00001d009589	light harvesting chlorophyll a/b binding protein3	Chlorophyll a-b binding protein M9%2C chloroplastic	8.94224	1.47866	1.76639	122.762	110.548	71.0978	0.0400361	-4.64256	down
GO:0010287	plastoglobule	cellular_component	8	0	Zm00001d011285	light harvesting chlorophyll a/b binding protein1	photosystem II light harvesting complex gene B1B2	3.82619	1.27663	2.33596	19.8154	17.0749	11.0951	0.155022	-2.68946	down
GO:0010287	plastoglobule	cellular_component	8	0	Zm00001d012394	phytoene synthase2	phytoene synthase2	15.5733	16.8728	14.6652	25.7279	35.422	38.7771	0.471457	-1.0848	down
GO:0010287	plastoglobule	cellular_component	8	0	Zm00001d015385	Zm00001d015385	Chlorophyll a-b binding protein 6 chloroplastic	108.088	73.5513	68.4315	1571.4	1766.3	1792.67	0.0487433	-4.35865	down
GO:0010287	plastoglobule	cellular_component	8	0	Zm00001d017812	Zm00001d017812	P-loop containing nucleoside triphosphate hydrolases superfamily protein	4.68152	7.44954	7.5559	8.71063	18.7344	18.8828	0.424949	-1.23464	down
GO:0010287	plastoglobule	cellular_component	8	0	Zm00001d018157	light harvesting complex a/b protein4	light harvesting complex a/b protein4	124.532	343.086	305.863	264.011	1074.49	1152.93	0.310457	-1.68753	down
GO:0010287	plastoglobule	cellular_component	8	0	Zm00001d021410	Zm00001d021410	Phytoene synthase chloroplastic	2.69718	5.41342	4.50366	0.708494	0.496733	0.935256	5.89318	2.55905	up
GO:0010287	plastoglobule	cellular_component	8	0	Zm00001d021435	light harvesting chlorophyll a/b binding protein2	Chlorophyll a-b binding protein 1%2C chloroplastic	90.9864	23.1608	21.3417	836.35	642.793	417.651	0.0714305	-3.80732	down
GO:0010287	plastoglobule	cellular_component	8	0	Zm00001d021763	photosystem II subunit29	photosystem II subunit29	137.071	130.942	118.884	992.711	1390.7	1326.51	0.104287	-3.26137	down
GO:0010287	plastoglobule	cellular_component	8	0	Zm00001d021784	Zm00001d021784	Chlorophyll a-b binding protein of LHCII type III	17.7796	5.97588	4.61762	39.4351	29.2991	36.2961	0.270142	-1.88821	down
GO:0010287	plastoglobule	cellular_component	8	0	Zm00001d021906	Zm00001d021906	Chlorophyll a-b binding protein	62.9824	32.9044	33.7039	710.949	1057.83	946.584	0.047725	-4.38911	down
GO:0010287	plastoglobule	cellular_component	8	0	Zm00001d026599	light harvesting chlorophyll a/b binding protein6	light harvesting chlorophyll a/b binding protein6	18.4833	10.4219	9.25519	272.064	387.462	237.921	0.042521	-4.55568	down
GO:0010287	plastoglobule	cellular_component	8	0	Zm00001d032051	Zm00001d032051	light harvesting complex photosystem II subunit 6	0.0001	0.0001	0.0001	5.67339	6.0675	0.0001	2.55515e-05	-15.2562	down
GO:0010287	plastoglobule	cellular_component	8	0	Zm00001d032197	Zm00001d032197	Chlorophyll a-b binding protein 4 chloroplastic	253.773	225.031	212.888	1348.87	1880.3	2099.11	0.129815	-2.94547	down
GO:0010287	plastoglobule	cellular_component	8	0	Zm00001d033132	Zm00001d033132	photosystem II light harvesting complex gene 2.1	3.53853	4.34191	3.82158	284.849	498.751	501.955	0.0091027	-6.77949	down
GO:0010287	plastoglobule	cellular_component	8	0	Zm00001d033136	light harvesting chlorophyll binding protein9	light harvesting chlorophyll binding protein9	3.51389	4.33379	3.70052	288.401	501.111	501.351	0.00894612	-6.80452	down
GO:0010287	plastoglobule	cellular_component	8	0	Zm00001d039040	light harvesting complex mesophyll7	Light harvesting complex mesophyll7	124.201	82.0397	71.3135	546.291	538.024	463.531	0.179316	-2.47942	down
GO:0010287	plastoglobule	cellular_component	8	0	Zm00001d046786	Zm00001d046786	Photosystem I chlorophyll a/b-binding protein 3-1 chloroplastic	134.338	100.462	93.0705	1271.55	1624.64	1723.73	0.0709688	-3.81667	down
GO:0010287	plastoglobule	cellular_component	8	0	Zm00001d048998	Zm00001d048998	Chlorophyll a-b binding protein CP26 chloroplastic	16.4723	8.89483	10.5381	773.941	1143.01	1023.06	0.0122126	-6.35548	down
GO:0010287	plastoglobule	cellular_component	8	0	Zm00001d050403	Zm00001d050403	Chlorophyll a-b binding protein 4	13.8506	12.087	8.57105	618.749	596.069	574.099	0.0192902	-5.69599	down
GO:0009522	photosystem I	cellular_component	7	4.86804e-27	Zm00001d001857	Zm00001d001857	light harvesting complex photosystem II subunit 6	2.33362	0.809704	1.70196	52.5759	10.4919	6.53488	0.0696135	-3.84449	down
GO:0009522	photosystem I	cellular_component	7	4.86804e-27	Zm00001d003767	Zm00001d003767	Photosystem I subunit O	127.559	99.5234	97.5191	408.226	694.154	558.901	0.195392	-2.35555	down
GO:0009522	photosystem I	cellular_component	7	4.86804e-27	Zm00001d005446	Zm00001d005446	Photosystem I reaction center subunit IV A	378.635	546.779	516.654	698.715	1506.94	1609.21	0.378013	-1.40349	down
GO:0009522	photosystem I	cellular_component	7	4.86804e-27	Zm00001d005814	Zm00001d005814	Photosystem I chlorophyll a/b-binding protein 6 chloroplastic	96.0167	122.344	113.421	152.34	324.003	410.983	0.373912	-1.41923	down
GO:0009522	photosystem I	cellular_component	7	4.86804e-27	Zm00001d005996	Zm00001d005996	Photosystem I reaction center subunit V	88.4562	75.9318	70.7195	441.403	477.068	639.022	0.150953	-2.72783	down
GO:0009522	photosystem I	cellular_component	7	4.86804e-27	Zm00001d006587	Zm00001d006587	Chlorophyll a-b binding protein CP29.1 chloroplastic	42.139	39.9131	34.9009	298.126	428.149	380.028	0.105715	-3.24175	down
GO:0009522	photosystem I	cellular_component	7	4.86804e-27	Zm00001d006663	light harvesting complex A1	light harvesting complex A1	79.3313	154.275	145.389	290.941	1020.37	987.652	0.164855	-2.60073	down
GO:0009522	photosystem I	cellular_component	7	4.86804e-27	Zm00001d007267	light harvesting chlorophyll a/b binding protein5	light harvesting chlorophyll a/b binding protein5	9.06739	7.51157	7.1913	280.357	367.194	422.326	0.0222177	-5.49214	down
GO:0009522	photosystem I	cellular_component	7	4.86804e-27	Zm00001d008706	Zm00001d008706	Photosystem I reaction center subunit XI chloroplastic	365.399	238.198	228.939	1012.62	970.885	730.279	0.306781	-1.70472	down
GO:0009522	photosystem I	cellular_component	7	4.86804e-27	Zm00001d009589	light harvesting chlorophyll a/b binding protein3	Chlorophyll a-b binding protein M9%2C chloroplastic	8.94224	1.47866	1.76639	122.762	110.548	71.0978	0.0400361	-4.64256	down
GO:0009522	photosystem I	cellular_component	7	4.86804e-27	Zm00001d011285	light harvesting chlorophyll a/b binding protein1	photosystem II light harvesting complex gene B1B2	3.82619	1.27663	2.33596	19.8154	17.0749	11.0951	0.155022	-2.68946	down
GO:0009522	photosystem I	cellular_component	7	4.86804e-27	Zm00001d013039	Zm00001d013039	photosystem I subunit d1	46.1155	18.9529	18.6583	174.709	178.632	171.707	0.159465	-2.64869	down
GO:0009522	photosystem I	cellular_component	7	4.86804e-27	Zm00001d013146	Zm00001d013146	Photosystem I reaction center subunit III chloroplastic	136.226	96.0864	84.5051	978.232	1072.73	825.153	0.110154	-3.1824	down
GO:0009522	photosystem I	cellular_component	7	4.86804e-27	Zm00001d015385	Zm00001d015385	Chlorophyll a-b binding protein 6 chloroplastic	108.088	73.5513	68.4315	1571.4	1766.3	1792.67	0.0487433	-4.35865	down
GO:0009522	photosystem I	cellular_component	7	4.86804e-27	Zm00001d018157	light harvesting complex a/b protein4	light harvesting complex a/b protein4	124.532	343.086	305.863	264.011	1074.49	1152.93	0.310457	-1.68753	down
GO:0009522	photosystem I	cellular_component	7	4.86804e-27	Zm00001d018797	photosystem I reaction center6	photosystem I reaction center6	156.969	132.708	115.085	1430.5	2165.15	1878.79	0.0739368	-3.75756	down
GO:0009522	photosystem I	cellular_component	7	4.86804e-27	Zm00001d019518	Zm00001d019518	Photosystem I reaction center subunit IV A	335.275	549.341	515.469	733.987	1776.83	2137.23	0.30122	-1.73111	down
GO:0009522	photosystem I	cellular_component	7	4.86804e-27	Zm00001d020877	Zm00001d020877	Photosystem I reaction center subunit V chloroplastic	121.756	180.169	184.454	284.763	635.476	818.369	0.279752	-1.83778	down
GO:0009522	photosystem I	cellular_component	7	4.86804e-27	Zm00001d021435	light harvesting chlorophyll a/b binding protein2	Chlorophyll a-b binding protein 1%2C chloroplastic	90.9864	23.1608	21.3417	836.35	642.793	417.651	0.0714305	-3.80732	down
GO:0009522	photosystem I	cellular_component	7	4.86804e-27	Zm00001d021763	photosystem II subunit29	photosystem II subunit29	137.071	130.942	118.884	992.711	1390.7	1326.51	0.104287	-3.26137	down
GO:0009522	photosystem I	cellular_component	7	4.86804e-27	Zm00001d021784	Zm00001d021784	Chlorophyll a-b binding protein of LHCII type III	17.7796	5.97588	4.61762	39.4351	29.2991	36.2961	0.270142	-1.88821	down
GO:0009522	photosystem I	cellular_component	7	4.86804e-27	Zm00001d021906	Zm00001d021906	Chlorophyll a-b binding protein	62.9824	32.9044	33.7039	710.949	1057.83	946.584	0.047725	-4.38911	down
GO:0009522	photosystem I	cellular_component	7	4.86804e-27	Zm00001d026599	light harvesting chlorophyll a/b binding protein6	light harvesting chlorophyll a/b binding protein6	18.4833	10.4219	9.25519	272.064	387.462	237.921	0.042521	-4.55568	down
GO:0009522	photosystem I	cellular_component	7	4.86804e-27	Zm00001d032051	Zm00001d032051	light harvesting complex photosystem II subunit 6	0.0001	0.0001	0.0001	5.67339	6.0675	0.0001	2.55515e-05	-15.2562	down
GO:0009522	photosystem I	cellular_component	7	4.86804e-27	Zm00001d032197	Zm00001d032197	Chlorophyll a-b binding protein 4 chloroplastic	253.773	225.031	212.888	1348.87	1880.3	2099.11	0.129815	-2.94547	down
GO:0009522	photosystem I	cellular_component	7	4.86804e-27	Zm00001d033132	Zm00001d033132	photosystem II light harvesting complex gene 2.1	3.53853	4.34191	3.82158	284.849	498.751	501.955	0.0091027	-6.77949	down
GO:0009522	photosystem I	cellular_component	7	4.86804e-27	Zm00001d033136	light harvesting chlorophyll binding protein9	light harvesting chlorophyll binding protein9	3.51389	4.33379	3.70052	288.401	501.111	501.351	0.00894612	-6.80452	down
GO:0009522	photosystem I	cellular_component	7	4.86804e-27	Zm00001d033893	Zm00001d033893		0.965727	14.3601	13.0435	4.47701	63.7184	82.3552	0.188437	-2.40785	down
GO:0009522	photosystem I	cellular_component	7	4.86804e-27	Zm00001d034543	Zm00001d034543	Photosystem I reaction center subunit II-1 chloroplastic	489.996	373.014	349.735	2017.65	2014.12	1791.94	0.208243	-2.26366	down
GO:0009522	photosystem I	cellular_component	7	4.86804e-27	Zm00001d038984	photosystem I H subunit1	photosystem I H subunit1	711.959	639.535	595.047	1513.87	1847.55	1895.34	0.370293	-1.43326	down
GO:0009522	photosystem I	cellular_component	7	4.86804e-27	Zm00001d039040	light harvesting complex mesophyll7	Light harvesting complex mesophyll7	124.201	82.0397	71.3135	546.291	538.024	463.531	0.179316	-2.47942	down
GO:0009522	photosystem I	cellular_component	7	4.86804e-27	Zm00001d041819	photosystem I N subunit1	photosystem I N subunit1	246.345	681.376	647.395	986.678	3515.94	4532.92	0.174325	-2.52015	down
GO:0009522	photosystem I	cellular_component	7	4.86804e-27	Zm00001d046786	Zm00001d046786	Photosystem I chlorophyll a/b-binding protein 3-1 chloroplastic	134.338	100.462	93.0705	1271.55	1624.64	1723.73	0.0709688	-3.81667	down
GO:0009522	photosystem I	cellular_component	7	4.86804e-27	Zm00001d048998	Zm00001d048998	Chlorophyll a-b binding protein CP26 chloroplastic	16.4723	8.89483	10.5381	773.941	1143.01	1023.06	0.0122126	-6.35548	down
GO:0009522	photosystem I	cellular_component	7	4.86804e-27	Zm00001d050403	Zm00001d050403	Chlorophyll a-b binding protein 4	13.8506	12.087	8.57105	618.749	596.069	574.099	0.0192902	-5.69599	down
GO:0009768	photosynthesis, light harvesting in photosystem I	biological_process	7	1.46567e-19	Zm00001d001857	Zm00001d001857	light harvesting complex photosystem II subunit 6	2.33362	0.809704	1.70196	52.5759	10.4919	6.53488	0.0696135	-3.84449	down
GO:0009768	photosynthesis, light harvesting in photosystem I	biological_process	7	1.46567e-19	Zm00001d005814	Zm00001d005814	Photosystem I chlorophyll a/b-binding protein 6 chloroplastic	96.0167	122.344	113.421	152.34	324.003	410.983	0.373912	-1.41923	down
GO:0009768	photosynthesis, light harvesting in photosystem I	biological_process	7	1.46567e-19	Zm00001d006587	Zm00001d006587	Chlorophyll a-b binding protein CP29.1 chloroplastic	42.139	39.9131	34.9009	298.126	428.149	380.028	0.105715	-3.24175	down
GO:0009768	photosynthesis, light harvesting in photosystem I	biological_process	7	1.46567e-19	Zm00001d006663	light harvesting complex A1	light harvesting complex A1	79.3313	154.275	145.389	290.941	1020.37	987.652	0.164855	-2.60073	down
GO:0009768	photosynthesis, light harvesting in photosystem I	biological_process	7	1.46567e-19	Zm00001d007267	light harvesting chlorophyll a/b binding protein5	light harvesting chlorophyll a/b binding protein5	9.06739	7.51157	7.1913	280.357	367.194	422.326	0.0222177	-5.49214	down
GO:0009768	photosynthesis, light harvesting in photosystem I	biological_process	7	1.46567e-19	Zm00001d009589	light harvesting chlorophyll a/b binding protein3	Chlorophyll a-b binding protein M9%2C chloroplastic	8.94224	1.47866	1.76639	122.762	110.548	71.0978	0.0400361	-4.64256	down
GO:0009768	photosynthesis, light harvesting in photosystem I	biological_process	7	1.46567e-19	Zm00001d011285	light harvesting chlorophyll a/b binding protein1	photosystem II light harvesting complex gene B1B2	3.82619	1.27663	2.33596	19.8154	17.0749	11.0951	0.155022	-2.68946	down
GO:0009768	photosynthesis, light harvesting in photosystem I	biological_process	7	1.46567e-19	Zm00001d015385	Zm00001d015385	Chlorophyll a-b binding protein 6 chloroplastic	108.088	73.5513	68.4315	1571.4	1766.3	1792.67	0.0487433	-4.35865	down
GO:0009768	photosynthesis, light harvesting in photosystem I	biological_process	7	1.46567e-19	Zm00001d018157	light harvesting complex a/b protein4	light harvesting complex a/b protein4	124.532	343.086	305.863	264.011	1074.49	1152.93	0.310457	-1.68753	down
GO:0009768	photosynthesis, light harvesting in photosystem I	biological_process	7	1.46567e-19	Zm00001d021435	light harvesting chlorophyll a/b binding protein2	Chlorophyll a-b binding protein 1%2C chloroplastic	90.9864	23.1608	21.3417	836.35	642.793	417.651	0.0714305	-3.80732	down
GO:0009768	photosynthesis, light harvesting in photosystem I	biological_process	7	1.46567e-19	Zm00001d021763	photosystem II subunit29	photosystem II subunit29	137.071	130.942	118.884	992.711	1390.7	1326.51	0.104287	-3.26137	down
GO:0009768	photosynthesis, light harvesting in photosystem I	biological_process	7	1.46567e-19	Zm00001d021784	Zm00001d021784	Chlorophyll a-b binding protein of LHCII type III	17.7796	5.97588	4.61762	39.4351	29.2991	36.2961	0.270142	-1.88821	down
GO:0009768	photosynthesis, light harvesting in photosystem I	biological_process	7	1.46567e-19	Zm00001d021906	Zm00001d021906	Chlorophyll a-b binding protein	62.9824	32.9044	33.7039	710.949	1057.83	946.584	0.047725	-4.38911	down
GO:0009768	photosynthesis, light harvesting in photosystem I	biological_process	7	1.46567e-19	Zm00001d026599	light harvesting chlorophyll a/b binding protein6	light harvesting chlorophyll a/b binding protein6	18.4833	10.4219	9.25519	272.064	387.462	237.921	0.042521	-4.55568	down
GO:0009768	photosynthesis, light harvesting in photosystem I	biological_process	7	1.46567e-19	Zm00001d032051	Zm00001d032051	light harvesting complex photosystem II subunit 6	0.0001	0.0001	0.0001	5.67339	6.0675	0.0001	2.55515e-05	-15.2562	down
GO:0009768	photosynthesis, light harvesting in photosystem I	biological_process	7	1.46567e-19	Zm00001d032197	Zm00001d032197	Chlorophyll a-b binding protein 4 chloroplastic	253.773	225.031	212.888	1348.87	1880.3	2099.11	0.129815	-2.94547	down
GO:0009768	photosynthesis, light harvesting in photosystem I	biological_process	7	1.46567e-19	Zm00001d033132	Zm00001d033132	photosystem II light harvesting complex gene 2.1	3.53853	4.34191	3.82158	284.849	498.751	501.955	0.0091027	-6.77949	down
GO:0009768	photosynthesis, light harvesting in photosystem I	biological_process	7	1.46567e-19	Zm00001d033136	light harvesting chlorophyll binding protein9	light harvesting chlorophyll binding protein9	3.51389	4.33379	3.70052	288.401	501.111	501.351	0.00894612	-6.80452	down
GO:0009768	photosynthesis, light harvesting in photosystem I	biological_process	7	1.46567e-19	Zm00001d039040	light harvesting complex mesophyll7	Light harvesting complex mesophyll7	124.201	82.0397	71.3135	546.291	538.024	463.531	0.179316	-2.47942	down
GO:0009768	photosynthesis, light harvesting in photosystem I	biological_process	7	1.46567e-19	Zm00001d046786	Zm00001d046786	Photosystem I chlorophyll a/b-binding protein 3-1 chloroplastic	134.338	100.462	93.0705	1271.55	1624.64	1723.73	0.0709688	-3.81667	down
GO:0009768	photosynthesis, light harvesting in photosystem I	biological_process	7	1.46567e-19	Zm00001d048998	Zm00001d048998	Chlorophyll a-b binding protein CP26 chloroplastic	16.4723	8.89483	10.5381	773.941	1143.01	1023.06	0.0122126	-6.35548	down
GO:0009768	photosynthesis, light harvesting in photosystem I	biological_process	7	1.46567e-19	Zm00001d050403	Zm00001d050403	Chlorophyll a-b binding protein 4	13.8506	12.087	8.57105	618.749	596.069	574.099	0.0192902	-5.69599	down
GO:0009765	photosynthesis, light harvesting	biological_process	6	1.23453e-18	Zm00001d001857	Zm00001d001857	light harvesting complex photosystem II subunit 6	2.33362	0.809704	1.70196	52.5759	10.4919	6.53488	0.0696135	-3.84449	down
GO:0009765	photosynthesis, light harvesting	biological_process	6	1.23453e-18	Zm00001d005814	Zm00001d005814	Photosystem I chlorophyll a/b-binding protein 6 chloroplastic	96.0167	122.344	113.421	152.34	324.003	410.983	0.373912	-1.41923	down
GO:0009765	photosynthesis, light harvesting	biological_process	6	1.23453e-18	Zm00001d006587	Zm00001d006587	Chlorophyll a-b binding protein CP29.1 chloroplastic	42.139	39.9131	34.9009	298.126	428.149	380.028	0.105715	-3.24175	down
GO:0009765	photosynthesis, light harvesting	biological_process	6	1.23453e-18	Zm00001d006663	light harvesting complex A1	light harvesting complex A1	79.3313	154.275	145.389	290.941	1020.37	987.652	0.164855	-2.60073	down
GO:0009765	photosynthesis, light harvesting	biological_process	6	1.23453e-18	Zm00001d007267	light harvesting chlorophyll a/b binding protein5	light harvesting chlorophyll a/b binding protein5	9.06739	7.51157	7.1913	280.357	367.194	422.326	0.0222177	-5.49214	down
GO:0009765	photosynthesis, light harvesting	biological_process	6	1.23453e-18	Zm00001d009589	light harvesting chlorophyll a/b binding protein3	Chlorophyll a-b binding protein M9%2C chloroplastic	8.94224	1.47866	1.76639	122.762	110.548	71.0978	0.0400361	-4.64256	down
GO:0009765	photosynthesis, light harvesting	biological_process	6	1.23453e-18	Zm00001d011285	light harvesting chlorophyll a/b binding protein1	photosystem II light harvesting complex gene B1B2	3.82619	1.27663	2.33596	19.8154	17.0749	11.0951	0.155022	-2.68946	down
GO:0009765	photosynthesis, light harvesting	biological_process	6	1.23453e-18	Zm00001d015385	Zm00001d015385	Chlorophyll a-b binding protein 6 chloroplastic	108.088	73.5513	68.4315	1571.4	1766.3	1792.67	0.0487433	-4.35865	down
GO:0009765	photosynthesis, light harvesting	biological_process	6	1.23453e-18	Zm00001d018157	light harvesting complex a/b protein4	light harvesting complex a/b protein4	124.532	343.086	305.863	264.011	1074.49	1152.93	0.310457	-1.68753	down
GO:0009765	photosynthesis, light harvesting	biological_process	6	1.23453e-18	Zm00001d021435	light harvesting chlorophyll a/b binding protein2	Chlorophyll a-b binding protein 1%2C chloroplastic	90.9864	23.1608	21.3417	836.35	642.793	417.651	0.0714305	-3.80732	down
GO:0009765	photosynthesis, light harvesting	biological_process	6	1.23453e-18	Zm00001d021763	photosystem II subunit29	photosystem II subunit29	137.071	130.942	118.884	992.711	1390.7	1326.51	0.104287	-3.26137	down
GO:0009765	photosynthesis, light harvesting	biological_process	6	1.23453e-18	Zm00001d021784	Zm00001d021784	Chlorophyll a-b binding protein of LHCII type III	17.7796	5.97588	4.61762	39.4351	29.2991	36.2961	0.270142	-1.88821	down
GO:0009765	photosynthesis, light harvesting	biological_process	6	1.23453e-18	Zm00001d021906	Zm00001d021906	Chlorophyll a-b binding protein	62.9824	32.9044	33.7039	710.949	1057.83	946.584	0.047725	-4.38911	down
GO:0009765	photosynthesis, light harvesting	biological_process	6	1.23453e-18	Zm00001d026599	light harvesting chlorophyll a/b binding protein6	light harvesting chlorophyll a/b binding protein6	18.4833	10.4219	9.25519	272.064	387.462	237.921	0.042521	-4.55568	down
GO:0009765	photosynthesis, light harvesting	biological_process	6	1.23453e-18	Zm00001d032051	Zm00001d032051	light harvesting complex photosystem II subunit 6	0.0001	0.0001	0.0001	5.67339	6.0675	0.0001	2.55515e-05	-15.2562	down
GO:0009765	photosynthesis, light harvesting	biological_process	6	1.23453e-18	Zm00001d032197	Zm00001d032197	Chlorophyll a-b binding protein 4 chloroplastic	253.773	225.031	212.888	1348.87	1880.3	2099.11	0.129815	-2.94547	down
GO:0009765	photosynthesis, light harvesting	biological_process	6	1.23453e-18	Zm00001d033132	Zm00001d033132	photosystem II light harvesting complex gene 2.1	3.53853	4.34191	3.82158	284.849	498.751	501.955	0.0091027	-6.77949	down
GO:0009765	photosynthesis, light harvesting	biological_process	6	1.23453e-18	Zm00001d033136	light harvesting chlorophyll binding protein9	light harvesting chlorophyll binding protein9	3.51389	4.33379	3.70052	288.401	501.111	501.351	0.00894612	-6.80452	down
GO:0009765	photosynthesis, light harvesting	biological_process	6	1.23453e-18	Zm00001d039040	light harvesting complex mesophyll7	Light harvesting complex mesophyll7	124.201	82.0397	71.3135	546.291	538.024	463.531	0.179316	-2.47942	down
GO:0009765	photosynthesis, light harvesting	biological_process	6	1.23453e-18	Zm00001d046786	Zm00001d046786	Photosystem I chlorophyll a/b-binding protein 3-1 chloroplastic	134.338	100.462	93.0705	1271.55	1624.64	1723.73	0.0709688	-3.81667	down
GO:0009765	photosynthesis, light harvesting	biological_process	6	1.23453e-18	Zm00001d048998	Zm00001d048998	Chlorophyll a-b binding protein CP26 chloroplastic	16.4723	8.89483	10.5381	773.941	1143.01	1023.06	0.0122126	-6.35548	down
GO:0009765	photosynthesis, light harvesting	biological_process	6	1.23453e-18	Zm00001d050403	Zm00001d050403	Chlorophyll a-b binding protein 4	13.8506	12.087	8.57105	618.749	596.069	574.099	0.0192902	-5.69599	down
GO:0016168	chlorophyll binding	molecular_function	6	1.53856e-18	Zm00001d001857	Zm00001d001857	light harvesting complex photosystem II subunit 6	2.33362	0.809704	1.70196	52.5759	10.4919	6.53488	0.0696135	-3.84449	down
GO:0016168	chlorophyll binding	molecular_function	6	1.53856e-18	Zm00001d005814	Zm00001d005814	Photosystem I chlorophyll a/b-binding protein 6 chloroplastic	96.0167	122.344	113.421	152.34	324.003	410.983	0.373912	-1.41923	down
GO:0016168	chlorophyll binding	molecular_function	6	1.53856e-18	Zm00001d005996	Zm00001d005996	Photosystem I reaction center subunit V	88.4562	75.9318	70.7195	441.403	477.068	639.022	0.150953	-2.72783	down
GO:0016168	chlorophyll binding	molecular_function	6	1.53856e-18	Zm00001d006587	Zm00001d006587	Chlorophyll a-b binding protein CP29.1 chloroplastic	42.139	39.9131	34.9009	298.126	428.149	380.028	0.105715	-3.24175	down
GO:0016168	chlorophyll binding	molecular_function	6	1.53856e-18	Zm00001d006663	light harvesting complex A1	light harvesting complex A1	79.3313	154.275	145.389	290.941	1020.37	987.652	0.164855	-2.60073	down
GO:0016168	chlorophyll binding	molecular_function	6	1.53856e-18	Zm00001d007267	light harvesting chlorophyll a/b binding protein5	light harvesting chlorophyll a/b binding protein5	9.06739	7.51157	7.1913	280.357	367.194	422.326	0.0222177	-5.49214	down
GO:0016168	chlorophyll binding	molecular_function	6	1.53856e-18	Zm00001d009589	light harvesting chlorophyll a/b binding protein3	Chlorophyll a-b binding protein M9%2C chloroplastic	8.94224	1.47866	1.76639	122.762	110.548	71.0978	0.0400361	-4.64256	down
GO:0016168	chlorophyll binding	molecular_function	6	1.53856e-18	Zm00001d011285	light harvesting chlorophyll a/b binding protein1	photosystem II light harvesting complex gene B1B2	3.82619	1.27663	2.33596	19.8154	17.0749	11.0951	0.155022	-2.68946	down
GO:0016168	chlorophyll binding	molecular_function	6	1.53856e-18	Zm00001d015385	Zm00001d015385	Chlorophyll a-b binding protein 6 chloroplastic	108.088	73.5513	68.4315	1571.4	1766.3	1792.67	0.0487433	-4.35865	down
GO:0016168	chlorophyll binding	molecular_function	6	1.53856e-18	Zm00001d018157	light harvesting complex a/b protein4	light harvesting complex a/b protein4	124.532	343.086	305.863	264.011	1074.49	1152.93	0.310457	-1.68753	down
GO:0016168	chlorophyll binding	molecular_function	6	1.53856e-18	Zm00001d018797	photosystem I reaction center6	photosystem I reaction center6	156.969	132.708	115.085	1430.5	2165.15	1878.79	0.0739368	-3.75756	down
GO:0016168	chlorophyll binding	molecular_function	6	1.53856e-18	Zm00001d020877	Zm00001d020877	Photosystem I reaction center subunit V chloroplastic	121.756	180.169	184.454	284.763	635.476	818.369	0.279752	-1.83778	down
GO:0016168	chlorophyll binding	molecular_function	6	1.53856e-18	Zm00001d021435	light harvesting chlorophyll a/b binding protein2	Chlorophyll a-b binding protein 1%2C chloroplastic	90.9864	23.1608	21.3417	836.35	642.793	417.651	0.0714305	-3.80732	down
GO:0016168	chlorophyll binding	molecular_function	6	1.53856e-18	Zm00001d021763	photosystem II subunit29	photosystem II subunit29	137.071	130.942	118.884	992.711	1390.7	1326.51	0.104287	-3.26137	down
GO:0016168	chlorophyll binding	molecular_function	6	1.53856e-18	Zm00001d021784	Zm00001d021784	Chlorophyll a-b binding protein of LHCII type III	17.7796	5.97588	4.61762	39.4351	29.2991	36.2961	0.270142	-1.88821	down
GO:0016168	chlorophyll binding	molecular_function	6	1.53856e-18	Zm00001d021906	Zm00001d021906	Chlorophyll a-b binding protein	62.9824	32.9044	33.7039	710.949	1057.83	946.584	0.047725	-4.38911	down
GO:0016168	chlorophyll binding	molecular_function	6	1.53856e-18	Zm00001d026599	light harvesting chlorophyll a/b binding protein6	light harvesting chlorophyll a/b binding protein6	18.4833	10.4219	9.25519	272.064	387.462	237.921	0.042521	-4.55568	down
GO:0016168	chlorophyll binding	molecular_function	6	1.53856e-18	Zm00001d032051	Zm00001d032051	light harvesting complex photosystem II subunit 6	0.0001	0.0001	0.0001	5.67339	6.0675	0.0001	2.55515e-05	-15.2562	down
GO:0016168	chlorophyll binding	molecular_function	6	1.53856e-18	Zm00001d032197	Zm00001d032197	Chlorophyll a-b binding protein 4 chloroplastic	253.773	225.031	212.888	1348.87	1880.3	2099.11	0.129815	-2.94547	down
GO:0016168	chlorophyll binding	molecular_function	6	1.53856e-18	Zm00001d033132	Zm00001d033132	photosystem II light harvesting complex gene 2.1	3.53853	4.34191	3.82158	284.849	498.751	501.955	0.0091027	-6.77949	down
GO:0016168	chlorophyll binding	molecular_function	6	1.53856e-18	Zm00001d033136	light harvesting chlorophyll binding protein9	light harvesting chlorophyll binding protein9	3.51389	4.33379	3.70052	288.401	501.111	501.351	0.00894612	-6.80452	down
GO:0016168	chlorophyll binding	molecular_function	6	1.53856e-18	Zm00001d039040	light harvesting complex mesophyll7	Light harvesting complex mesophyll7	124.201	82.0397	71.3135	546.291	538.024	463.531	0.179316	-2.47942	down
GO:0016168	chlorophyll binding	molecular_function	6	1.53856e-18	Zm00001d046786	Zm00001d046786	Photosystem I chlorophyll a/b-binding protein 3-1 chloroplastic	134.338	100.462	93.0705	1271.55	1624.64	1723.73	0.0709688	-3.81667	down
GO:0016168	chlorophyll binding	molecular_function	6	1.53856e-18	Zm00001d048998	Zm00001d048998	Chlorophyll a-b binding protein CP26 chloroplastic	16.4723	8.89483	10.5381	773.941	1143.01	1023.06	0.0122126	-6.35548	down
GO:0016168	chlorophyll binding	molecular_function	6	1.53856e-18	Zm00001d050403	Zm00001d050403	Chlorophyll a-b binding protein 4	13.8506	12.087	8.57105	618.749	596.069	574.099	0.0192902	-5.69599	down
GO:0009523	photosystem II	cellular_component	7	1.11022e-16	Zm00001d001857	Zm00001d001857	light harvesting complex photosystem II subunit 6	2.33362	0.809704	1.70196	52.5759	10.4919	6.53488	0.0696135	-3.84449	down
GO:0009523	photosystem II	cellular_component	7	1.11022e-16	Zm00001d002993	Zm00001d002993	Oxygen-evolving enhancer protein 3	21.1716	24.7433	22.1895	39.4348	57.6561	64.4962	0.421472	-1.24649	down
GO:0009523	photosystem II	cellular_component	7	1.11022e-16	Zm00001d005814	Zm00001d005814	Photosystem I chlorophyll a/b-binding protein 6 chloroplastic	96.0167	122.344	113.421	152.34	324.003	410.983	0.373912	-1.41923	down
GO:0009523	photosystem II	cellular_component	7	1.11022e-16	Zm00001d006540	Zm00001d006540	Oxygen-evolving enhancer protein 3-1	121.263	111.901	103.971	715.058	1451.54	1259.76	0.0983945	-3.34528	down
GO:0009523	photosystem II	cellular_component	7	1.11022e-16	Zm00001d006587	Zm00001d006587	Chlorophyll a-b binding protein CP29.1 chloroplastic	42.139	39.9131	34.9009	298.126	428.149	380.028	0.105715	-3.24175	down
GO:0009523	photosystem II	cellular_component	7	1.11022e-16	Zm00001d006663	light harvesting complex A1	light harvesting complex A1	79.3313	154.275	145.389	290.941	1020.37	987.652	0.164855	-2.60073	down
GO:0009523	photosystem II	cellular_component	7	1.11022e-16	Zm00001d007267	light harvesting chlorophyll a/b binding protein5	light harvesting chlorophyll a/b binding protein5	9.06739	7.51157	7.1913	280.357	367.194	422.326	0.0222177	-5.49214	down
GO:0009523	photosystem II	cellular_component	7	1.11022e-16	Zm00001d007857	photosystem II oxygen evolving polypeptide1	Oxygen-evolving enhancer protein 2-1 chloroplastic	206.579	211.24	203.063	547.505	746.671	622.366	0.32396	-1.62611	down
GO:0009523	photosystem II	cellular_component	7	1.11022e-16	Zm00001d008681	Zm00001d008681	Ultraviolet-B-repressible protein	80.7443	60.8431	60.8794	300.289	324.226	296.586	0.21981	-2.18567	down
GO:0009523	photosystem II	cellular_component	7	1.11022e-16	Zm00001d009589	light harvesting chlorophyll a/b binding protein3	Chlorophyll a-b binding protein M9%2C chloroplastic	8.94224	1.47866	1.76639	122.762	110.548	71.0978	0.0400361	-4.64256	down
GO:0009523	photosystem II	cellular_component	7	1.11022e-16	Zm00001d011285	light harvesting chlorophyll a/b binding protein1	photosystem II light harvesting complex gene B1B2	3.82619	1.27663	2.33596	19.8154	17.0749	11.0951	0.155022	-2.68946	down
GO:0009523	photosystem II	cellular_component	7	1.11022e-16	Zm00001d014564	oxygen-evolving complex 33 kda protein b	Oxygen-evolving enhancer protein 1-1 chloroplastic	97.1736	91.7545	82.4277	361.947	418.577	272.817	0.257614	-1.95671	down
GO:0009523	photosystem II	cellular_component	7	1.11022e-16	Zm00001d015385	Zm00001d015385	Chlorophyll a-b binding protein 6 chloroplastic	108.088	73.5513	68.4315	1571.4	1766.3	1792.67	0.0487433	-4.35865	down
GO:0009523	photosystem II	cellular_component	7	1.11022e-16	Zm00001d016943	Zm00001d016943	Photosynthetic NDH subunit of lumenal location 2 chloroplastic	36.738	33.4958	33.8988	127.399	198.521	205.111	0.196095	-2.35037	down
GO:0009523	photosystem II	cellular_component	7	1.11022e-16	Zm00001d018157	light harvesting complex a/b protein4	light harvesting complex a/b protein4	124.532	343.086	305.863	264.011	1074.49	1152.93	0.310457	-1.68753	down
GO:0009523	photosystem II	cellular_component	7	1.11022e-16	Zm00001d018623	Zm00001d018623	Photosynthetic NDH subunit of lumenal location 3 chloroplastic	136.478	146.589	141.524	234.352	355.737	451.36	0.407692	-1.29445	down
GO:0009523	photosystem II	cellular_component	7	1.11022e-16	Zm00001d018779	photosystem II oxygen evolving polypeptide2	Oxygen-evolving enhancer protein 2-1 chloroplastic	131.784	98.1909	84.7092	819.65	1017.86	989.273	0.111322	-3.16718	down
GO:0009523	photosystem II	cellular_component	7	1.11022e-16	Zm00001d021435	light harvesting chlorophyll a/b binding protein2	Chlorophyll a-b binding protein 1%2C chloroplastic	90.9864	23.1608	21.3417	836.35	642.793	417.651	0.0714305	-3.80732	down
GO:0009523	photosystem II	cellular_component	7	1.11022e-16	Zm00001d021703	oxygen evolving complex2	oxygen evolving complex2	143.332	269.239	248.497	558.946	1497.85	1495.83	0.186079	-2.42601	down
GO:0009523	photosystem II	cellular_component	7	1.11022e-16	Zm00001d021763	photosystem II subunit29	photosystem II subunit29	137.071	130.942	118.884	992.711	1390.7	1326.51	0.104287	-3.26137	down
GO:0009523	photosystem II	cellular_component	7	1.11022e-16	Zm00001d021784	Zm00001d021784	Chlorophyll a-b binding protein of LHCII type III	17.7796	5.97588	4.61762	39.4351	29.2991	36.2961	0.270142	-1.88821	down
GO:0009523	photosystem II	cellular_component	7	1.11022e-16	Zm00001d021906	Zm00001d021906	Chlorophyll a-b binding protein	62.9824	32.9044	33.7039	710.949	1057.83	946.584	0.047725	-4.38911	down
GO:0009523	photosystem II	cellular_component	7	1.11022e-16	Zm00001d026599	light harvesting chlorophyll a/b binding protein6	light harvesting chlorophyll a/b binding protein6	18.4833	10.4219	9.25519	272.064	387.462	237.921	0.042521	-4.55568	down
GO:0009523	photosystem II	cellular_component	7	1.11022e-16	Zm00001d031421	Zm00001d031421	Thylakoid lumenal 19 kDa protein	21.4589	17.7493	16.6278	72.8785	64.112	52.0541	0.295359	-1.75946	down
GO:0009523	photosystem II	cellular_component	7	1.11022e-16	Zm00001d031484	Zm00001d031484	PsbP domain-containing protein 3 chloroplastic	6.13453	7.15654	6.34984	26.7835	60.5345	68.1479	0.126336	-2.98466	down
GO:0009523	photosystem II	cellular_component	7	1.11022e-16	Zm00001d032051	Zm00001d032051	light harvesting complex photosystem II subunit 6	0.0001	0.0001	0.0001	5.67339	6.0675	0.0001	2.55515e-05	-15.2562	down
GO:0009523	photosystem II	cellular_component	7	1.11022e-16	Zm00001d032197	Zm00001d032197	Chlorophyll a-b binding protein 4 chloroplastic	253.773	225.031	212.888	1348.87	1880.3	2099.11	0.129815	-2.94547	down
GO:0009523	photosystem II	cellular_component	7	1.11022e-16	Zm00001d033132	Zm00001d033132	photosystem II light harvesting complex gene 2.1	3.53853	4.34191	3.82158	284.849	498.751	501.955	0.0091027	-6.77949	down
GO:0009523	photosystem II	cellular_component	7	1.11022e-16	Zm00001d033136	light harvesting chlorophyll binding protein9	light harvesting chlorophyll binding protein9	3.51389	4.33379	3.70052	288.401	501.111	501.351	0.00894612	-6.80452	down
GO:0009523	photosystem II	cellular_component	7	1.11022e-16	Zm00001d035135	Zm00001d035135	Photosystem II core complex protein psbY%3B Photosystem II core complex proteins psbY	52.5721	10.478	10.7137	207.786	47.9328	49.9625	0.24131	-2.05104	down
GO:0009523	photosystem II	cellular_component	7	1.11022e-16	Zm00001d036535	oxygen evolving complex, 33kDa subunit	oxygen evolving complex 33kDa subunit	500.783	595.821	549.124	1354.65	2282.29	2285.82	0.277865	-1.84754	down
GO:0009523	photosystem II	cellular_component	7	1.11022e-16	Zm00001d039040	light harvesting complex mesophyll7	Light harvesting complex mesophyll7	124.201	82.0397	71.3135	546.291	538.024	463.531	0.179316	-2.47942	down
GO:0009523	photosystem II	cellular_component	7	1.11022e-16	Zm00001d042175	Zm00001d042175	Photosystem II reaction center PSB28 protein chloroplastic	43.7172	18.4829	17.7896	67.4953	55.3465	73.4528	0.407498	-1.29513	down
GO:0009523	photosystem II	cellular_component	7	1.11022e-16	Zm00001d042178	Zm00001d042178	Photosystem II reaction center psb28 protein	28.7044	19.1587	20.4753	50.5331	46.126	47.6897	0.473426	-1.07879	down
GO:0009523	photosystem II	cellular_component	7	1.11022e-16	Zm00001d046786	Zm00001d046786	Photosystem I chlorophyll a/b-binding protein 3-1 chloroplastic	134.338	100.462	93.0705	1271.55	1624.64	1723.73	0.0709688	-3.81667	down
GO:0009523	photosystem II	cellular_component	7	1.11022e-16	Zm00001d048998	Zm00001d048998	Chlorophyll a-b binding protein CP26 chloroplastic	16.4723	8.89483	10.5381	773.941	1143.01	1023.06	0.0122126	-6.35548	down
GO:0009523	photosystem II	cellular_component	7	1.11022e-16	Zm00001d050403	Zm00001d050403	Chlorophyll a-b binding protein 4	13.8506	12.087	8.57105	618.749	596.069	574.099	0.0192902	-5.69599	down
GO:0009523	photosystem II	cellular_component	7	1.11022e-16	Zm00001d050889	Zm00001d050889	Oxygen evolving enhancer protein 3	23.6136	30.1448	24.693	42.7574	70.8913	66.234	0.436126	-1.19718	down
GO:0015979	photosynthesis	biological_process	5	4.44089e-16	Zm00001d001820	protochlorophyllide reductase1	protochlorophyllide reductase1	0.388688	0.422329	0.220023	17.9697	18.9362	15.2024	0.0197865	-5.65934	down
GO:0015979	photosynthesis	biological_process	5	4.44089e-16	Zm00001d001857	Zm00001d001857	light harvesting complex photosystem II subunit 6	2.33362	0.809704	1.70196	52.5759	10.4919	6.53488	0.0696135	-3.84449	down
GO:0015979	photosynthesis	biological_process	5	4.44089e-16	Zm00001d002993	Zm00001d002993	Oxygen-evolving enhancer protein 3	21.1716	24.7433	22.1895	39.4348	57.6561	64.4962	0.421472	-1.24649	down
GO:0015979	photosynthesis	biological_process	5	4.44089e-16	Zm00001d004894	ribulose bisphosphate carboxylase small subunit2	ribulose bisphosphate carboxylase small subunit2	685.696	693.795	632.654	1355.66	2244.9	2079.87	0.354224	-1.49727	down
GO:0015979	photosynthesis	biological_process	5	4.44089e-16	Zm00001d005446	Zm00001d005446	Photosystem I reaction center subunit IV A	378.635	546.779	516.654	698.715	1506.94	1609.21	0.378013	-1.40349	down
GO:0015979	photosynthesis	biological_process	5	4.44089e-16	Zm00001d005814	Zm00001d005814	Photosystem I chlorophyll a/b-binding protein 6 chloroplastic	96.0167	122.344	113.421	152.34	324.003	410.983	0.373912	-1.41923	down
GO:0015979	photosynthesis	biological_process	5	4.44089e-16	Zm00001d005996	Zm00001d005996	Photosystem I reaction center subunit V	88.4562	75.9318	70.7195	441.403	477.068	639.022	0.150953	-2.72783	down
GO:0015979	photosynthesis	biological_process	5	4.44089e-16	Zm00001d006540	Zm00001d006540	Oxygen-evolving enhancer protein 3-1	121.263	111.901	103.971	715.058	1451.54	1259.76	0.0983945	-3.34528	down
GO:0015979	photosynthesis	biological_process	5	4.44089e-16	Zm00001d006587	Zm00001d006587	Chlorophyll a-b binding protein CP29.1 chloroplastic	42.139	39.9131	34.9009	298.126	428.149	380.028	0.105715	-3.24175	down
GO:0015979	photosynthesis	biological_process	5	4.44089e-16	Zm00001d006663	light harvesting complex A1	light harvesting complex A1	79.3313	154.275	145.389	290.941	1020.37	987.652	0.164855	-2.60073	down
GO:0015979	photosynthesis	biological_process	5	4.44089e-16	Zm00001d007267	light harvesting chlorophyll a/b binding protein5	light harvesting chlorophyll a/b binding protein5	9.06739	7.51157	7.1913	280.357	367.194	422.326	0.0222177	-5.49214	down
GO:0015979	photosynthesis	biological_process	5	4.44089e-16	Zm00001d007857	photosystem II oxygen evolving polypeptide1	Oxygen-evolving enhancer protein 2-1 chloroplastic	206.579	211.24	203.063	547.505	746.671	622.366	0.32396	-1.62611	down
GO:0015979	photosynthesis	biological_process	5	4.44089e-16	Zm00001d008230	Zm00001d008230	Magnesium-protoporphyrin IX monomethyl ester [oxidative] cyclase chloroplastic	224.648	274.638	252.939	507.862	978.02	934.029	0.310848	-1.68572	down
GO:0015979	photosynthesis	biological_process	5	4.44089e-16	Zm00001d008681	Zm00001d008681	Ultraviolet-B-repressible protein	80.7443	60.8431	60.8794	300.289	324.226	296.586	0.21981	-2.18567	down
GO:0015979	photosynthesis	biological_process	5	4.44089e-16	Zm00001d008706	Zm00001d008706	Photosystem I reaction center subunit XI chloroplastic	365.399	238.198	228.939	1012.62	970.885	730.279	0.306781	-1.70472	down
GO:0015979	photosynthesis	biological_process	5	4.44089e-16	Zm00001d009589	light harvesting chlorophyll a/b binding protein3	Chlorophyll a-b binding protein M9%2C chloroplastic	8.94224	1.47866	1.76639	122.762	110.548	71.0978	0.0400361	-4.64256	down
GO:0015979	photosynthesis	biological_process	5	4.44089e-16	Zm00001d011285	light harvesting chlorophyll a/b binding protein1	photosystem II light harvesting complex gene B1B2	3.82619	1.27663	2.33596	19.8154	17.0749	11.0951	0.155022	-2.68946	down
GO:0015979	photosynthesis	biological_process	5	4.44089e-16	Zm00001d013013	Mg chelataseD1	Magnesium-chelatase subunit ChlD chloroplastic	17.2613	28.1556	26.955	31.0462	77.3199	62.6638	0.423154	-1.24075	down
GO:0015979	photosynthesis	biological_process	5	4.44089e-16	Zm00001d013039	Zm00001d013039	photosystem I subunit d1	46.1155	18.9529	18.6583	174.709	178.632	171.707	0.159465	-2.64869	down
GO:0015979	photosynthesis	biological_process	5	4.44089e-16	Zm00001d013146	Zm00001d013146	Photosystem I reaction center subunit III chloroplastic	136.226	96.0864	84.5051	978.232	1072.73	825.153	0.110154	-3.1824	down
GO:0015979	photosynthesis	biological_process	5	4.44089e-16	Zm00001d013937	GRMZM2G073351	Protochlorophyllide reductase C chloroplastic	43.7565	38.6683	34.7699	135.754	146.018	116.87	0.293985	-1.76619	down
GO:0015979	photosynthesis	biological_process	5	4.44089e-16	Zm00001d014564	oxygen-evolving complex 33 kda protein b	Oxygen-evolving enhancer protein 1-1 chloroplastic	97.1736	91.7545	82.4277	361.947	418.577	272.817	0.257614	-1.95671	down
GO:0015979	photosynthesis	biological_process	5	4.44089e-16	Zm00001d015385	Zm00001d015385	Chlorophyll a-b binding protein 6 chloroplastic	108.088	73.5513	68.4315	1571.4	1766.3	1792.67	0.0487433	-4.35865	down
GO:0015979	photosynthesis	biological_process	5	4.44089e-16	Zm00001d016134	iron-sulfur protein1	iron-sulfur protein1	694.602	912.26	843.411	1368.09	2073.87	3051.48	0.377347	-1.40604	down
GO:0015979	photosynthesis	biological_process	5	4.44089e-16	Zm00001d016943	Zm00001d016943	Photosynthetic NDH subunit of lumenal location 2 chloroplastic	36.738	33.4958	33.8988	127.399	198.521	205.111	0.196095	-2.35037	down
GO:0015979	photosynthesis	biological_process	5	4.44089e-16	Zm00001d017364	Zm00001d017364	Ferredoxin-thioredoxin reductase%2C variable chain	54.1315	42.0985	42.3947	124.272	101.517	115.678	0.405968	-1.30056	down
GO:0015979	photosynthesis	biological_process	5	4.44089e-16	Zm00001d018034	geranylgeranyl hydrogenase1	geranylgeranyl hydrogenase1	88.0464	99.7222	88.6067	280.71	353.677	301.149	0.295419	-1.75916	down
GO:0015979	photosynthesis	biological_process	5	4.44089e-16	Zm00001d018157	light harvesting complex a/b protein4	light harvesting complex a/b protein4	124.532	343.086	305.863	264.011	1074.49	1152.93	0.310457	-1.68753	down
GO:0015979	photosynthesis	biological_process	5	4.44089e-16	Zm00001d018623	Zm00001d018623	Photosynthetic NDH subunit of lumenal location 3 chloroplastic	136.478	146.589	141.524	234.352	355.737	451.36	0.407692	-1.29445	down
GO:0015979	photosynthesis	biological_process	5	4.44089e-16	Zm00001d018779	photosystem II oxygen evolving polypeptide2	Oxygen-evolving enhancer protein 2-1 chloroplastic	131.784	98.1909	84.7092	819.65	1017.86	989.273	0.111322	-3.16718	down
GO:0015979	photosynthesis	biological_process	5	4.44089e-16	Zm00001d018797	photosystem I reaction center6	photosystem I reaction center6	156.969	132.708	115.085	1430.5	2165.15	1878.79	0.0739368	-3.75756	down
GO:0015979	photosynthesis	biological_process	5	4.44089e-16	Zm00001d019518	Zm00001d019518	Photosystem I reaction center subunit IV A	335.275	549.341	515.469	733.987	1776.83	2137.23	0.30122	-1.73111	down
GO:0015979	photosynthesis	biological_process	5	4.44089e-16	Zm00001d020877	Zm00001d020877	Photosystem I reaction center subunit V chloroplastic	121.756	180.169	184.454	284.763	635.476	818.369	0.279752	-1.83778	down
GO:0015979	photosynthesis	biological_process	5	4.44089e-16	Zm00001d021435	light harvesting chlorophyll a/b binding protein2	Chlorophyll a-b binding protein 1%2C chloroplastic	90.9864	23.1608	21.3417	836.35	642.793	417.651	0.0714305	-3.80732	down
GO:0015979	photosynthesis	biological_process	5	4.44089e-16	Zm00001d021703	oxygen evolving complex2	oxygen evolving complex2	143.332	269.239	248.497	558.946	1497.85	1495.83	0.186079	-2.42601	down
GO:0015979	photosynthesis	biological_process	5	4.44089e-16	Zm00001d021763	photosystem II subunit29	photosystem II subunit29	137.071	130.942	118.884	992.711	1390.7	1326.51	0.104287	-3.26137	down
GO:0015979	photosynthesis	biological_process	5	4.44089e-16	Zm00001d021784	Zm00001d021784	Chlorophyll a-b binding protein of LHCII type III	17.7796	5.97588	4.61762	39.4351	29.2991	36.2961	0.270142	-1.88821	down
GO:0015979	photosynthesis	biological_process	5	4.44089e-16	Zm00001d021906	Zm00001d021906	Chlorophyll a-b binding protein	62.9824	32.9044	33.7039	710.949	1057.83	946.584	0.047725	-4.38911	down
GO:0015979	photosynthesis	biological_process	5	4.44089e-16	Zm00001d026599	light harvesting chlorophyll a/b binding protein6	light harvesting chlorophyll a/b binding protein6	18.4833	10.4219	9.25519	272.064	387.462	237.921	0.042521	-4.55568	down
GO:0015979	photosynthesis	biological_process	5	4.44089e-16	Zm00001d028562	Zm00001d028562	Fructose-1%2C6-bisphosphatase	83.3952	127.058	114.99	201.563	428.919	420.377	0.309693	-1.69109	down
GO:0015979	photosynthesis	biological_process	5	4.44089e-16	Zm00001d031421	Zm00001d031421	Thylakoid lumenal 19 kDa protein	21.4589	17.7493	16.6278	72.8785	64.112	52.0541	0.295359	-1.75946	down
GO:0015979	photosynthesis	biological_process	5	4.44089e-16	Zm00001d031484	Zm00001d031484	PsbP domain-containing protein 3 chloroplastic	6.13453	7.15654	6.34984	26.7835	60.5345	68.1479	0.126336	-2.98466	down
GO:0015979	photosynthesis	biological_process	5	4.44089e-16	Zm00001d032051	Zm00001d032051	light harvesting complex photosystem II subunit 6	0.0001	0.0001	0.0001	5.67339	6.0675	0.0001	2.55515e-05	-15.2562	down
GO:0015979	photosynthesis	biological_process	5	4.44089e-16	Zm00001d032197	Zm00001d032197	Chlorophyll a-b binding protein 4 chloroplastic	253.773	225.031	212.888	1348.87	1880.3	2099.11	0.129815	-2.94547	down
GO:0015979	photosynthesis	biological_process	5	4.44089e-16	Zm00001d033132	Zm00001d033132	photosystem II light harvesting complex gene 2.1	3.53853	4.34191	3.82158	284.849	498.751	501.955	0.0091027	-6.77949	down
GO:0015979	photosynthesis	biological_process	5	4.44089e-16	Zm00001d033136	light harvesting chlorophyll binding protein9	light harvesting chlorophyll binding protein9	3.51389	4.33379	3.70052	288.401	501.111	501.351	0.00894612	-6.80452	down
GO:0015979	photosynthesis	biological_process	5	4.44089e-16	Zm00001d033893	Zm00001d033893		0.965727	14.3601	13.0435	4.47701	63.7184	82.3552	0.188437	-2.40785	down
GO:0015979	photosynthesis	biological_process	5	4.44089e-16	Zm00001d034345	ferredoxin NADP reductase1	Ferredoxin--NADP reductase root isozyme 1 chloroplastic	4.07167	11.2106	10.1457	1.06249	3.61919	1.28397	4.2624	2.09167	up
GO:0015979	photosynthesis	biological_process	5	4.44089e-16	Zm00001d034543	Zm00001d034543	Photosystem I reaction center subunit II-1 chloroplastic	489.996	373.014	349.735	2017.65	2014.12	1791.94	0.208243	-2.26366	down
GO:0015979	photosynthesis	biological_process	5	4.44089e-16	Zm00001d035135	Zm00001d035135	Photosystem II core complex protein psbY%3B Photosystem II core complex proteins psbY	52.5721	10.478	10.7137	207.786	47.9328	49.9625	0.24131	-2.05104	down
GO:0015979	photosynthesis	biological_process	5	4.44089e-16	Zm00001d036535	oxygen evolving complex, 33kDa subunit	oxygen evolving complex 33kDa subunit	500.783	595.821	549.124	1354.65	2282.29	2285.82	0.277865	-1.84754	down
GO:0015979	photosynthesis	biological_process	5	4.44089e-16	Zm00001d038163	pyruvate, orthophosphate dikinase1	pyruvate orthophosphate dikinase1	874.193	1361.17	1278.81	2049.07	4052.81	2605.38	0.403591	-1.30903	down
GO:0015979	photosynthesis	biological_process	5	4.44089e-16	Zm00001d038984	photosystem I H subunit1	photosystem I H subunit1	711.959	639.535	595.047	1513.87	1847.55	1895.34	0.370293	-1.43326	down
GO:0015979	photosynthesis	biological_process	5	4.44089e-16	Zm00001d039040	light harvesting complex mesophyll7	Light harvesting complex mesophyll7	124.201	82.0397	71.3135	546.291	538.024	463.531	0.179316	-2.47942	down
GO:0015979	photosynthesis	biological_process	5	4.44089e-16	Zm00001d041819	photosystem I N subunit1	photosystem I N subunit1	246.345	681.376	647.395	986.678	3515.94	4532.92	0.174325	-2.52015	down
GO:0015979	photosynthesis	biological_process	5	4.44089e-16	Zm00001d042175	Zm00001d042175	Photosystem II reaction center PSB28 protein chloroplastic	43.7172	18.4829	17.7896	67.4953	55.3465	73.4528	0.407498	-1.29513	down
GO:0015979	photosynthesis	biological_process	5	4.44089e-16	Zm00001d042178	Zm00001d042178	Photosystem II reaction center psb28 protein	28.7044	19.1587	20.4753	50.5331	46.126	47.6897	0.473426	-1.07879	down
GO:0015979	photosynthesis	biological_process	5	4.44089e-16	Zm00001d046786	Zm00001d046786	Photosystem I chlorophyll a/b-binding protein 3-1 chloroplastic	134.338	100.462	93.0705	1271.55	1624.64	1723.73	0.0709688	-3.81667	down
GO:0015979	photosynthesis	biological_process	5	4.44089e-16	Zm00001d048998	Zm00001d048998	Chlorophyll a-b binding protein CP26 chloroplastic	16.4723	8.89483	10.5381	773.941	1143.01	1023.06	0.0122126	-6.35548	down
GO:0015979	photosynthesis	biological_process	5	4.44089e-16	Zm00001d050403	Zm00001d050403	Chlorophyll a-b binding protein 4	13.8506	12.087	8.57105	618.749	596.069	574.099	0.0192902	-5.69599	down
GO:0015979	photosynthesis	biological_process	5	4.44089e-16	Zm00001d050889	Zm00001d050889	Oxygen evolving enhancer protein 3	23.6136	30.1448	24.693	42.7574	70.8913	66.234	0.436126	-1.19718	down
GO:0018298	protein-chromophore linkage	biological_process	9	3.21965e-15	Zm00001d001857	Zm00001d001857	light harvesting complex photosystem II subunit 6	2.33362	0.809704	1.70196	52.5759	10.4919	6.53488	0.0696135	-3.84449	down
GO:0018298	protein-chromophore linkage	biological_process	9	3.21965e-15	Zm00001d005814	Zm00001d005814	Photosystem I chlorophyll a/b-binding protein 6 chloroplastic	96.0167	122.344	113.421	152.34	324.003	410.983	0.373912	-1.41923	down
GO:0018298	protein-chromophore linkage	biological_process	9	3.21965e-15	Zm00001d006587	Zm00001d006587	Chlorophyll a-b binding protein CP29.1 chloroplastic	42.139	39.9131	34.9009	298.126	428.149	380.028	0.105715	-3.24175	down
GO:0018298	protein-chromophore linkage	biological_process	9	3.21965e-15	Zm00001d006663	light harvesting complex A1	light harvesting complex A1	79.3313	154.275	145.389	290.941	1020.37	987.652	0.164855	-2.60073	down
GO:0018298	protein-chromophore linkage	biological_process	9	3.21965e-15	Zm00001d007267	light harvesting chlorophyll a/b binding protein5	light harvesting chlorophyll a/b binding protein5	9.06739	7.51157	7.1913	280.357	367.194	422.326	0.0222177	-5.49214	down
GO:0018298	protein-chromophore linkage	biological_process	9	3.21965e-15	Zm00001d009589	light harvesting chlorophyll a/b binding protein3	Chlorophyll a-b binding protein M9%2C chloroplastic	8.94224	1.47866	1.76639	122.762	110.548	71.0978	0.0400361	-4.64256	down
GO:0018298	protein-chromophore linkage	biological_process	9	3.21965e-15	Zm00001d011285	light harvesting chlorophyll a/b binding protein1	photosystem II light harvesting complex gene B1B2	3.82619	1.27663	2.33596	19.8154	17.0749	11.0951	0.155022	-2.68946	down
GO:0018298	protein-chromophore linkage	biological_process	9	3.21965e-15	Zm00001d013402	phytochromeA2	phytochromeA2	0.973847	1.75765	1.61262	0.233122	0.461126	0.585672	3.39406	1.76301	up
GO:0018298	protein-chromophore linkage	biological_process	9	3.21965e-15	Zm00001d015385	Zm00001d015385	Chlorophyll a-b binding protein 6 chloroplastic	108.088	73.5513	68.4315	1571.4	1766.3	1792.67	0.0487433	-4.35865	down
GO:0018298	protein-chromophore linkage	biological_process	9	3.21965e-15	Zm00001d018157	light harvesting complex a/b protein4	light harvesting complex a/b protein4	124.532	343.086	305.863	264.011	1074.49	1152.93	0.310457	-1.68753	down
GO:0018298	protein-chromophore linkage	biological_process	9	3.21965e-15	Zm00001d021435	light harvesting chlorophyll a/b binding protein2	Chlorophyll a-b binding protein 1%2C chloroplastic	90.9864	23.1608	21.3417	836.35	642.793	417.651	0.0714305	-3.80732	down
GO:0018298	protein-chromophore linkage	biological_process	9	3.21965e-15	Zm00001d021763	photosystem II subunit29	photosystem II subunit29	137.071	130.942	118.884	992.711	1390.7	1326.51	0.104287	-3.26137	down
GO:0018298	protein-chromophore linkage	biological_process	9	3.21965e-15	Zm00001d021784	Zm00001d021784	Chlorophyll a-b binding protein of LHCII type III	17.7796	5.97588	4.61762	39.4351	29.2991	36.2961	0.270142	-1.88821	down
GO:0018298	protein-chromophore linkage	biological_process	9	3.21965e-15	Zm00001d021906	Zm00001d021906	Chlorophyll a-b binding protein	62.9824	32.9044	33.7039	710.949	1057.83	946.584	0.047725	-4.38911	down
GO:0018298	protein-chromophore linkage	biological_process	9	3.21965e-15	Zm00001d026599	light harvesting chlorophyll a/b binding protein6	light harvesting chlorophyll a/b binding protein6	18.4833	10.4219	9.25519	272.064	387.462	237.921	0.042521	-4.55568	down
GO:0018298	protein-chromophore linkage	biological_process	9	3.21965e-15	Zm00001d032051	Zm00001d032051	light harvesting complex photosystem II subunit 6	0.0001	0.0001	0.0001	5.67339	6.0675	0.0001	2.55515e-05	-15.2562	down
GO:0018298	protein-chromophore linkage	biological_process	9	3.21965e-15	Zm00001d032197	Zm00001d032197	Chlorophyll a-b binding protein 4 chloroplastic	253.773	225.031	212.888	1348.87	1880.3	2099.11	0.129815	-2.94547	down
GO:0018298	protein-chromophore linkage	biological_process	9	3.21965e-15	Zm00001d033132	Zm00001d033132	photosystem II light harvesting complex gene 2.1	3.53853	4.34191	3.82158	284.849	498.751	501.955	0.0091027	-6.77949	down
GO:0018298	protein-chromophore linkage	biological_process	9	3.21965e-15	Zm00001d033136	light harvesting chlorophyll binding protein9	light harvesting chlorophyll binding protein9	3.51389	4.33379	3.70052	288.401	501.111	501.351	0.00894612	-6.80452	down
GO:0018298	protein-chromophore linkage	biological_process	9	3.21965e-15	Zm00001d039040	light harvesting complex mesophyll7	Light harvesting complex mesophyll7	124.201	82.0397	71.3135	546.291	538.024	463.531	0.179316	-2.47942	down
GO:0018298	protein-chromophore linkage	biological_process	9	3.21965e-15	Zm00001d046786	Zm00001d046786	Photosystem I chlorophyll a/b-binding protein 3-1 chloroplastic	134.338	100.462	93.0705	1271.55	1624.64	1723.73	0.0709688	-3.81667	down
GO:0018298	protein-chromophore linkage	biological_process	9	3.21965e-15	Zm00001d048998	Zm00001d048998	Chlorophyll a-b binding protein CP26 chloroplastic	16.4723	8.89483	10.5381	773.941	1143.01	1023.06	0.0122126	-6.35548	down
GO:0018298	protein-chromophore linkage	biological_process	9	3.21965e-15	Zm00001d050403	Zm00001d050403	Chlorophyll a-b binding protein 4	13.8506	12.087	8.57105	618.749	596.069	574.099	0.0192902	-5.69599	down
GO:0009579	thylakoid	cellular_component	5	3.25295e-14	Zm00001d001857	Zm00001d001857	light harvesting complex photosystem II subunit 6	2.33362	0.809704	1.70196	52.5759	10.4919	6.53488	0.0696135	-3.84449	down
GO:0009579	thylakoid	cellular_component	5	3.25295e-14	Zm00001d003767	Zm00001d003767	Photosystem I subunit O	127.559	99.5234	97.5191	408.226	694.154	558.901	0.195392	-2.35555	down
GO:0009579	thylakoid	cellular_component	5	3.25295e-14	Zm00001d005814	Zm00001d005814	Photosystem I chlorophyll a/b-binding protein 6 chloroplastic	96.0167	122.344	113.421	152.34	324.003	410.983	0.373912	-1.41923	down
GO:0009579	thylakoid	cellular_component	5	3.25295e-14	Zm00001d005926	Zm00001d005926	Threonine endopeptidase	1.21273	3.80294	3.39542	0.0001	0.709879	0.422604	7.42646	2.89268	up
GO:0009579	thylakoid	cellular_component	5	3.25295e-14	Zm00001d006587	Zm00001d006587	Chlorophyll a-b binding protein CP29.1 chloroplastic	42.139	39.9131	34.9009	298.126	428.149	380.028	0.105715	-3.24175	down
GO:0009579	thylakoid	cellular_component	5	3.25295e-14	Zm00001d006663	light harvesting complex A1	light harvesting complex A1	79.3313	154.275	145.389	290.941	1020.37	987.652	0.164855	-2.60073	down
GO:0009579	thylakoid	cellular_component	5	3.25295e-14	Zm00001d007267	light harvesting chlorophyll a/b binding protein5	light harvesting chlorophyll a/b binding protein5	9.06739	7.51157	7.1913	280.357	367.194	422.326	0.0222177	-5.49214	down
GO:0009579	thylakoid	cellular_component	5	3.25295e-14	Zm00001d007581	Zm00001d007581	harpin binding protein1	20.5821	15.1074	18.5351	46.0508	43.6612	52.6519	0.380888	-1.39256	down
GO:0009579	thylakoid	cellular_component	5	3.25295e-14	Zm00001d008394	Zm00001d008394	Thylakoid lumenal 17.9 kDa protein chloroplastic	20.686	14.7904	13.743	33.2304	35.2801	36.9682	0.466629	-1.09965	down
GO:0009579	thylakoid	cellular_component	5	3.25295e-14	Zm00001d009589	light harvesting chlorophyll a/b binding protein3	Chlorophyll a-b binding protein M9%2C chloroplastic	8.94224	1.47866	1.76639	122.762	110.548	71.0978	0.0400361	-4.64256	down
GO:0009579	thylakoid	cellular_component	5	3.25295e-14	Zm00001d011285	light harvesting chlorophyll a/b binding protein1	photosystem II light harvesting complex gene B1B2	3.82619	1.27663	2.33596	19.8154	17.0749	11.0951	0.155022	-2.68946	down
GO:0009579	thylakoid	cellular_component	5	3.25295e-14	Zm00001d013146	Zm00001d013146	Photosystem I reaction center subunit III chloroplastic	136.226	96.0864	84.5051	978.232	1072.73	825.153	0.110154	-3.1824	down
GO:0009579	thylakoid	cellular_component	5	3.25295e-14	Zm00001d015385	Zm00001d015385	Chlorophyll a-b binding protein 6 chloroplastic	108.088	73.5513	68.4315	1571.4	1766.3	1792.67	0.0487433	-4.35865	down
GO:0009579	thylakoid	cellular_component	5	3.25295e-14	Zm00001d016134	iron-sulfur protein1	iron-sulfur protein1	694.602	912.26	843.411	1368.09	2073.87	3051.48	0.377347	-1.40604	down
GO:0009579	thylakoid	cellular_component	5	3.25295e-14	Zm00001d018090	annexin2	annexin2	2.37324	8.55925	8.52037	0.597399	2.46349	1.38758	4.37294	2.1286	up
GO:0009579	thylakoid	cellular_component	5	3.25295e-14	Zm00001d018157	light harvesting complex a/b protein4	light harvesting complex a/b protein4	124.532	343.086	305.863	264.011	1074.49	1152.93	0.310457	-1.68753	down
GO:0009579	thylakoid	cellular_component	5	3.25295e-14	Zm00001d018470	Zm00001d018470	Carboxyl-terminal-processing peptidase 2 chloroplastic	1.54834	5.32825	4.32644	5.45864	16.2895	19.5392	0.271343	-1.88181	down
GO:0009579	thylakoid	cellular_component	5	3.25295e-14	Zm00001d018797	photosystem I reaction center6	photosystem I reaction center6	156.969	132.708	115.085	1430.5	2165.15	1878.79	0.0739368	-3.75756	down
GO:0009579	thylakoid	cellular_component	5	3.25295e-14	Zm00001d021370	Zm00001d021370	Protein CURVATURE THYLAKOID 1B chloroplastic	121.624	161.665	144.094	168.509	414.727	526.665	0.385063	-1.37683	down
GO:0009579	thylakoid	cellular_component	5	3.25295e-14	Zm00001d021435	light harvesting chlorophyll a/b binding protein2	Chlorophyll a-b binding protein 1%2C chloroplastic	90.9864	23.1608	21.3417	836.35	642.793	417.651	0.0714305	-3.80732	down
GO:0009579	thylakoid	cellular_component	5	3.25295e-14	Zm00001d021620	ATP synthase chloroplast subunit2	ATP synthase chloroplast subunit2	347.619	253.408	239.721	848.793	939.915	785.193	0.326643	-1.61421	down
GO:0009579	thylakoid	cellular_component	5	3.25295e-14	Zm00001d021703	oxygen evolving complex2	oxygen evolving complex2	143.332	269.239	248.497	558.946	1497.85	1495.83	0.186079	-2.42601	down
GO:0009579	thylakoid	cellular_component	5	3.25295e-14	Zm00001d021763	photosystem II subunit29	photosystem II subunit29	137.071	130.942	118.884	992.711	1390.7	1326.51	0.104287	-3.26137	down
GO:0009579	thylakoid	cellular_component	5	3.25295e-14	Zm00001d021784	Zm00001d021784	Chlorophyll a-b binding protein of LHCII type III	17.7796	5.97588	4.61762	39.4351	29.2991	36.2961	0.270142	-1.88821	down
GO:0009579	thylakoid	cellular_component	5	3.25295e-14	Zm00001d021906	Zm00001d021906	Chlorophyll a-b binding protein	62.9824	32.9044	33.7039	710.949	1057.83	946.584	0.047725	-4.38911	down
GO:0009579	thylakoid	cellular_component	5	3.25295e-14	Zm00001d026599	light harvesting chlorophyll a/b binding protein6	light harvesting chlorophyll a/b binding protein6	18.4833	10.4219	9.25519	272.064	387.462	237.921	0.042521	-4.55568	down
GO:0009579	thylakoid	cellular_component	5	3.25295e-14	Zm00001d027456	Zm00001d027456	PBA1 homolog1	40.1277	32.434	31.3698	62.513	72.9571	112.398	0.419302	-1.25394	down
GO:0009579	thylakoid	cellular_component	5	3.25295e-14	Zm00001d031484	Zm00001d031484	PsbP domain-containing protein 3 chloroplastic	6.13453	7.15654	6.34984	26.7835	60.5345	68.1479	0.126336	-2.98466	down
GO:0009579	thylakoid	cellular_component	5	3.25295e-14	Zm00001d032051	Zm00001d032051	light harvesting complex photosystem II subunit 6	0.0001	0.0001	0.0001	5.67339	6.0675	0.0001	2.55515e-05	-15.2562	down
GO:0009579	thylakoid	cellular_component	5	3.25295e-14	Zm00001d032197	Zm00001d032197	Chlorophyll a-b binding protein 4 chloroplastic	253.773	225.031	212.888	1348.87	1880.3	2099.11	0.129815	-2.94547	down
GO:0009579	thylakoid	cellular_component	5	3.25295e-14	Zm00001d033132	Zm00001d033132	photosystem II light harvesting complex gene 2.1	3.53853	4.34191	3.82158	284.849	498.751	501.955	0.0091027	-6.77949	down
GO:0009579	thylakoid	cellular_component	5	3.25295e-14	Zm00001d033136	light harvesting chlorophyll binding protein9	light harvesting chlorophyll binding protein9	3.51389	4.33379	3.70052	288.401	501.111	501.351	0.00894612	-6.80452	down
GO:0009579	thylakoid	cellular_component	5	3.25295e-14	Zm00001d038984	photosystem I H subunit1	photosystem I H subunit1	711.959	639.535	595.047	1513.87	1847.55	1895.34	0.370293	-1.43326	down
GO:0009579	thylakoid	cellular_component	5	3.25295e-14	Zm00001d039040	light harvesting complex mesophyll7	Light harvesting complex mesophyll7	124.201	82.0397	71.3135	546.291	538.024	463.531	0.179316	-2.47942	down
GO:0009579	thylakoid	cellular_component	5	3.25295e-14	Zm00001d041819	photosystem I N subunit1	photosystem I N subunit1	246.345	681.376	647.395	986.678	3515.94	4532.92	0.174325	-2.52015	down
GO:0009579	thylakoid	cellular_component	5	3.25295e-14	Zm00001d042175	Zm00001d042175	Photosystem II reaction center PSB28 protein chloroplastic	43.7172	18.4829	17.7896	67.4953	55.3465	73.4528	0.407498	-1.29513	down
GO:0009579	thylakoid	cellular_component	5	3.25295e-14	Zm00001d042178	Zm00001d042178	Photosystem II reaction center psb28 protein	28.7044	19.1587	20.4753	50.5331	46.126	47.6897	0.473426	-1.07879	down
GO:0009579	thylakoid	cellular_component	5	3.25295e-14	Zm00001d042840	sedoheptulose bisphosphatase1	Sedoheptulose-17-bisphosphatase chloroplastic	197.188	331.504	285.372	428.585	838.169	842.537	0.385942	-1.37354	down
GO:0009579	thylakoid	cellular_component	5	3.25295e-14	Zm00001d044525	Zm00001d044525	Protein phosphatase 2C 57	52.961	98.7893	93.7626	98.4437	261.928	261.404	0.394858	-1.34059	down
GO:0009579	thylakoid	cellular_component	5	3.25295e-14	Zm00001d045620	Zm00001d045620	Plastocyanin major isoform chloroplastic	0.0001	0.858564	1.22585	0.673933	6.71852	9.6705	0.122166	-3.03308	down
GO:0009579	thylakoid	cellular_component	5	3.25295e-14	Zm00001d046786	Zm00001d046786	Photosystem I chlorophyll a/b-binding protein 3-1 chloroplastic	134.338	100.462	93.0705	1271.55	1624.64	1723.73	0.0709688	-3.81667	down
GO:0009579	thylakoid	cellular_component	5	3.25295e-14	Zm00001d048593	RUBISCO activase2	RUBISCO activase2	226.766	363.412	333.097	825.275	1776.26	1614.21	0.219006	-2.19096	down
GO:0009579	thylakoid	cellular_component	5	3.25295e-14	Zm00001d048998	Zm00001d048998	Chlorophyll a-b binding protein CP26 chloroplastic	16.4723	8.89483	10.5381	773.941	1143.01	1023.06	0.0122126	-6.35548	down
GO:0009579	thylakoid	cellular_component	5	3.25295e-14	Zm00001d050403	Zm00001d050403	Chlorophyll a-b binding protein 4	13.8506	12.087	8.57105	618.749	596.069	574.099	0.0192902	-5.69599	down
GO:0009579	thylakoid	cellular_component	5	3.25295e-14	Zm00001d052184	Zm00001d052184	Protein CURVATURE THYLAKOID 1D chloroplastic	29.6802	58.0274	52.7003	42.8265	150.749	160.083	0.397016	-1.33273	down
GO:0005886	plasma membrane	cellular_component	4	1.1211e-12	Zm00001d002174	Zm00001d002174	Cysteine-rich receptor-like protein kinase 6	3.21572	3.86155	3.52254	6.65416	10.085	6.21326	0.461818	-1.1146	down
GO:0005886	plasma membrane	cellular_component	4	1.1211e-12	Zm00001d002198	Zm00001d002198	Receptor-like serine/threonine-protein kinase SD1-8	2.74134	1.93964	1.97904	6.20963	9.33161	6.39212	0.303648	-1.71953	down
GO:0005886	plasma membrane	cellular_component	4	1.1211e-12	Zm00001d002199	Zm00001d002199	Receptor-like serine/threonine-protein kinase SD1-8	2.11964	1.91081	1.44312	6.78953	7.3934	10.5006	0.22175	-2.17299	down
GO:0005886	plasma membrane	cellular_component	4	1.1211e-12	Zm00001d002287	Zm00001d002287	LRR receptor-like serine/threonine-protein kinase FLS2	2.89862	0.823721	1.07458	0.280237	0.168337	0.168463	7.77411	2.95868	up
GO:0005886	plasma membrane	cellular_component	4	1.1211e-12	Zm00001d002343	Zm00001d002343	Zinc transporter 1	0.078362	0.414225	0.308387	1.66243	1.92375	2.01981	0.142878	-2.80714	down
GO:0005886	plasma membrane	cellular_component	4	1.1211e-12	Zm00001d002446	Zm00001d002446	WAK53a-OsWAK receptor-like protein kinase	6.24972	6.48556	6.6501	10.6225	14.3463	16.444	0.4681	-1.09511	down
GO:0005886	plasma membrane	cellular_component	4	1.1211e-12	Zm00001d002532	Zm00001d002532	Glutamate receptor 3.3	10.6899	8.78873	7.45285	1.53709	1.24129	2.29206	5.31146	2.40911	up
GO:0005886	plasma membrane	cellular_component	4	1.1211e-12	Zm00001d002673	Zm00001d002673	Lysine histidine transporter-like 7	7.01387	4.61508	3.67571	16.8993	11.2615	13.4441	0.367857	-1.44278	down
GO:0005886	plasma membrane	cellular_component	4	1.1211e-12	Zm00001d002712	Zm00001d002712	MDIS1-interacting receptor like kinase 2	0.0810696	0.156148	0.233021	0.69358	0.709165	0.512132	0.245571	-2.02579	down
GO:0005886	plasma membrane	cellular_component	4	1.1211e-12	Zm00001d002905	Zm00001d002905	Protein kinase superfamily protein	0.49858	0.993167	1.2129	0.0192352	0.0592571	0.0836579	16.6799	4.06004	up
GO:0005886	plasma membrane	cellular_component	4	1.1211e-12	Zm00001d002974	Zm00001d002974	Probable metal-nicotianamine transporter YSL7	3.00315	2.1161	1.39179	10.0713	9.6054	11.8806	0.206324	-2.27702	down
GO:0005886	plasma membrane	cellular_component	4	1.1211e-12	Zm00001d003019	Zm00001d003019	Protein kinase superfamily protein	0.602528	0.350374	0.594222	3.66975	4.95364	3.95842	0.122965	-3.02368	down
GO:0005886	plasma membrane	cellular_component	4	1.1211e-12	Zm00001d003021	Zm00001d003021	Wall-associated receptor kinase-like 8	0.252434	0.649262	1.07891	2.29666	4.76167	3.95343	0.179862	-2.47503	down
GO:0005886	plasma membrane	cellular_component	4	1.1211e-12	Zm00001d003023	Zm00001d003023	Wall-associated receptor kinase-like 8	0.19771	0.531292	0.390549	3.14703	3.91155	2.34607	0.119042	-3.07046	down
GO:0005886	plasma membrane	cellular_component	4	1.1211e-12	Zm00001d003072	Zm00001d003072	Receptor-like serine/threonine-protein kinase ALE2	0.626333	1.83721	1.99299	0.238168	0.45249	0.184013	5.0951	2.34911	up
GO:0005886	plasma membrane	cellular_component	4	1.1211e-12	Zm00001d003559	ferric-chelate reductase2	Ferric reduction oxidase 7 chloroplastic	45.7847	44.0384	41.8548	122.423	113.719	86.0679	0.408671	-1.29099	down
GO:0005886	plasma membrane	cellular_component	4	1.1211e-12	Zm00001d003644	Zm00001d003644	Kinesin-like protein KIN-7C mitochondrial	0.881579	2.80367	2.58944	0.175236	0.978063	0.802621	3.20805	1.6817	up
GO:0005886	plasma membrane	cellular_component	4	1.1211e-12	Zm00001d003925	Zm00001d003925	Serine/threonine-protein kinase PBS1	6.08247	9.22101	8.30276	0.392591	1.55059	2.13119	5.79383	2.53452	up
GO:0005886	plasma membrane	cellular_component	4	1.1211e-12	Zm00001d004022	Zm00001d004022	RPM1-interacting protein 4	5.53805	12.2042	10.6547	7.49201	30.4167	22.5332	0.469821	-1.08982	down
GO:0005886	plasma membrane	cellular_component	4	1.1211e-12	Zm00001d004072	Zm00001d004072	Probable L-type lectin-domain containing receptor kinase S.5	0.845622	0.556457	0.324742	3.03234	2.94382	1.4972	0.231063	-2.11364	down
GO:0005886	plasma membrane	cellular_component	4	1.1211e-12	Zm00001d004442	Zm00001d004442	ABC transporter B family member 19	1.0548	1.66703	1.87904	0.321642	0.322201	0.099075	6.19298	2.63063	up
GO:0005886	plasma membrane	cellular_component	4	1.1211e-12	Zm00001d005250	cellulose synthase9	Cellulose synthase A catalytic subunit 3 [UDP-forming]	10.3776	20.2465	18.4437	1.73518	1.38937	0.950166	12.042	3.59001	up
GO:0005886	plasma membrane	cellular_component	4	1.1211e-12	Zm00001d005252	Zm00001d005252	Leucine-rich repeat receptor-like tyrosine-protein kinase PXC3	2.19883	3.17697	3.25305	0.235691	0.399765	0.179023	10.5943	3.40522	up
GO:0005886	plasma membrane	cellular_component	4	1.1211e-12	Zm00001d005256	Zm00001d005256	Sulfate transporter 4.1 chloroplastic	9.09614	22.8944	20.5575	10.2659	37.9374	70.1412	0.444026	-1.17128	down
GO:0005886	plasma membrane	cellular_component	4	1.1211e-12	Zm00001d005451	Zm00001d005451	Cellulose synthase A catalytic subunit 5 [UDP-forming]	5.32662	30.361	29.1169	1.17722	1.81408	1.0225	16.1454	4.01305	up
GO:0005886	plasma membrane	cellular_component	4	1.1211e-12	Zm00001d005478	Zm00001d005478	Cellulose synthase A catalytic subunit 5 [UDP-forming]	1.38181	4.82099	4.82423	0.475192	0.515364	0.460255	7.6006	2.92611	up
GO:0005886	plasma membrane	cellular_component	4	1.1211e-12	Zm00001d005682	Zm00001d005682	Protein kinase superfamily protein	4.60584	11.4814	12.1138	1.59988	1.04666	1.20151	7.32865	2.87355	up
GO:0005886	plasma membrane	cellular_component	4	1.1211e-12	Zm00001d005775	Zm00001d005775	Cellulose synthase A catalytic subunit 7 [UDP-forming]	24.8366	25.0039	25.0427	0.317219	0.0979818	0.179048	126.013	6.97743	up
GO:0005886	plasma membrane	cellular_component	4	1.1211e-12	Zm00001d006408	Zm00001d006408	Nucleobase-ascorbate transporter 11	2.7499	3.95922	3.45416	0.739997	0.933445	0.731383	4.22621	2.07936	up
GO:0005886	plasma membrane	cellular_component	4	1.1211e-12	Zm00001d006527	Zm00001d006527		3.00712	3.54823	2.85639	4.38	8.57331	7.88227	0.451715	-1.14652	down
GO:0005886	plasma membrane	cellular_component	4	1.1211e-12	Zm00001d006605	Zm00001d006605	Secretory carrier-associated membrane protein 3	0.147566	4.99505	4.03371	0.0001	0.2584	0.260215	17.6905	4.1449	up
GO:0005886	plasma membrane	cellular_component	4	1.1211e-12	Zm00001d007251	Zm00001d007251	Adenine/guanine permease AZG2	1.0772	0.378594	0.717636	0.040771	0.054641	0.125848	9.82298	3.29616	up
GO:0005886	plasma membrane	cellular_component	4	1.1211e-12	Zm00001d007379	Zm00001d007379	CASP-like protein 1U2	1.17129	0.0001	0.173767	9.8571	10.9963	4.39861	0.0532693	-4.23055	down
GO:0005886	plasma membrane	cellular_component	4	1.1211e-12	Zm00001d007474	Zm00001d007474	protein; Wall-associated kinase 2-like protein	2.59528	2.21606	2.64443	4.43119	6.95304	4.84638	0.459365	-1.12229	down
GO:0005886	plasma membrane	cellular_component	4	1.1211e-12	Zm00001d007477	Zm00001d007477		1.27748	6.86008	7.3096	0.313922	1.11251	0.902528	6.63265	2.72959	up
GO:0005886	plasma membrane	cellular_component	4	1.1211e-12	Zm00001d007581	Zm00001d007581	harpin binding protein1	20.5821	15.1074	18.5351	46.0508	43.6612	52.6519	0.380888	-1.39256	down
GO:0005886	plasma membrane	cellular_component	4	1.1211e-12	Zm00001d007843	Zm00001d007843	L-type lectin-domain containing receptor kinase V.9	1.06211	0.080006	0.167439	5.2532	1.09306	0.51926	0.190744	-2.39029	down
GO:0005886	plasma membrane	cellular_component	4	1.1211e-12	Zm00001d007865	Zm00001d007865	CSC1-like protein ERD4	54.722	91.9597	85.3278	18.4399	20.6085	22.8032	3.75107	1.9073	up
GO:0005886	plasma membrane	cellular_component	4	1.1211e-12	Zm00001d008295	Zm00001d008295	ADP-ribosylation factor A1B	3.27703	10.9585	9.65857	0.767925	1.62014	1.18377	6.68958	2.74192	up
GO:0005886	plasma membrane	cellular_component	4	1.1211e-12	Zm00001d008850	Zm00001d008850	Late embryogenesis abundant (LEA) hydroxyproline-rich glycoprotein family	15.5256	4.54068	4.83004	1.87371	0.346186	0.820746	8.18784	3.03348	up
GO:0005886	plasma membrane	cellular_component	4	1.1211e-12	Zm00001d009071	sugars will eventually be exported transporter17b	sugars will eventually be exported transporter17b	48.7668	43.5447	43.5907	1.82673	1.11682	1.88061	28.1712	4.81615	up
GO:0005886	plasma membrane	cellular_component	4	1.1211e-12	Zm00001d009248	Zm00001d009248	Respiratory burst oxidase homolog protein B	0.720168	1.55299	1.625	0.159613	0.423013	0.389168	4.0113	2.00407	up
GO:0005886	plasma membrane	cellular_component	4	1.1211e-12	Zm00001d009372	Zm00001d009372	WAT1-related protein	3.22699	6.28251	4.57954	9.60962	29.4157	42.3947	0.173042	-2.53081	down
GO:0005886	plasma membrane	cellular_component	4	1.1211e-12	Zm00001d009566	Zm00001d009566	Fasciclin-like arabinogalactan protein 6	1.64403	1.17751	1.63369	0.0001	0.0001	0.0001	14850.8	13.8582	up
GO:0005886	plasma membrane	cellular_component	4	1.1211e-12	Zm00001d009567	Zm00001d009567	Fasciclin-like arabinogalactan protein 7	72.7475	86.7077	77.5206	1.99333	1.04992	1.8581	48.3491	5.59542	up
GO:0005886	plasma membrane	cellular_component	4	1.1211e-12	Zm00001d009795	cellulose synthase1	Cellulose synthase1	4.19045	14.9622	15.581	1.67416	2.00161	1.25944	7.03793	2.81515	up
GO:0005886	plasma membrane	cellular_component	4	1.1211e-12	Zm00001d009814	Zm00001d009814	Putative leucine-rich repeat receptor-like protein kinase family protein	3.61137	0.964024	1.12345	40.6129	48.2616	26.3038	0.0494785	-4.33706	down
GO:0005886	plasma membrane	cellular_component	4	1.1211e-12	Zm00001d010018	Zm00001d010018	Protein kinase superfamily protein	0.368773	0.49413	0.485825	0.0001	0.0447742	0.0001	29.9889	4.90636	up
GO:0005886	plasma membrane	cellular_component	4	1.1211e-12	Zm00001d010231	Zm00001d010231	Amino acid carrier	5.09554	3.31515	2.99458	21.1188	13.0443	16.1169	0.226835	-2.14029	down
GO:0005886	plasma membrane	cellular_component	4	1.1211e-12	Zm00001d010440	sugars will eventually be exported transporter3a	sugars will eventually be exported transporter3a	2.7418	10.2945	9.01419	0.276199	0.998105	0.493921	12.4704	3.64044	up
GO:0005886	plasma membrane	cellular_component	4	1.1211e-12	Zm00001d011157	Zm00001d011157	Putative DUF26-domain receptor-like protein kinase family protein	0.0001	0.057253	0.0001	0.09108	1.03383	1.13226	0.0254535	-5.29599	down
GO:0005886	plasma membrane	cellular_component	4	1.1211e-12	Zm00001d011433	Zm00001d011433	Protein kinase superfamily protein	5.72873	14.1285	11.7153	1.25667	3.40924	3.08655	4.07259	2.02594	up
GO:0005886	plasma membrane	cellular_component	4	1.1211e-12	Zm00001d012510	Zm00001d012510	Putative cytochrome P450 superfamily protein	2.24903	1.8744	1.65492	0.23833	0.178295	0.214872	9.15023	3.19381	up
GO:0005886	plasma membrane	cellular_component	4	1.1211e-12	Zm00001d012632	Zm00001d012632	Adhesive/proline-rich protein%3B Proline-rich family protein	1.86776	11.1306	12.2423	9.4811	40.1132	32.371	0.307943	-1.69926	down
GO:0005886	plasma membrane	cellular_component	4	1.1211e-12	Zm00001d013162	Zm00001d013162	Leucine-rich repeat receptor-like serine/threonine-protein kinase BAM3	1.13708	1.17799	1.00883	0.108771	0.18975	0.197175	6.70553	2.74535	up
GO:0005886	plasma membrane	cellular_component	4	1.1211e-12	Zm00001d013529	Zm00001d013529	Protein NRT1/ PTR FAMILY 2.9	8.22512	3.48518	3.91624	20.2349	8.63981	8.10862	0.42253	-1.24288	down
GO:0005886	plasma membrane	cellular_component	4	1.1211e-12	Zm00001d013787	Zm00001d013787	Secretory carrier-associated membrane protein 3	3.69576	9.20283	9.80326	5.95768	19.2698	21.0312	0.490758	-1.02692	down
GO:0005886	plasma membrane	cellular_component	4	1.1211e-12	Zm00001d015007	Zm00001d015007	Glutamate receptor 3.3	0.450521	0.557352	1.10431	0.0001	0.144124	0.0001	14.635	3.87135	up
GO:0005886	plasma membrane	cellular_component	4	1.1211e-12	Zm00001d015036	Rho-related protein from plants 9	Rho-related protein from plants 9	3.62602	13.6673	13.0178	1.57497	3.90395	4.14028	3.1511	1.65586	up
GO:0005886	plasma membrane	cellular_component	4	1.1211e-12	Zm00001d016134	iron-sulfur protein1	iron-sulfur protein1	694.602	912.26	843.411	1368.09	2073.87	3051.48	0.377347	-1.40604	down
GO:0005886	plasma membrane	cellular_component	4	1.1211e-12	Zm00001d016765	Zm00001d016765	Protein kinase superfamily protein	0.577347	2.31447	2.64932	0.0001	0.0001	0.133231	41.5281	5.37602	up
GO:0005886	plasma membrane	cellular_component	4	1.1211e-12	Zm00001d016998	Zm00001d016998	18S pre-ribosomal assembly protein gar2-related	2.60472	3.11657	2.61286	3.67715	8.4041	7.96195	0.415809	-1.26601	down
GO:0005886	plasma membrane	cellular_component	4	1.1211e-12	Zm00001d018399	Zm00001d018399		3.22703	7.34614	7.21916	1.18507	1.4831	1.69671	4.07625	2.02724	up
GO:0005886	plasma membrane	cellular_component	4	1.1211e-12	Zm00001d018752	Zm00001d018752	Leucine-rich repeat receptor-like serine/threonine-protein kinase BAM1	4.10124	3.24554	2.9968	0.747122	0.313547	0.271073	7.76695	2.95735	up
GO:0005886	plasma membrane	cellular_component	4	1.1211e-12	Zm00001d018883	Zm00001d018883	Probable inactive leucine-rich repeat receptor-like protein kinase	4.96854	3.97541	4.08784	1.23296	0.930383	0.905864	4.24598	2.0861	up
GO:0005886	plasma membrane	cellular_component	4	1.1211e-12	Zm00001d019149	cellulose synthase4	cellulose synthase4	12.0848	25.3957	23.6016	3.61284	4.21969	2.18249	6.09905	2.60858	up
GO:0005886	plasma membrane	cellular_component	4	1.1211e-12	Zm00001d019317	cellulose synthase8	Cellulose synthase-8	4.63131	10.4793	9.33372	0.43419	0.159666	0.139773	33.3198	5.05831	up
GO:0005886	plasma membrane	cellular_component	4	1.1211e-12	Zm00001d019334	Zm00001d019334	L-type lectin-domain containing receptor kinase V.9	0.738911	1.02248	0.7911	2.23101	2.46144	2.69579	0.345481	-1.53332	down
GO:0005886	plasma membrane	cellular_component	4	1.1211e-12	Zm00001d019411	Zm00001d019411	L-type lectin-domain containing receptor kinase V.9	1.79458	0.685579	1.03673	6.32198	7.7723	5.99323	0.175078	-2.51393	down
GO:0005886	plasma membrane	cellular_component	4	1.1211e-12	Zm00001d019413	Zm00001d019413	L-type lectin-domain containing receptor kinase V.9	5.17629	2.77709	2.96453	12.6934	10.8867	7.77301	0.348223	-1.52192	down
GO:0005886	plasma membrane	cellular_component	4	1.1211e-12	Zm00001d019507	cellulose synthase7	Cellulose synthase-7	11.0099	27.836	19.2899	4.96613	2.46925	1.22322	6.71422	2.74722	up
GO:0005886	plasma membrane	cellular_component	4	1.1211e-12	Zm00001d020148	Zm00001d020148	AT1G52290 (E=2e-016) | protein kinase family protein	0.767948	0.123623	0.575906	5.22744	4.58607	2.70253	0.117248	-3.09237	down
GO:0005886	plasma membrane	cellular_component	4	1.1211e-12	Zm00001d020531	cellulose synthase 12	cellulose synthase 12	19.1695	21.6793	18.5364	0.177047	0.079119	0.060359	187.616	7.55164	up
GO:0005886	plasma membrane	cellular_component	4	1.1211e-12	Zm00001d020852	Zm00001d020852	Cellulose synthase-like protein E1	27.2859	22.9959	21.5866	56.972	63.8552	77.0728	0.363155	-1.46134	down
GO:0005886	plasma membrane	cellular_component	4	1.1211e-12	Zm00001d020903	Zm00001d020903	Fasciclin-like arabinogalactan protein 7	14.0066	37.6232	31.5481	0.514547	0.128168	0.150135	104.91	6.71301	up
GO:0005886	plasma membrane	cellular_component	4	1.1211e-12	Zm00001d021186	Zm00001d021186	Lysine histidine transporter 2	0.0001	0.167184	0.246181	0.67932	2.19959	1.68189	0.0906562	-3.46345	down
GO:0005886	plasma membrane	cellular_component	4	1.1211e-12	Zm00001d021519	Zm00001d021519	Nucleobase-ascorbate transporter 11	7.71747	10.8041	11.667	1.01406	0.864198	0.520078	12.5873	3.65389	up
GO:0005886	plasma membrane	cellular_component	4	1.1211e-12	Zm00001d021732	Zm00001d021732	Cellulose synthase-like protein D3	0.120511	0.134198	0.081973	0.931819	0.81709	0.30238	0.164132	-2.60707	down
GO:0005886	plasma membrane	cellular_component	4	1.1211e-12	Zm00001d021829	Zm00001d021829	Putative symbiosis receptor-like kinase	1.76836	9.01746	7.56224	1.11604	1.44095	1.62403	4.38841	2.1337	up
GO:0005886	plasma membrane	cellular_component	4	1.1211e-12	Zm00001d021836	Zm00001d021836	Leucine-rich repeat (LRR) family protein	0.538169	2.22	2.20934	0.221723	0.136993	0.0001	13.8442	3.79121	up
GO:0005886	plasma membrane	cellular_component	4	1.1211e-12	Zm00001d021897	Zm00001d021897	L-type lectin-domain containing receptor kinase V.9	0.579387	0.094886	0.139032	2.3398	1.23096	1.07067	0.175228	-2.5127	down
GO:0005886	plasma membrane	cellular_component	4	1.1211e-12	Zm00001d022608	Zm00001d022608	Aquaporin PIP2-2	14.4845	31.8055	30.4213	5.05321	1.70295	4.34431	6.91064	2.78882	up
GO:0005886	plasma membrane	cellular_component	4	1.1211e-12	Zm00001d023253	Zm00001d023253	L-type lectin-domain containing receptor kinase IX.1	7.51252	3.73241	3.15742	1.02971	0.370718	0.463464	7.72702	2.94991	up
GO:0005886	plasma membrane	cellular_component	4	1.1211e-12	Zm00001d023316	LBD-transcription factor 44	Disease resistance protein RPM1	0.0806128	0.319954	0.525253	1.08647	3.12268	4.21544	0.109895	-3.1858	down
GO:0005886	plasma membrane	cellular_component	4	1.1211e-12	Zm00001d023470	Zm00001d023470	Putative leucine-rich repeat receptor-like protein kinase family protein	0.062391	0.090985	0.148889	2.04815	3.95829	2.00864	0.037712	-4.72883	down
GO:0005886	plasma membrane	cellular_component	4	1.1211e-12	Zm00001d024199	Zm00001d024199	Probable receptor-like serine/threonine-protein kinase	0.519562	1.16421	1.93006	0.0001	0.0793292	0.0001	45.4404	5.5059	up
GO:0005886	plasma membrane	cellular_component	4	1.1211e-12	Zm00001d024497	Zm00001d024497	ABC transporter G family member 14	0.26138	0.255945	0.164779	1.06365	0.513986	1.4476	0.225472	-2.14898	down
GO:0005886	plasma membrane	cellular_component	4	1.1211e-12	Zm00001d024531	Zm00001d024531	Putative cellulose synthase-like family protein	8.6952	15.3146	14.1815	2.83369	0.864721	0.944136	8.22636	3.04025	up
GO:0005886	plasma membrane	cellular_component	4	1.1211e-12	Zm00001d024903	heat shock protein, 90 kDa	heat shock protein 90 kDa	7.35116	11.7781	11.1397	0.85104	0.042303	0.109625	30.1794	4.91549	up
GO:0005886	plasma membrane	cellular_component	4	1.1211e-12	Zm00001d025065	Zm00001d025065	Putative D-mannose binding lectin receptor-like protein kinase family protein	0.066204	0.02247	0.0001	0.559672	0.633509	0.421633	0.0549748	-4.18509	down
GO:0005886	plasma membrane	cellular_component	4	1.1211e-12	Zm00001d025255	Zm00001d025255	Putative DUF26-domain protein kinase	6.38565	3.01343	3.14508	13.9848	9.45323	9.70817	0.378449	-1.40183	down
GO:0005886	plasma membrane	cellular_component	4	1.1211e-12	Zm00001d025267	high chlorophyll fluorescence106c	High chlorophyll fluorescence106c	11.3781	26.3986	25.7094	12.2886	58.6791	61.3717	0.479721	-1.05973	down
GO:0005886	plasma membrane	cellular_component	4	1.1211e-12	Zm00001d025590	Zm00001d025590	ABC transporter B family member 19	0.41421	0.520883	0.634396	0.0001	0.0713616	0.0616138	11.794	3.55998	up
GO:0005886	plasma membrane	cellular_component	4	1.1211e-12	Zm00001d025680	Zm00001d025680	PI-PLC X domain-containing protein	9.56049	14.528	14.6242	1.64277	3.73483	3.14213	4.54389	2.18393	up
GO:0005886	plasma membrane	cellular_component	4	1.1211e-12	Zm00001d026426	Zm00001d026426	ABC transporter B family member 19	2.71682	2.46604	3.04407	0.179143	0.135924	0.15855	17.3704	4.11856	up
GO:0005886	plasma membrane	cellular_component	4	1.1211e-12	Zm00001d027581	Zm00001d027581	GATA zinc finger domain-containing protein 10	35.1963	61.3403	57.2739	8.74287	13.5774	12.2358	4.45104	2.15414	up
GO:0005886	plasma membrane	cellular_component	4	1.1211e-12	Zm00001d027723	Zm00001d027723	ABC-2 type transporter family protein	20.3658	25.3179	23.8593	58.1515	85.5292	50.7106	0.357748	-1.48299	down
GO:0005886	plasma membrane	cellular_component	4	1.1211e-12	Zm00001d028191	Zm00001d028191	LAP4 protein	1.28715	2.05769	2.45623	1.8465	4.50452	6.68748	0.444918	-1.16839	down
GO:0005886	plasma membrane	cellular_component	4	1.1211e-12	Zm00001d029059	Zm00001d029059	Probable LRR receptor-like serine/threonine-protein kinase IRK	0.27564	0.595577	0.261004	0.0001	0.0001	0.025496	44.0621	5.46147	up
GO:0005886	plasma membrane	cellular_component	4	1.1211e-12	Zm00001d029193	Zm00001d029193	SKU5 similar 3	0.687968	2.03413	1.81043	0.0001	0.134406	0.073425	21.7982	4.44614	up
GO:0005886	plasma membrane	cellular_component	4	1.1211e-12	Zm00001d029721	asg3	Probable serine/threonine-protein kinase	1.25793	1.61422	2.20537	0.221023	0.194194	0.077239	10.3106	3.36606	up
GO:0005886	plasma membrane	cellular_component	4	1.1211e-12	Zm00001d030133	Zm00001d030133	CSC1-like protein	2.28034	5.78945	6.27415	0.484189	0.750526	0.620717	7.73078	2.95061	up
GO:0005886	plasma membrane	cellular_component	4	1.1211e-12	Zm00001d030213	Zm00001d030213	Protein kinase	0.445031	0.864528	1.05839	1.64985	2.571	2.34637	0.360572	-1.47164	down
GO:0005886	plasma membrane	cellular_component	4	1.1211e-12	Zm00001d030981	Zm00001d030981	Leucine-rich repeat protein kinase family protein	1.00912	0.47525	0.695798	4.08347	4.97766	2.82677	0.183394	-2.44698	down
GO:0005886	plasma membrane	cellular_component	4	1.1211e-12	Zm00001d031005	Zm00001d031005	Protein NETWORKED 1A	0.391506	0.631496	0.688069	0.0638548	0.130645	0.107265	5.67022	2.5034	up
GO:0005886	plasma membrane	cellular_component	4	1.1211e-12	Zm00001d031332	Zm00001d031332	Heat shock protein 90-2	46.7133	47.3895	44.238	112.91	210.331	109.004	0.320052	-1.64362	down
GO:0005886	plasma membrane	cellular_component	4	1.1211e-12	Zm00001d031351	Zm00001d031351	Protein kinase superfamily protein	0.0001	0.24486	0.131538	2.89432	5.43585	6.0628	0.0261585	-5.25658	down
GO:0005886	plasma membrane	cellular_component	4	1.1211e-12	Zm00001d031366	Zm00001d031366	Protein kinase superfamily protein	0.035885	0.141231	0.178948	1.2086	2.20567	2.15393	0.063946	-3.967	down
GO:0005886	plasma membrane	cellular_component	4	1.1211e-12	Zm00001d031372	Zm00001d031372	Protein kinase superfamily protein	0.143534	0.55148	0.333378	3.09634	19.3715	22.911	0.0226624	-5.46356	down
GO:0005886	plasma membrane	cellular_component	4	1.1211e-12	Zm00001d031381	Zm00001d031381	Protein kinase superfamily protein	0.523509	0.306431	0.395774	4.51005	13.3757	10.8629	0.0426355	-4.5518	down
GO:0005886	plasma membrane	cellular_component	4	1.1211e-12	Zm00001d031395	Zm00001d031395	Protein kinase superfamily protein	0.126061	0.068714	0.132129	0.93692	4.26244	3.16126	0.0391004	-4.67667	down
GO:0005886	plasma membrane	cellular_component	4	1.1211e-12	Zm00001d031407	Zm00001d031407	Protein kinase superfamily protein	0.085402	0.232754	0.239984	1.71918	12.2469	12.8863	0.0207855	-5.58828	down
GO:0005886	plasma membrane	cellular_component	4	1.1211e-12	Zm00001d031944	Zm00001d031944	Late embryogenesis abundant (LEA) hydroxyproline-rich glycoprotein family	11.1037	4.12367	3.61332	1.47826	0.873101	0.306959	7.08745	2.82527	up
GO:0005886	plasma membrane	cellular_component	4	1.1211e-12	Zm00001d032079	Zm00001d032079	Riboflavin synthase-like superfamily protein	2.21267	2.59733	2.01378	0.397044	0.621472	0.411912	4.77044	2.25412	up
GO:0005886	plasma membrane	cellular_component	4	1.1211e-12	Zm00001d032344	Zm00001d032344	Receptor-like protein kinase HSL1	3.91495	2.42722	1.85814	0.760382	0.275371	0.059879	7.48455	2.90392	up
GO:0005886	plasma membrane	cellular_component	4	1.1211e-12	Zm00001d032695	malate dehydrogenase4	Malate dehydrogenase%2C cytoplasmic	66.213	197.181	183.011	133.377	498.255	512.177	0.39028	-1.35742	down
GO:0005886	plasma membrane	cellular_component	4	1.1211e-12	Zm00001d032776	cellulose synthase10	cellulose synthase10	24.1379	17.96	18.8063	0.0001	0.06805	0.0830698	402.752	8.65375	up
GO:0005886	plasma membrane	cellular_component	4	1.1211e-12	Zm00001d032909	Zm00001d032909	Cellulose synthase-like protein D3	0.667332	0.502478	0.234548	3.65998	0.952344	1.05191	0.247934	-2.01197	down
GO:0005886	plasma membrane	cellular_component	4	1.1211e-12	Zm00001d033278	Zm00001d033278	Protein NETWORKED 1A	2.15528	11.0925	9.61334	1.01098	2.72146	2.67212	3.5695	1.83572	up
GO:0005886	plasma membrane	cellular_component	4	1.1211e-12	Zm00001d034217	Zm00001d034217	Lectin-like receptor kinase 7	5.00247	2.40807	3.01279	12.1824	5.39444	5.57542	0.450208	-1.15134	down
GO:0005886	plasma membrane	cellular_component	4	1.1211e-12	Zm00001d034240	Zm00001d034240	Leucine-rich repeat receptor-like serine/threonine-protein kinase BAM3	6.84789	5.10154	4.58313	1.28639	0.880572	1.17722	4.94369	2.30559	up
GO:0005886	plasma membrane	cellular_component	4	1.1211e-12	Zm00001d034351	Zm00001d034351	Putative ALA-interacting subunit 2	19.0958	80.3205	74.6562	6.24982	18.602	22.6778	3.6624	1.87279	up
GO:0005886	plasma membrane	cellular_component	4	1.1211e-12	Zm00001d034553	cellulose synthase5	Cellulose synthase-5	14.7073	27.6924	25.3633	5.46115	8.09251	4.00874	3.85841	1.94801	up
GO:0005886	plasma membrane	cellular_component	4	1.1211e-12	Zm00001d035163	Zm00001d035163	Lysine histidine transporter 2	2.12851	1.92373	1.74593	4.11548	5.84737	6.20477	0.358628	-1.47944	down
GO:0005886	plasma membrane	cellular_component	4	1.1211e-12	Zm00001d035400	Zm00001d035400		9.27355	5.49944	5.80603	35.9061	42.2939	19.6857	0.210235	-2.24992	down
GO:0005886	plasma membrane	cellular_component	4	1.1211e-12	Zm00001d035588	Zm00001d035588	Serine/threonine-protein kinase	5.28399	2.33547	2.52517	0.651837	0.085848	0.172535	11.1453	3.47836	up
GO:0005886	plasma membrane	cellular_component	4	1.1211e-12	Zm00001d035717	Zm00001d035717	WAT1-related protein	14.3547	23.2089	22.5375	26.6934	53.3409	46.9636	0.473245	-1.07934	down
GO:0005886	plasma membrane	cellular_component	4	1.1211e-12	Zm00001d036098	Zm00001d036098	Putative DUF26-domain receptor-like protein kinase family protein	4.55409	2.76126	2.54427	16.6584	19.1585	17.7207	0.184162	-2.44095	down
GO:0005886	plasma membrane	cellular_component	4	1.1211e-12	Zm00001d036613	Zm00001d036613	LRR receptor-like serine/threonine-protein kinase EFR	1.316	0.143617	0.206145	10.322	2.44527	2.17763	0.11146	-3.1654	down
GO:0005886	plasma membrane	cellular_component	4	1.1211e-12	Zm00001d036900	Zm00001d036900	Cellulose synthase A catalytic subunit 7	0.184739	0.014548	0.096475	1.12998	0.503345	0.34251	0.14969	-2.73995	down
GO:0005886	plasma membrane	cellular_component	4	1.1211e-12	Zm00001d036986	Zm00001d036986	ABC transporter G family member 29	5.27779	13.6127	11.739	1.5015	1.46899	1.62279	6.66834	2.73733	up
GO:0005886	plasma membrane	cellular_component	4	1.1211e-12	Zm00001d037229	Zm00001d037229	Transmembrane amino acid transporter family protein	0.283955	1.13466	0.871102	1.70335	4.41554	9.06137	0.150835	-2.72895	down
GO:0005886	plasma membrane	cellular_component	4	1.1211e-12	Zm00001d037354	Zm00001d037354	alpha/beta-Hydrolases superfamily protein	1.33948	5.47557	4.22827	0.338465	0.833345	1.31707	4.43706	2.1496	up
GO:0005886	plasma membrane	cellular_component	4	1.1211e-12	Zm00001d037397	Zm00001d037397	Putative lectin-like receptor protein kinase family protein	0.221282	0.110658	0.138198	2.14972	2.14055	1.41769	0.0823653	-3.60182	down
GO:0005886	plasma membrane	cellular_component	4	1.1211e-12	Zm00001d037544	Zm00001d037544	Putative receptor-like protein kinase family protein	17.0208	30.3299	26.0445	3.02136	4.73004	6.01228	5.33252	2.41482	up
GO:0005886	plasma membrane	cellular_component	4	1.1211e-12	Zm00001d037636	cellulose synthase2	Cellulose synthase-2%3B Cellulose synthase2	13.365	34.1673	30.5923	1.96662	2.60976	1.71006	12.4275	3.63546	up
GO:0005886	plasma membrane	cellular_component	4	1.1211e-12	Zm00001d037728	Zm00001d037728	Protein kinase superfamily protein	2.4895	3.15541	3.40632	0.544285	0.680523	0.863602	4.33403	2.11571	up
GO:0005886	plasma membrane	cellular_component	4	1.1211e-12	Zm00001d037751	Zm00001d037751	Late embryogenesis abundant (LEA) hydroxyproline-rich glycoprotein family	8.55364	13.1552	13.9523	3.40158	1.53775	1.57348	5.47554	2.453	up
GO:0005886	plasma membrane	cellular_component	4	1.1211e-12	Zm00001d037829	Zm00001d037829	Probable receptor-like protein kinase	4.76517	16.636	18.0034	0.357752	0.870014	1.10806	16.8697	4.07636	up
GO:0005886	plasma membrane	cellular_component	4	1.1211e-12	Zm00001d038181	Zm00001d038181	Protein NRT1/ PTR FAMILY 3.1	4.15435	4.75369	4.06755	1.04143	1.00307	0.793552	4.572	2.19282	up
GO:0005886	plasma membrane	cellular_component	4	1.1211e-12	Zm00001d039010	Zm00001d039010	Fasciclin-like arabinogalactan protein 7	16.8388	28.7045	28.3404	0.0001	0.102286	0.120499	331.488	8.37281	up
GO:0005886	plasma membrane	cellular_component	4	1.1211e-12	Zm00001d039180	Zm00001d039180	Protein kinase superfamily protein	9.90583	21.4886	21.2754	3.89855	7.8464	5.94007	2.97822	1.57445	up
GO:0005886	plasma membrane	cellular_component	4	1.1211e-12	Zm00001d039461	Zm00001d039461	Harpin-induced protein	3.76088	1.51294	1.03373	0.0001	0.0001	0.0001	21025.1	14.3598	up
GO:0005886	plasma membrane	cellular_component	4	1.1211e-12	Zm00001d039770	Zm00001d039770	Fasciclin-like arabinogalactan protein 11	28.591	20.9062	16.0601	0.117856	0.065563	0.197485	172.11	7.42719	up
GO:0005886	plasma membrane	cellular_component	4	1.1211e-12	Zm00001d040691	Zm00001d040691	Probable receptor-like protein kinase	3.42823	12.777	10.7795	0.370534	0.941637	0.76242	13.0073	3.70124	up
GO:0005886	plasma membrane	cellular_component	4	1.1211e-12	Zm00001d040784	Zm00001d040784	Glycine-rich domain-containing protein 1	1.37217	7.66468	7.23467	0.848038	1.88791	1.56666	3.78177	1.91906	up
GO:0005886	plasma membrane	cellular_component	4	1.1211e-12	Zm00001d041004	Zm00001d041004	Lysine histidine transporter-like 8	5.41497	5.2244	5.02196	0.890841	0.827649	0.605709	6.73837	2.7524	up
GO:0005886	plasma membrane	cellular_component	4	1.1211e-12	Zm00001d041215	Zm00001d041215	ATP binding protein	2.05914	4.73398	4.00868	0.0001	0.346961	0.479006	13.0762	3.70887	up
GO:0005886	plasma membrane	cellular_component	4	1.1211e-12	Zm00001d041298	Zm00001d041298	LRR receptor-like serine/threonine-protein kinase EFR	1.71083	3.10257	2.65209	0.627814	0.186105	0.018873	8.96441	3.16421	up
GO:0005886	plasma membrane	cellular_component	4	1.1211e-12	Zm00001d041773	Zm00001d041773	Leucine-rich repeat protein kinase family protein	1.12699	1.46511	1.527	6.59612	8.39643	4.44436	0.211921	-2.2384	down
GO:0005886	plasma membrane	cellular_component	4	1.1211e-12	Zm00001d042293	Zm00001d042293	L-type lectin-domain containing receptor kinase IX.1	2.52347	1.25563	1.10709	13.1053	11.2432	17.1126	0.11785	-3.08498	down
GO:0005886	plasma membrane	cellular_component	4	1.1211e-12	Zm00001d042345	PIN-formed protein5	PIN-formed protein5	5.67404	5.7014	4.66741	12.5719	12.1807	18.0693	0.374642	-1.41642	down
GO:0005886	plasma membrane	cellular_component	4	1.1211e-12	Zm00001d042637	Zm00001d042637	Leucine-rich receptor-like protein kinase family protein	6.43098	26.8137	25.0791	2.88705	2.44339	3.67988	6.47301	2.69444	up
GO:0005886	plasma membrane	cellular_component	4	1.1211e-12	Zm00001d043414	Zm00001d043414		1.76302	4.90185	4.49864	0.345846	1.60582	1.18154	3.56297	1.83308	up
GO:0005886	plasma membrane	cellular_component	4	1.1211e-12	Zm00001d043477	cellulose synthase13	cellulose synthase 11	21.9995	45.223	44.5045	0.0658398	0.279359	0.5048	131.444	7.0383	up
GO:0005886	plasma membrane	cellular_component	4	1.1211e-12	Zm00001d043516	Zm00001d043516	LysM domain receptor-like kinase 3	0.744015	2.48696	2.11084	0.0001	0.0976161	0.106912	26.105	4.70625	up
GO:0005886	plasma membrane	cellular_component	4	1.1211e-12	Zm00001d043524	Zm00001d043524	Glucan endo-13-beta-glucosidase 13	14.7754	19.2013	17.1122	2.52554	4.12887	2.24273	5.74217	2.5216	up
GO:0005886	plasma membrane	cellular_component	4	1.1211e-12	Zm00001d043562	Zm00001d043562	Proline-rich receptor-like protein kinase PERK10	0.333462	1.14749	1.41733	0.177945	0.0336893	0.0531271	10.9468	3.45244	up
GO:0005886	plasma membrane	cellular_component	4	1.1211e-12	Zm00001d043598	Zm00001d043598	ABC transporter G family member 29	0.319336	0.895317	0.83424	0.0503444	0.175126	0.201402	4.79977	2.26297	up
GO:0005886	plasma membrane	cellular_component	4	1.1211e-12	Zm00001d043929	Zm00001d043929	Fasciclin-like arabinogalactan protein 6	14.4236	28.3631	23.5726	0.939066	0.391806	0.167656	44.283	5.46868	up
GO:0005886	plasma membrane	cellular_component	4	1.1211e-12	Zm00001d044120	Zm00001d044120	Sterol 14-demethylase	4.05616	3.94538	2.88895	0.512034	0.256377	0.510922	8.51263	3.0896	up
GO:0005886	plasma membrane	cellular_component	4	1.1211e-12	Zm00001d044443	Zm00001d044443	ABC transporter G family member 40	2.37511	3.66014	3.13904	8.31768	9.55059	4.16803	0.416326	-1.26421	down
GO:0005886	plasma membrane	cellular_component	4	1.1211e-12	Zm00001d045190	Zm00001d045190	Putative WAK family receptor-like protein kinase	1.70944	1.53956	1.36183	6.56172	5.1402	3.60959	0.301135	-1.73152	down
GO:0005886	plasma membrane	cellular_component	4	1.1211e-12	Zm00001d045481	Zm00001d045481	Putative leucine-rich repeat receptor-like protein kinase family protein	5.29758	6.56797	5.98034	1.87755	2.04385	2.36982	2.83663	1.50418	up
GO:0005886	plasma membrane	cellular_component	4	1.1211e-12	Zm00001d046423	Zm00001d046423	L-type lectin-domain containing receptor kinase IX.1	0.922485	0.622876	0.568256	2.39759	3.84667	3.70762	0.212384	-2.23526	down
GO:0005886	plasma membrane	cellular_component	4	1.1211e-12	Zm00001d046485	Zm00001d046485	Putative leucine-rich repeat receptor protein kinase family protein	0.406764	0.251785	0.211918	0.0001	0.0001	0.0001	2901.56	11.5026	up
GO:0005886	plasma membrane	cellular_component	4	1.1211e-12	Zm00001d046838	Zm00001d046838	Putative receptor-like protein kinase family protein	4.6814	6.84188	7.43297	0.676684	0.50177	0.651516	10.3588	3.37278	up
GO:0005886	plasma membrane	cellular_component	4	1.1211e-12	Zm00001d047063	Zm00001d047063	camphor resistance CrcB family protein	7.29288	12.8311	9.74784	9.48719	28.6246	23.8516	0.482088	-1.05263	down
GO:0005886	plasma membrane	cellular_component	4	1.1211e-12	Zm00001d047842	Zm00001d047842	Putative leucine-rich repeat receptor-like protein kinase family protein	2.2565	5.96914	5.39816	0.206701	1.33568	1.50492	4.47079	2.16053	up
GO:0005886	plasma membrane	cellular_component	4	1.1211e-12	Zm00001d048877	Zm00001d048877	Probable LRR receptor-like serine/threonine-protein kinase	20.1966	34.2491	33.7714	41.6033	107.434	102.083	0.351294	-1.50925	down
GO:0005886	plasma membrane	cellular_component	4	1.1211e-12	Zm00001d048958	Zm00001d048958	Leucine-rich repeat protein kinase family protein	0.258315	0.867232	0.572744	0.108371	0.0728392	0.0349262	7.85748	2.97407	up
GO:0005886	plasma membrane	cellular_component	4	1.1211e-12	Zm00001d049204	Zm00001d049204		0.154841	0.715035	0.69739	0.765381	2.34368	1.93616	0.310644	-1.68667	down
GO:0005886	plasma membrane	cellular_component	4	1.1211e-12	Zm00001d049391	Zm00001d049391	Protein kinase superfamily protein	5.90921	14.9932	14.0139	8.25805	42.0708	45.2564	0.36529	-1.45289	down
GO:0005886	plasma membrane	cellular_component	4	1.1211e-12	Zm00001d049510	Zm00001d049510	Putative cellulose synthase-like family protein	18.2016	22.4609	19.7254	3.33429	1.85955	0.767446	10.13	3.34056	up
GO:0005886	plasma membrane	cellular_component	4	1.1211e-12	Zm00001d050635	Zm00001d050635	Peptidyl-prolyl cis-trans isomerase	76.977	101.206	102.922	8.71469	11.4343	8.53897	9.79871	3.29259	up
GO:0005886	plasma membrane	cellular_component	4	1.1211e-12	Zm00001d051085	Zm00001d051085	Putative leucine-rich repeat receptor-like protein kinase family protein	3.08265	2.00713	2.15116	4.84361	13.336	6.84296	0.289377	-1.78898	down
GO:0005886	plasma membrane	cellular_component	4	1.1211e-12	Zm00001d051096	Zm00001d051096	Putative leucine-rich repeat receptor-like protein kinase family protein	0.473764	2.24025	2.0246	19.0743	57.4877	42.752	0.0397155	-4.65415	down
GO:0005886	plasma membrane	cellular_component	4	1.1211e-12	Zm00001d051099	Zm00001d051099	Putative leucine-rich repeat receptor-like protein kinase family protein	0.647776	2.20165	1.91892	11.9904	53.535	38.3182	0.0459185	-4.44478	down
GO:0005886	plasma membrane	cellular_component	4	1.1211e-12	Zm00001d051193	Zm00001d051193	Probable metal-nicotianamine transporter YSL7	13.0864	20.1445	19.4135	4.77933	4.9712	6.19329	3.30187	1.72329	up
GO:0005886	plasma membrane	cellular_component	4	1.1211e-12	Zm00001d051314	Zm00001d051314	Probable receptor-like protein kinase	0.366	0.846085	0.877727	0.086386	0.0001	0.0001	24.1357	4.5931	up
GO:0005886	plasma membrane	cellular_component	4	1.1211e-12	Zm00001d051615	Zm00001d051615	Putative lectin-domain receptor-like protein kinase family protein	2.59475	1.20454	0.959083	9.39346	3.39115	4.33478	0.277952	-1.84709	down
GO:0005886	plasma membrane	cellular_component	4	1.1211e-12	Zm00001d051637	Zm00001d051637	Protein NRT1/ PTR FAMILY 7.1	0.749128	0.778972	0.536803	0.100306	0.134756	0.0001	8.78077	3.13435	up
GO:0005886	plasma membrane	cellular_component	4	1.1211e-12	Zm00001d052273	Rho-related protein from plants 8	Rho-related protein from plants 8	0.341591	1.92668	1.57174	0.0001	0.113903	0.215086	11.6686	3.54456	up
GO:0005886	plasma membrane	cellular_component	4	1.1211e-12	Zm00001d052584	Zm00001d052584	Protein kinase domain containing protein expressed	0.0160609	0.0001	0.0165992	0.0285311	0.280165	0.224834	0.0614026	-4.02556	down
GO:0005886	plasma membrane	cellular_component	4	1.1211e-12	Zm00001d052653	respiratory burst oxidase4	respiratory burst oxidase4	15.4747	19.2579	19.07	4.94607	1.67893	0.924706	7.12644	2.83318	up
GO:0005886	plasma membrane	cellular_component	4	1.1211e-12	Zm00001d052777	Zm00001d052777	Late embryogenesis abundant (LEA) hydroxyproline-rich glycoprotein family	2.23538	2.24169	2.03375	0.283734	0.505818	0.545635	4.87633	2.2858	up
GO:0005886	plasma membrane	cellular_component	4	1.1211e-12	Zm00001d052855	Zm00001d052855	HSP protein%3B Putative heat shock protein 90 family protein	31.4692	30.9736	29.6311	90.6667	127.48	81.2333	0.307549	-1.70111	down
GO:0005886	plasma membrane	cellular_component	4	1.1211e-12	Zm00001d052990	Zm00001d052990	Cysteine-rich receptor-like protein kinase 6	1.52481	2.79239	3.58077	4.07445	16.3689	7.23101	0.285389	-1.809	down
GO:0005886	plasma membrane	cellular_component	4	1.1211e-12	Zm00001d053143	Zm00001d053143	Amino acid permease 2	1.3447	0.654098	0.289852	5.01313	2.29896	2.71357	0.228279	-2.13113	down
GO:0009535	chloroplast thylakoid membrane	cellular_component	8	1.36025e-12	Zm00001d001857	Zm00001d001857	light harvesting complex photosystem II subunit 6	2.33362	0.809704	1.70196	52.5759	10.4919	6.53488	0.0696135	-3.84449	down
GO:0009535	chloroplast thylakoid membrane	cellular_component	8	1.36025e-12	Zm00001d001995	Zm00001d001995	P-loop containing nucleoside triphosphate hydrolases superfamily protein	7.15495	20.0173	19.5898	9.0269	47.6372	43.2242	0.468144	-1.09498	down
GO:0009535	chloroplast thylakoid membrane	cellular_component	8	1.36025e-12	Zm00001d003459	Zm00001d003459	Protein disulfide-isomerase LQY1 chloroplastic	16.3353	24.1388	23.0583	38.7576	66.6655	51.0773	0.405957	-1.3006	down
GO:0009535	chloroplast thylakoid membrane	cellular_component	8	1.36025e-12	Zm00001d005814	Zm00001d005814	Photosystem I chlorophyll a/b-binding protein 6 chloroplastic	96.0167	122.344	113.421	152.34	324.003	410.983	0.373912	-1.41923	down
GO:0009535	chloroplast thylakoid membrane	cellular_component	8	1.36025e-12	Zm00001d005926	Zm00001d005926	Threonine endopeptidase	1.21273	3.80294	3.39542	0.0001	0.709879	0.422604	7.42646	2.89268	up
GO:0009535	chloroplast thylakoid membrane	cellular_component	8	1.36025e-12	Zm00001d006587	Zm00001d006587	Chlorophyll a-b binding protein CP29.1 chloroplastic	42.139	39.9131	34.9009	298.126	428.149	380.028	0.105715	-3.24175	down
GO:0009535	chloroplast thylakoid membrane	cellular_component	8	1.36025e-12	Zm00001d006663	light harvesting complex A1	light harvesting complex A1	79.3313	154.275	145.389	290.941	1020.37	987.652	0.164855	-2.60073	down
GO:0009535	chloroplast thylakoid membrane	cellular_component	8	1.36025e-12	Zm00001d007267	light harvesting chlorophyll a/b binding protein5	light harvesting chlorophyll a/b binding protein5	9.06739	7.51157	7.1913	280.357	367.194	422.326	0.0222177	-5.49214	down
GO:0009535	chloroplast thylakoid membrane	cellular_component	8	1.36025e-12	Zm00001d007581	Zm00001d007581	harpin binding protein1	20.5821	15.1074	18.5351	46.0508	43.6612	52.6519	0.380888	-1.39256	down
GO:0009535	chloroplast thylakoid membrane	cellular_component	8	1.36025e-12	Zm00001d008706	Zm00001d008706	Photosystem I reaction center subunit XI chloroplastic	365.399	238.198	228.939	1012.62	970.885	730.279	0.306781	-1.70472	down
GO:0009535	chloroplast thylakoid membrane	cellular_component	8	1.36025e-12	Zm00001d008963	Zm00001d008963	GDT1-like protein 1 chloroplastic	26.4432	33.6318	30.5207	42.7814	84.7009	99.9342	0.398369	-1.32782	down
GO:0009535	chloroplast thylakoid membrane	cellular_component	8	1.36025e-12	Zm00001d009589	light harvesting chlorophyll a/b binding protein3	Chlorophyll a-b binding protein M9%2C chloroplastic	8.94224	1.47866	1.76639	122.762	110.548	71.0978	0.0400361	-4.64256	down
GO:0009535	chloroplast thylakoid membrane	cellular_component	8	1.36025e-12	Zm00001d011073	Zm00001d011073	AT5g02160	126.547	122.36	110.382	230.841	307.019	347.568	0.405779	-1.30123	down
GO:0009535	chloroplast thylakoid membrane	cellular_component	8	1.36025e-12	Zm00001d011285	light harvesting chlorophyll a/b binding protein1	photosystem II light harvesting complex gene B1B2	3.82619	1.27663	2.33596	19.8154	17.0749	11.0951	0.155022	-2.68946	down
GO:0009535	chloroplast thylakoid membrane	cellular_component	8	1.36025e-12	Zm00001d012287	Zm00001d012287		37.7654	32.5857	40.113	68.2802	166.101	229.727	0.238013	-2.07088	down
GO:0009535	chloroplast thylakoid membrane	cellular_component	8	1.36025e-12	Zm00001d013146	Zm00001d013146	Photosystem I reaction center subunit III chloroplastic	136.226	96.0864	84.5051	978.232	1072.73	825.153	0.110154	-3.1824	down
GO:0009535	chloroplast thylakoid membrane	cellular_component	8	1.36025e-12	Zm00001d015385	Zm00001d015385	Chlorophyll a-b binding protein 6 chloroplastic	108.088	73.5513	68.4315	1571.4	1766.3	1792.67	0.0487433	-4.35865	down
GO:0009535	chloroplast thylakoid membrane	cellular_component	8	1.36025e-12	Zm00001d016134	iron-sulfur protein1	iron-sulfur protein1	694.602	912.26	843.411	1368.09	2073.87	3051.48	0.377347	-1.40604	down
GO:0009535	chloroplast thylakoid membrane	cellular_component	8	1.36025e-12	Zm00001d018034	geranylgeranyl hydrogenase1	geranylgeranyl hydrogenase1	88.0464	99.7222	88.6067	280.71	353.677	301.149	0.295419	-1.75916	down
GO:0009535	chloroplast thylakoid membrane	cellular_component	8	1.36025e-12	Zm00001d018157	light harvesting complex a/b protein4	light harvesting complex a/b protein4	124.532	343.086	305.863	264.011	1074.49	1152.93	0.310457	-1.68753	down
GO:0009535	chloroplast thylakoid membrane	cellular_component	8	1.36025e-12	Zm00001d018623	Zm00001d018623	Photosynthetic NDH subunit of lumenal location 3 chloroplastic	136.478	146.589	141.524	234.352	355.737	451.36	0.407692	-1.29445	down
GO:0009535	chloroplast thylakoid membrane	cellular_component	8	1.36025e-12	Zm00001d018796	Zm00001d018796	High-light-induced protein chloroplastic	16.4157	26.8079	28.3698	61.1765	188.615	177.567	0.167526	-2.57755	down
GO:0009535	chloroplast thylakoid membrane	cellular_component	8	1.36025e-12	Zm00001d018797	photosystem I reaction center6	photosystem I reaction center6	156.969	132.708	115.085	1430.5	2165.15	1878.79	0.0739368	-3.75756	down
GO:0009535	chloroplast thylakoid membrane	cellular_component	8	1.36025e-12	Zm00001d019899	Zm00001d019899	Rhodanese-like domain-containing protein 9 chloroplastic	6.11273	26.961	24.202	17.2217	89.2682	89.2036	0.292681	-1.7726	down
GO:0009535	chloroplast thylakoid membrane	cellular_component	8	1.36025e-12	Zm00001d021370	Zm00001d021370	Protein CURVATURE THYLAKOID 1B chloroplastic	121.624	161.665	144.094	168.509	414.727	526.665	0.385063	-1.37683	down
GO:0009535	chloroplast thylakoid membrane	cellular_component	8	1.36025e-12	Zm00001d021435	light harvesting chlorophyll a/b binding protein2	Chlorophyll a-b binding protein 1%2C chloroplastic	90.9864	23.1608	21.3417	836.35	642.793	417.651	0.0714305	-3.80732	down
GO:0009535	chloroplast thylakoid membrane	cellular_component	8	1.36025e-12	Zm00001d021620	ATP synthase chloroplast subunit2	ATP synthase chloroplast subunit2	347.619	253.408	239.721	848.793	939.915	785.193	0.326643	-1.61421	down
GO:0009535	chloroplast thylakoid membrane	cellular_component	8	1.36025e-12	Zm00001d021703	oxygen evolving complex2	oxygen evolving complex2	143.332	269.239	248.497	558.946	1497.85	1495.83	0.186079	-2.42601	down
GO:0009535	chloroplast thylakoid membrane	cellular_component	8	1.36025e-12	Zm00001d021763	photosystem II subunit29	photosystem II subunit29	137.071	130.942	118.884	992.711	1390.7	1326.51	0.104287	-3.26137	down
GO:0009535	chloroplast thylakoid membrane	cellular_component	8	1.36025e-12	Zm00001d021784	Zm00001d021784	Chlorophyll a-b binding protein of LHCII type III	17.7796	5.97588	4.61762	39.4351	29.2991	36.2961	0.270142	-1.88821	down
GO:0009535	chloroplast thylakoid membrane	cellular_component	8	1.36025e-12	Zm00001d021906	Zm00001d021906	Chlorophyll a-b binding protein	62.9824	32.9044	33.7039	710.949	1057.83	946.584	0.047725	-4.38911	down
GO:0009535	chloroplast thylakoid membrane	cellular_component	8	1.36025e-12	Zm00001d023757	Zm00001d023757	NAD(P)H-quinone oxidoreductase subunit U chloroplastic	36.7028	112.454	100.695	166.177	656.495	702.175	0.163854	-2.60952	down
GO:0009535	chloroplast thylakoid membrane	cellular_component	8	1.36025e-12	Zm00001d026599	light harvesting chlorophyll a/b binding protein6	light harvesting chlorophyll a/b binding protein6	18.4833	10.4219	9.25519	272.064	387.462	237.921	0.042521	-4.55568	down
GO:0009535	chloroplast thylakoid membrane	cellular_component	8	1.36025e-12	Zm00001d027456	Zm00001d027456	PBA1 homolog1	40.1277	32.434	31.3698	62.513	72.9571	112.398	0.419302	-1.25394	down
GO:0009535	chloroplast thylakoid membrane	cellular_component	8	1.36025e-12	Zm00001d027488	glyceraldehyde phosphate dehydrogenase B1	glyceraldehyde phosphate dehydrogenase B1	297.257	167.369	154.954	748.412	619.158	501.897	0.331421	-1.59326	down
GO:0009535	chloroplast thylakoid membrane	cellular_component	8	1.36025e-12	Zm00001d031484	Zm00001d031484	PsbP domain-containing protein 3 chloroplastic	6.13453	7.15654	6.34984	26.7835	60.5345	68.1479	0.126336	-2.98466	down
GO:0009535	chloroplast thylakoid membrane	cellular_component	8	1.36025e-12	Zm00001d032051	Zm00001d032051	light harvesting complex photosystem II subunit 6	0.0001	0.0001	0.0001	5.67339	6.0675	0.0001	2.55515e-05	-15.2562	down
GO:0009535	chloroplast thylakoid membrane	cellular_component	8	1.36025e-12	Zm00001d032197	Zm00001d032197	Chlorophyll a-b binding protein 4 chloroplastic	253.773	225.031	212.888	1348.87	1880.3	2099.11	0.129815	-2.94547	down
GO:0009535	chloroplast thylakoid membrane	cellular_component	8	1.36025e-12	Zm00001d033132	Zm00001d033132	photosystem II light harvesting complex gene 2.1	3.53853	4.34191	3.82158	284.849	498.751	501.955	0.0091027	-6.77949	down
GO:0009535	chloroplast thylakoid membrane	cellular_component	8	1.36025e-12	Zm00001d033136	light harvesting chlorophyll binding protein9	light harvesting chlorophyll binding protein9	3.51389	4.33379	3.70052	288.401	501.111	501.351	0.00894612	-6.80452	down
GO:0009535	chloroplast thylakoid membrane	cellular_component	8	1.36025e-12	Zm00001d038984	photosystem I H subunit1	photosystem I H subunit1	711.959	639.535	595.047	1513.87	1847.55	1895.34	0.370293	-1.43326	down
GO:0009535	chloroplast thylakoid membrane	cellular_component	8	1.36025e-12	Zm00001d039040	light harvesting complex mesophyll7	Light harvesting complex mesophyll7	124.201	82.0397	71.3135	546.291	538.024	463.531	0.179316	-2.47942	down
GO:0009535	chloroplast thylakoid membrane	cellular_component	8	1.36025e-12	Zm00001d040467	Zm00001d040467	50S ribosomal protein L40	6.2436	21.6722	19.0293	22.5195	129.753	178.111	0.142093	-2.8151	down
GO:0009535	chloroplast thylakoid membrane	cellular_component	8	1.36025e-12	Zm00001d041819	photosystem I N subunit1	photosystem I N subunit1	246.345	681.376	647.395	986.678	3515.94	4532.92	0.174325	-2.52015	down
GO:0009535	chloroplast thylakoid membrane	cellular_component	8	1.36025e-12	Zm00001d042175	Zm00001d042175	Photosystem II reaction center PSB28 protein chloroplastic	43.7172	18.4829	17.7896	67.4953	55.3465	73.4528	0.407498	-1.29513	down
GO:0009535	chloroplast thylakoid membrane	cellular_component	8	1.36025e-12	Zm00001d042178	Zm00001d042178	Photosystem II reaction center psb28 protein	28.7044	19.1587	20.4753	50.5331	46.126	47.6897	0.473426	-1.07879	down
GO:0009535	chloroplast thylakoid membrane	cellular_component	8	1.36025e-12	Zm00001d042620	Zm00001d042620	NAD(P)H-quinone oxidoreductase subunit N chloroplastic	80.2452	90.208	82.2491	184.389	291.025	404.335	0.287244	-1.79965	down
GO:0009535	chloroplast thylakoid membrane	cellular_component	8	1.36025e-12	Zm00001d044666	FHA-transcription factor 9	SMAD/FHA domain-containing protein	51.6165	34.1258	32.1795	104.2	97.7747	120.419	0.365769	-1.45099	down
GO:0009535	chloroplast thylakoid membrane	cellular_component	8	1.36025e-12	Zm00001d045620	Zm00001d045620	Plastocyanin major isoform chloroplastic	0.0001	0.858564	1.22585	0.673933	6.71852	9.6705	0.122166	-3.03308	down
GO:0009535	chloroplast thylakoid membrane	cellular_component	8	1.36025e-12	Zm00001d046786	Zm00001d046786	Photosystem I chlorophyll a/b-binding protein 3-1 chloroplastic	134.338	100.462	93.0705	1271.55	1624.64	1723.73	0.0709688	-3.81667	down
GO:0009535	chloroplast thylakoid membrane	cellular_component	8	1.36025e-12	Zm00001d048998	Zm00001d048998	Chlorophyll a-b binding protein CP26 chloroplastic	16.4723	8.89483	10.5381	773.941	1143.01	1023.06	0.0122126	-6.35548	down
GO:0009535	chloroplast thylakoid membrane	cellular_component	8	1.36025e-12	Zm00001d050403	Zm00001d050403	Chlorophyll a-b binding protein 4	13.8506	12.087	8.57105	618.749	596.069	574.099	0.0192902	-5.69599	down
GO:0009535	chloroplast thylakoid membrane	cellular_component	8	1.36025e-12	Zm00001d052184	Zm00001d052184	Protein CURVATURE THYLAKOID 1D chloroplastic	29.6802	58.0274	52.7003	42.8265	150.749	160.083	0.397016	-1.33273	down
GO:0009535	chloroplast thylakoid membrane	cellular_component	8	1.36025e-12	Zm00001d053953	Zm00001d053953	Lil3 protein	6.52527	11.7617	10.791	16.373	41.353	45.9558	0.280454	-1.83417	down
GO:0009416	response to light stimulus	biological_process	6	5.57876e-12	Zm00001d001857	Zm00001d001857	light harvesting complex photosystem II subunit 6	2.33362	0.809704	1.70196	52.5759	10.4919	6.53488	0.0696135	-3.84449	down
GO:0009416	response to light stimulus	biological_process	6	5.57876e-12	Zm00001d003429	glyceraldehyde-3-phosphate dehydrogenase1	Glyceraldehyde-3-phosphate dehydrogenase A%2C chloroplastic	676.481	473.121	449.44	1682.87	1697.51	1646.86	0.318075	-1.65256	down
GO:0009416	response to light stimulus	biological_process	6	5.57876e-12	Zm00001d005814	Zm00001d005814	Photosystem I chlorophyll a/b-binding protein 6 chloroplastic	96.0167	122.344	113.421	152.34	324.003	410.983	0.373912	-1.41923	down
GO:0009416	response to light stimulus	biological_process	6	5.57876e-12	Zm00001d006587	Zm00001d006587	Chlorophyll a-b binding protein CP29.1 chloroplastic	42.139	39.9131	34.9009	298.126	428.149	380.028	0.105715	-3.24175	down
GO:0009416	response to light stimulus	biological_process	6	5.57876e-12	Zm00001d006663	light harvesting complex A1	light harvesting complex A1	79.3313	154.275	145.389	290.941	1020.37	987.652	0.164855	-2.60073	down
GO:0009416	response to light stimulus	biological_process	6	5.57876e-12	Zm00001d007267	light harvesting chlorophyll a/b binding protein5	light harvesting chlorophyll a/b binding protein5	9.06739	7.51157	7.1913	280.357	367.194	422.326	0.0222177	-5.49214	down
GO:0009416	response to light stimulus	biological_process	6	5.57876e-12	Zm00001d009589	light harvesting chlorophyll a/b binding protein3	Chlorophyll a-b binding protein M9%2C chloroplastic	8.94224	1.47866	1.76639	122.762	110.548	71.0978	0.0400361	-4.64256	down
GO:0009416	response to light stimulus	biological_process	6	5.57876e-12	Zm00001d011285	light harvesting chlorophyll a/b binding protein1	photosystem II light harvesting complex gene B1B2	3.82619	1.27663	2.33596	19.8154	17.0749	11.0951	0.155022	-2.68946	down
GO:0009416	response to light stimulus	biological_process	6	5.57876e-12	Zm00001d015385	Zm00001d015385	Chlorophyll a-b binding protein 6 chloroplastic	108.088	73.5513	68.4315	1571.4	1766.3	1792.67	0.0487433	-4.35865	down
GO:0009416	response to light stimulus	biological_process	6	5.57876e-12	Zm00001d018157	light harvesting complex a/b protein4	light harvesting complex a/b protein4	124.532	343.086	305.863	264.011	1074.49	1152.93	0.310457	-1.68753	down
GO:0009416	response to light stimulus	biological_process	6	5.57876e-12	Zm00001d021435	light harvesting chlorophyll a/b binding protein2	Chlorophyll a-b binding protein 1%2C chloroplastic	90.9864	23.1608	21.3417	836.35	642.793	417.651	0.0714305	-3.80732	down
GO:0009416	response to light stimulus	biological_process	6	5.57876e-12	Zm00001d021763	photosystem II subunit29	photosystem II subunit29	137.071	130.942	118.884	992.711	1390.7	1326.51	0.104287	-3.26137	down
GO:0009416	response to light stimulus	biological_process	6	5.57876e-12	Zm00001d021784	Zm00001d021784	Chlorophyll a-b binding protein of LHCII type III	17.7796	5.97588	4.61762	39.4351	29.2991	36.2961	0.270142	-1.88821	down
GO:0009416	response to light stimulus	biological_process	6	5.57876e-12	Zm00001d021906	Zm00001d021906	Chlorophyll a-b binding protein	62.9824	32.9044	33.7039	710.949	1057.83	946.584	0.047725	-4.38911	down
GO:0009416	response to light stimulus	biological_process	6	5.57876e-12	Zm00001d026599	light harvesting chlorophyll a/b binding protein6	light harvesting chlorophyll a/b binding protein6	18.4833	10.4219	9.25519	272.064	387.462	237.921	0.042521	-4.55568	down
GO:0009416	response to light stimulus	biological_process	6	5.57876e-12	Zm00001d027488	glyceraldehyde phosphate dehydrogenase B1	glyceraldehyde phosphate dehydrogenase B1	297.257	167.369	154.954	748.412	619.158	501.897	0.331421	-1.59326	down
GO:0009416	response to light stimulus	biological_process	6	5.57876e-12	Zm00001d028408	heat shock protein26	heat shock protein26	5.83213	46.3431	45.0703	0.721947	0.267516	0.235361	79.3955	6.31099	up
GO:0009416	response to light stimulus	biological_process	6	5.57876e-12	Zm00001d032051	Zm00001d032051	light harvesting complex photosystem II subunit 6	0.0001	0.0001	0.0001	5.67339	6.0675	0.0001	2.55515e-05	-15.2562	down
GO:0009416	response to light stimulus	biological_process	6	5.57876e-12	Zm00001d032197	Zm00001d032197	Chlorophyll a-b binding protein 4 chloroplastic	253.773	225.031	212.888	1348.87	1880.3	2099.11	0.129815	-2.94547	down
GO:0009416	response to light stimulus	biological_process	6	5.57876e-12	Zm00001d033132	Zm00001d033132	photosystem II light harvesting complex gene 2.1	3.53853	4.34191	3.82158	284.849	498.751	501.955	0.0091027	-6.77949	down
GO:0009416	response to light stimulus	biological_process	6	5.57876e-12	Zm00001d033136	light harvesting chlorophyll binding protein9	light harvesting chlorophyll binding protein9	3.51389	4.33379	3.70052	288.401	501.111	501.351	0.00894612	-6.80452	down
GO:0009416	response to light stimulus	biological_process	6	5.57876e-12	Zm00001d039040	light harvesting complex mesophyll7	Light harvesting complex mesophyll7	124.201	82.0397	71.3135	546.291	538.024	463.531	0.179316	-2.47942	down
GO:0009416	response to light stimulus	biological_process	6	5.57876e-12	Zm00001d046786	Zm00001d046786	Photosystem I chlorophyll a/b-binding protein 3-1 chloroplastic	134.338	100.462	93.0705	1271.55	1624.64	1723.73	0.0709688	-3.81667	down
GO:0009416	response to light stimulus	biological_process	6	5.57876e-12	Zm00001d048998	Zm00001d048998	Chlorophyll a-b binding protein CP26 chloroplastic	16.4723	8.89483	10.5381	773.941	1143.01	1023.06	0.0122126	-6.35548	down
GO:0009416	response to light stimulus	biological_process	6	5.57876e-12	Zm00001d049267	Zm00001d049267	Acyl carrier protein	73.0702	130.636	106.273	121.632	297.311	350.192	0.403023	-1.31106	down
GO:0009416	response to light stimulus	biological_process	6	5.57876e-12	Zm00001d050403	Zm00001d050403	Chlorophyll a-b binding protein 4	13.8506	12.087	8.57105	618.749	596.069	574.099	0.0192902	-5.69599	down
GO:0005975	carbohydrate metabolic process	biological_process	5	1.11745e-11	Zm00001d001943	Zm00001d001943	Beta-fructofuranosidase insoluble isoenzyme CWINV3	0.744245	0.769607	0.476473	3.95487	4.68682	1.9739	0.187491	-2.41511	down
GO:0005975	carbohydrate metabolic process	biological_process	5	1.11745e-11	Zm00001d002410	Zm00001d002410	Probable xyloglucan endotransglucosylase/hydrolase protein 21	1.37655	8.6826	7.61023	0.0001	0.0001	0.041631	422.399	8.72246	up
GO:0005975	carbohydrate metabolic process	biological_process	5	1.11745e-11	Zm00001d002668	Zm00001d002668	root hair specific 17	4.19054	9.82348	9.3559	0.931092	2.76643	2.78243	3.6065	1.8506	up
GO:0005975	carbohydrate metabolic process	biological_process	5	1.11745e-11	Zm00001d002853	Zm00001d002853	Probable beta-D-xylosidase 6	15.1588	30.0095	27.6038	5.18775	7.76899	5.7533	3.88947	1.95957	up
GO:0005975	carbohydrate metabolic process	biological_process	5	1.11745e-11	Zm00001d003252	glucose-6-phosphate dehydrogenase1	glucose-6-phosphate dehydrogenase1	6.2141	21.0748	19.8298	1.76907	8.08165	8.19505	2.61107	1.38464	up
GO:0005975	carbohydrate metabolic process	biological_process	5	1.11745e-11	Zm00001d003434	Zm00001d003434	Galactose mutarotase-like superfamily protein	4.08828	4.30395	5.59462	11.0432	13.5571	9.41985	0.411135	-1.28232	down
GO:0005975	carbohydrate metabolic process	biological_process	5	1.11745e-11	Zm00001d004525	Zm00001d004525	Protein REDUCED WALL ACETYLATION 3	1.59967	1.87468	2.07259	3.35416	6.69524	5.08641	0.366478	-1.4482	down
GO:0005975	carbohydrate metabolic process	biological_process	5	1.11745e-11	Zm00001d004626	Zm00001d004626	Probable beta-D-xylosidase 7	0.774218	0.528228	0.541789	0.0001	0.0001	0.0001	6147.45	12.5858	up
GO:0005975	carbohydrate metabolic process	biological_process	5	1.11745e-11	Zm00001d005161	Zm00001d005161	xylulose kinase-1	5.53606	5.2779	4.22828	10.5777	15.828	14.7004	0.365937	-1.45033	down
GO:0005975	carbohydrate metabolic process	biological_process	5	1.11745e-11	Zm00001d006243	Zm00001d006243	Beta-galactosidase 11	0.467537	0.875302	0.702647	0.0336586	0.260217	0.0627532	5.73561	2.51995	up
GO:0005975	carbohydrate metabolic process	biological_process	5	1.11745e-11	Zm00001d006640	Zm00001d006640	O-fucosyltransferase family protein	4.19716	7.99088	7.49743	0.603217	1.63823	1.01146	6.05164	2.59733	up
GO:0005975	carbohydrate metabolic process	biological_process	5	1.11745e-11	Zm00001d006658	Zm00001d006658	Glucan endo-13-beta-glucosidase 4	1.12901	2.31321	2.15803	0.218264	0.535079	0.419287	4.7758	2.25574	up
GO:0005975	carbohydrate metabolic process	biological_process	5	1.11745e-11	Zm00001d009693	Zm00001d009693	Protein REDUCED WALL ACETYLATION 3	4.19308	13.6879	12.1862	0.692386	1.39289	0.744336	10.6259	3.40951	up
GO:0005975	carbohydrate metabolic process	biological_process	5	1.11745e-11	Zm00001d009936	Zm00001d009936	Basic endochitinase A	3.4025	2.62226	1.87716	0.318363	0.309403	0.22849	9.22846	3.20609	up
GO:0005975	carbohydrate metabolic process	biological_process	5	1.11745e-11	Zm00001d010212	Zm00001d010212	Beta-galactosidase	0.0001	0.231618	0.304033	0.0775004	1.674	1.74541	0.153207	-2.70645	down
GO:0005975	carbohydrate metabolic process	biological_process	5	1.11745e-11	Zm00001d010670	Zm00001d010670	Glycerol-3-phosphate dehydrogenase [NAD(+)] GPDHC1 cytosolic	0.802467	3.00616	3.65119	0.203892	0.756704	0.445651	5.30477	2.40729	up
GO:0005975	carbohydrate metabolic process	biological_process	5	1.11745e-11	Zm00001d011369	Zm00001d011369	Pectin lyase-like superfamily protein	6.36083	10.9282	10.9598	2.81571	3.64605	2.9265	3.00896	1.58926	up
GO:0005975	carbohydrate metabolic process	biological_process	5	1.11745e-11	Zm00001d012292	Zm00001d012292	Glucan endo-13-beta-glucosidase 14	2.18186	3.28857	3.13166	0.550277	0.214127	0.328447	7.87123	2.97659	up
GO:0005975	carbohydrate metabolic process	biological_process	5	1.11745e-11	Zm00001d012567	umc7	Glycerol-3-phosphate dehydrogenase [NAD(+)] GPDHC1 cytosolic	0.838737	4.66535	4.38681	0.156562	0.488976	0.419914	9.28328	3.21463	up
GO:0005975	carbohydrate metabolic process	biological_process	5	1.11745e-11	Zm00001d013097	Zm00001d013097	O-Glycosyl hydrolases family 17 protein	1.23834	2.07217	2.12542	0.424167	0.319126	0.0735257	6.655	2.73444	up
GO:0005975	carbohydrate metabolic process	biological_process	5	1.11745e-11	Zm00001d013319	Zm00001d013319	Endoglucanase 25	32.5962	101.561	94.9251	6.65525	7.60867	8.2616	10.1699	3.34623	up
GO:0005975	carbohydrate metabolic process	biological_process	5	1.11745e-11	Zm00001d013573	Zm00001d013573	Glucan endo-13-beta-glucosidase 7	7.69784	6.03625	4.9996	1.51461	1.72437	1.35858	4.0747	2.02669	up
GO:0005975	carbohydrate metabolic process	biological_process	5	1.11745e-11	Zm00001d014615	xyloglucan endotransglycosylase homolog1	xyloglucan endotransglycosylase homolog1	1.21696	3.1056	0.037475	54.9958	45.1764	29.2883	0.0336784	-4.89203	down
GO:0005975	carbohydrate metabolic process	biological_process	5	1.11745e-11	Zm00001d014617	Zm00001d014617	Xyloglucan endotransglucosylase/hydrolase protein 14	0.327536	3.10424	3.59126	0.0001	0.0001	0.0001	23410.1	14.5148	up
GO:0005975	carbohydrate metabolic process	biological_process	5	1.11745e-11	Zm00001d014840	Zm00001d014840	Basic endochitinase 1	767.188	261.41	245.45	0.739242	0.0001	0.222469	1324.63	10.3714	up
GO:0005975	carbohydrate metabolic process	biological_process	5	1.11745e-11	Zm00001d014842	chitinase3	Basic endochitinase B	22.2964	17.1195	17.3872	0.0001	0.0001	0.0001	189344	17.5306	up
GO:0005975	carbohydrate metabolic process	biological_process	5	1.11745e-11	Zm00001d014947	invertase2	Beta-fructofuranosidase 1%3B Invertase	20.6418	18.694	18.4486	77.0967	45.9456	61.3845	0.313319	-1.6743	down
GO:0005975	carbohydrate metabolic process	biological_process	5	1.11745e-11	Zm00001d015292	Zm00001d015292	Endoglucanase 11	4.59163	4.03961	3.59696	0.337648	0.214988	0.174471	16.8176	4.0719	up
GO:0005975	carbohydrate metabolic process	biological_process	5	1.11745e-11	Zm00001d015309	Zm00001d015309	O-fucosyltransferase family protein	1.13785	2.71057	2.97984	0.378664	0.638745	0.491836	4.52429	2.17769	up
GO:0005975	carbohydrate metabolic process	biological_process	5	1.11745e-11	Zm00001d017699	Zm00001d017699	Probable xyloglucan endotransglucosylase/hydrolase protein 30	10.0488	36.5267	30.6951	3.42101	4.06765	8.31116	4.8906	2.29001	up
GO:0005975	carbohydrate metabolic process	biological_process	5	1.11745e-11	Zm00001d017978	Zm00001d017978	Endoglucanase 1	2.43568	2.32428	3.04165	0.496899	0.291145	0.32383	7.01663	2.81078	up
GO:0005975	carbohydrate metabolic process	biological_process	5	1.11745e-11	Zm00001d018350	Zm00001d018350	UDP-glucuronate 4-epimerase 1	7.42748	8.45941	6.50894	2.06637	0.555893	0.893217	6.37062	2.67143	up
GO:0005975	carbohydrate metabolic process	biological_process	5	1.11745e-11	Zm00001d018965	Zm00001d018965	Xylanase inhibitor protein 1	8.38862	11.125	9.24465	0.346315	0.343297	0.906844	18.0138	4.17103	up
GO:0005975	carbohydrate metabolic process	biological_process	5	1.11745e-11	Zm00001d019934	Zm00001d019934	O-Glycosyl hydrolases family 17 protein	4.10077	6.32983	6.44606	1.43632	1.64022	1.89976	3.3914	1.76188	up
GO:0005975	carbohydrate metabolic process	biological_process	5	1.11745e-11	Zm00001d019976	Zm00001d019976	phosphoglucosamine mutase family protein	30.9351	28.3749	26.3892	79.9941	90.5741	123.773	0.291156	-1.78013	down
GO:0005975	carbohydrate metabolic process	biological_process	5	1.11745e-11	Zm00001d020350	Zm00001d020350	Alpha-amylase 1	1.99769	0.320487	2.59832	0.13762	0.057214	0.136203	14.8518	3.89257	up
GO:0005975	carbohydrate metabolic process	biological_process	5	1.11745e-11	Zm00001d020351	Zm00001d020351	Alpha-amylase 1	3.15753	5.75086	4.51344	0.411921	0.265345	0.210528	15.1182	3.91821	up
GO:0005975	carbohydrate metabolic process	biological_process	5	1.11745e-11	Zm00001d020974	pza01714	Chitinase-like protein 1	37.6809	85.8305	81.4728	3.82585	4.9602	5.50899	14.3395	3.84193	up
GO:0005975	carbohydrate metabolic process	biological_process	5	1.11745e-11	Zm00001d020986	Zm00001d020986	O-fucosyltransferase family protein	1.33305	4.77666	4.3138	0.250895	0.960172	0.641095	5.62775	2.49256	up
GO:0005975	carbohydrate metabolic process	biological_process	5	1.11745e-11	Zm00001d021304	Zm00001d021304	Endoglucanase 2	7.32929	17.5134	15.4423	2.11516	2.88288	2.32437	5.50161	2.45985	up
GO:0005975	carbohydrate metabolic process	biological_process	5	1.11745e-11	Zm00001d021690	Zm00001d021690	Hydrolase%2C hydrolyzing O-glycosyl compounds	0.994215	1.80656	1.77361	0.11336	0.0001	0.045278	28.8172	4.84886	up
GO:0005975	carbohydrate metabolic process	biological_process	5	1.11745e-11	Zm00001d022077	Zm00001d022077	Probable 6-phosphogluconolactonase 1	3.99169	18.2006	17.1669	1.23485	3.63856	3.55024	4.67247	2.22418	up
GO:0005975	carbohydrate metabolic process	biological_process	5	1.11745e-11	Zm00001d022247	Zm00001d022247	calcium ion binding	10.1053	23.0793	19.6314	3.92294	3.63425	2.47026	5.26713	2.39702	up
GO:0005975	carbohydrate metabolic process	biological_process	5	1.11745e-11	Zm00001d022367	Zm00001d022367	Beta-glucosidase 44	0.97874	6.70288	5.27969	0.209734	0.625212	0.939736	7.30346	2.86858	up
GO:0005975	carbohydrate metabolic process	biological_process	5	1.11745e-11	Zm00001d024037	beta-glucosidase2	Beta-glucosidase2	60.0865	323.289	306.228	5.64646	13.2171	3.14536	31.3329	4.9696	up
GO:0005975	carbohydrate metabolic process	biological_process	5	1.11745e-11	Zm00001d024071	Zm00001d024071	Xyloglucan endotransglucosylase/hydrolase protein 2	1.65521	3.56462	2.83584	0.242647	0.0001	0.0001	33.1718	5.05189	up
GO:0005975	carbohydrate metabolic process	biological_process	5	1.11745e-11	Zm00001d024386	xyloglucan endo-transglycosylase/hydrolase1	xyloglucan endo-transglycosylase/hydrolase1	17.5327	34.6001	33.8286	0.450694	0.462901	0.713892	52.8185	5.72297	up
GO:0005975	carbohydrate metabolic process	biological_process	5	1.11745e-11	Zm00001d025354	invertase cell wall5	Beta-fructofuranosidase insoluble isoenzyme CWINV2	5.6228	8.95768	10.3292	2.22954	2.77493	3.09308	3.0762	1.62115	up
GO:0005975	carbohydrate metabolic process	biological_process	5	1.11745e-11	Zm00001d025847	Zm00001d025847	Beta-glucosidase 47	21.5384	20.0948	23.1938	4.51855	5.67507	5.4159	4.15304	2.05417	up
GO:0005975	carbohydrate metabolic process	biological_process	5	1.11745e-11	Zm00001d026415	Zm00001d026415	Beta-D-xylosidase 4	0.277599	0.537254	0.345476	0.0700522	0.0705861	0.0114825	7.62768	2.93124	up
GO:0005975	carbohydrate metabolic process	biological_process	5	1.11745e-11	Zm00001d027729	Zm00001d027729	Photosynthetic NDH subunit of subcomplex B 2 chloroplastic	23.8833	37.3662	37.184	59.077	119.264	145.336	0.304109	-1.71734	down
GO:0005975	carbohydrate metabolic process	biological_process	5	1.11745e-11	Zm00001d028331	Zm00001d028331	Glucan endo-13-beta-glucosidase 7	9.66499	5.72356	4.81843	16.6311	10.8257	15.051	0.475371	-1.07288	down
GO:0005975	carbohydrate metabolic process	biological_process	5	1.11745e-11	Zm00001d028474	Zm00001d028474	Beta-galactosidase	3.71645	8.16826	7.32416	1.59574	2.76662	2.31653	2.87606	1.52409	up
GO:0005975	carbohydrate metabolic process	biological_process	5	1.11745e-11	Zm00001d028562	Zm00001d028562	Fructose-1%2C6-bisphosphatase	83.3952	127.058	114.99	201.563	428.919	420.377	0.309693	-1.69109	down
GO:0005975	carbohydrate metabolic process	biological_process	5	1.11745e-11	Zm00001d029011	Zm00001d029011	Endoglucanase 25	1.94401	3.53269	3.60895	0.434305	0.526552	0.256714	7.46211	2.89958	up
GO:0005975	carbohydrate metabolic process	biological_process	5	1.11745e-11	Zm00001d029814	Zm00001d029814	Xyloglucan endotransglucosylase/hydrolase protein 32	3.65403	6.34259	6.32878	1.70552	0.848188	0.799204	4.86901	2.28363	up
GO:0005975	carbohydrate metabolic process	biological_process	5	1.11745e-11	Zm00001d032187	Zm00001d032187	Malate dehydrogenase	17.646	44.3239	41.5272	2.12299	1.93062	2.42018	15.9871	3.99884	up
GO:0005975	carbohydrate metabolic process	biological_process	5	1.11745e-11	Zm00001d032695	malate dehydrogenase4	Malate dehydrogenase%2C cytoplasmic	66.213	197.181	183.011	133.377	498.255	512.177	0.39028	-1.35742	down
GO:0005975	carbohydrate metabolic process	biological_process	5	1.11745e-11	Zm00001d032819	Zm00001d032819	calcium ion binding	7.21141	10.0825	12.6014	3.00392	4.25934	2.95558	2.92551	1.54869	up
GO:0005975	carbohydrate metabolic process	biological_process	5	1.11745e-11	Zm00001d032946	Zm00001d032946	Chitinase 1	1.67299	0.390435	0.766019	7.0638	4.08714	3.63298	0.191387	-2.38544	down
GO:0005975	carbohydrate metabolic process	biological_process	5	1.11745e-11	Zm00001d033649	Zm00001d033649	Beta-glucosidase 44	7.04603	32.9669	27.0411	1.87172	5.07955	4.7481	5.73142	2.51889	up
GO:0005975	carbohydrate metabolic process	biological_process	5	1.11745e-11	Zm00001d033917	Zm00001d033917	Endo-1%2C4-beta-glucanase Cel1	22.6658	37.444	37.7727	7.49251	8.08635	5.97468	4.54137	2.18313	up
GO:0005975	carbohydrate metabolic process	biological_process	5	1.11745e-11	Zm00001d034015	exoglucanase1	exoglucanase1	4.89936	10.1363	10.2521	1.60521	1.98157	1.15058	5.33794	2.41628	up
GO:0005975	carbohydrate metabolic process	biological_process	5	1.11745e-11	Zm00001d034814	Zm00001d034814	Poly(ADP-ribose) glycohydrolase 1	18.3652	34.6114	29.5397	5.41832	10.8075	12.3391	2.88872	1.53043	up
GO:0005975	carbohydrate metabolic process	biological_process	5	1.11745e-11	Zm00001d035037	Zm00001d035037	Fructokinase-2	1.92038	2.01767	8.43251	22.693	8.61613	5.32365	0.337691	-1.56622	down
GO:0005975	carbohydrate metabolic process	biological_process	5	1.11745e-11	Zm00001d035899	Zm00001d035899	Pectin lyase-like superfamily protein	6.39242	10.498	12.3955	3.90852	1.65231	1.10635	4.39256	2.13506	up
GO:0005975	carbohydrate metabolic process	biological_process	5	1.11745e-11	Zm00001d037367	Zm00001d037367	O-fucosyltransferase family protein	0.711661	2.61522	2.55331	0.0001	0.206727	0.153683	16.3108	4.02775	up
GO:0005975	carbohydrate metabolic process	biological_process	5	1.11745e-11	Zm00001d038049	Zm00001d038049	Lichenase-2%3B Putative O-Glycosyl hydrolase superfamily protein	15.916	27.1672	26.2295	77.4038	81.1706	64.5521	0.310643	-1.68667	down
GO:0005975	carbohydrate metabolic process	biological_process	5	1.11745e-11	Zm00001d038196	Zm00001d038196	Beta-hexosaminidase 3	0.974893	3.41699	3.60472	0.0700707	0.637279	0.754868	5.46882	2.45123	up
GO:0005975	carbohydrate metabolic process	biological_process	5	1.11745e-11	Zm00001d039144	Zm00001d039144	Protein REDUCED WALL ACETYLATION 3	7.05921	21.2348	19.4358	2.87109	6.51294	6.57201	2.99133	1.58079	up
GO:0005975	carbohydrate metabolic process	biological_process	5	1.11745e-11	Zm00001d039994	Zm00001d039994	Alpha-xylosidase 1	2.84758	3.25858	3.68892	1.03051	0.827547	0.515972	4.12593	2.04472	up
GO:0005975	carbohydrate metabolic process	biological_process	5	1.11745e-11	Zm00001d040888	Zm00001d040888	UDP-Glycosyltransferase superfamily protein	3.15003	2.85097	2.5259	0.375806	0.413225	0.32276	7.66951	2.93913	up
GO:0005975	carbohydrate metabolic process	biological_process	5	1.11745e-11	Zm00001d042146	hexokinase4	hexokinase4	0.895826	4.16723	4.01879	0.280641	1.04642	1.20499	3.58676	1.84268	up
GO:0005975	carbohydrate metabolic process	biological_process	5	1.11745e-11	Zm00001d042282	Zm00001d042282	Aldolase-type TIM barrel family protein	30.6952	82.101	71.6619	7.94423	22.899	20.3527	3.60299	1.84919	up
GO:0005975	carbohydrate metabolic process	biological_process	5	1.11745e-11	Zm00001d042507	Zm00001d042507	Beta-glucosidase 42	3.14648	14.2467	12.3819	1.01999	3.52937	3.04212	3.92216	1.97165	up
GO:0005975	carbohydrate metabolic process	biological_process	5	1.11745e-11	Zm00001d042654	Zm00001d042654	Beta-galactosidase	0.551843	1.93171	1.80678	0.0582731	0.327471	0.0739035	9.33396	3.22249	up
GO:0005975	carbohydrate metabolic process	biological_process	5	1.11745e-11	Zm00001d042768	Zm00001d042768	Hevamine-A	6.89546	1.02486	1.53672	0.266708	0.292267	0.47067	9.18475	3.19924	up
GO:0005975	carbohydrate metabolic process	biological_process	5	1.11745e-11	Zm00001d042840	sedoheptulose bisphosphatase1	Sedoheptulose-17-bisphosphatase chloroplastic	197.188	331.504	285.372	428.585	838.169	842.537	0.385942	-1.37354	down
GO:0005975	carbohydrate metabolic process	biological_process	5	1.11745e-11	Zm00001d043443	Zm00001d043443	Mannan endo-14-beta-mannosidase 2	0.733124	1.35144	1.6114	0.0001	0.0001	0.025291	144.991	7.17982	up
GO:0005975	carbohydrate metabolic process	biological_process	5	1.11745e-11	Zm00001d043524	Zm00001d043524	Glucan endo-13-beta-glucosidase 13	14.7754	19.2013	17.1122	2.52554	4.12887	2.24273	5.74217	2.5216	up
GO:0005975	carbohydrate metabolic process	biological_process	5	1.11745e-11	Zm00001d045763	Zm00001d045763	O-fucosyltransferase family protein	2.47954	12.0209	10.5582	0.0001	0.115463	0.122298	105.35	6.71905	up
GO:0005975	carbohydrate metabolic process	biological_process	5	1.11745e-11	Zm00001d046182	Zm00001d046182	O-fucosyltransferase family protein	4.56521	5.1958	5.15535	1.19735	1.1904	1.53731	3.8003	1.92611	up
GO:0005975	carbohydrate metabolic process	biological_process	5	1.11745e-11	Zm00001d047538	Zm00001d047538	Endo-1%2C4-beta-glucanase	1.63776	1.69621	1.36434	0.283431	0.436666	0.308671	4.56693	2.19123	up
GO:0005975	carbohydrate metabolic process	biological_process	5	1.11745e-11	Zm00001d047600	Zm00001d047600	Protein REDUCED WALL ACETYLATION 2	9.84964	20.0825	17.8055	3.52851	7.816	6.13915	2.73041	1.44912	up
GO:0005975	carbohydrate metabolic process	biological_process	5	1.11745e-11	Zm00001d048907	Zm00001d048907	Mannose-6-phosphate isomerase	4.89735	12.2148	12.4291	1.89987	3.19595	3.34894	3.49817	1.8066	up
GO:0005975	carbohydrate metabolic process	biological_process	5	1.11745e-11	Zm00001d049226	Zm00001d049226	Glycosyl hydrolase family protein with chitinase insertion domain	1.599	1.27111	1.17624	0.0001	0.0001	0.130503	30.9584	4.95226	up
GO:0005975	carbohydrate metabolic process	biological_process	5	1.11745e-11	Zm00001d051814	Zm00001d051814	Endoglucanase 11	3.02931	4.65885	5.19822	1.34267	0.484994	0.640096	5.22189	2.38457	up
GO:0005975	carbohydrate metabolic process	biological_process	5	1.11745e-11	Zm00001d052103	Zm00001d052103	Pectin lyase-like superfamily protein	5.29821	11.8557	11.448	0.406859	1.36204	1.836	7.93416	2.98808	up
GO:0005975	carbohydrate metabolic process	biological_process	5	1.11745e-11	Zm00001d052793	Zm00001d052793	Putative O-Glycosyl hydrolase superfamily protein	0.12138	0.635855	0.516116	0.0001	0.0001	0.0001	4244.5	12.0514	up
GO:0009833	plant-type primary cell wall biogenesis	biological_process	7	1.24714e-11	Zm00001d005250	cellulose synthase9	Cellulose synthase A catalytic subunit 3 [UDP-forming]	10.3776	20.2465	18.4437	1.73518	1.38937	0.950166	12.042	3.59001	up
GO:0009833	plant-type primary cell wall biogenesis	biological_process	7	1.24714e-11	Zm00001d005451	Zm00001d005451	Cellulose synthase A catalytic subunit 5 [UDP-forming]	5.32662	30.361	29.1169	1.17722	1.81408	1.0225	16.1454	4.01305	up
GO:0009833	plant-type primary cell wall biogenesis	biological_process	7	1.24714e-11	Zm00001d005478	Zm00001d005478	Cellulose synthase A catalytic subunit 5 [UDP-forming]	1.38181	4.82099	4.82423	0.475192	0.515364	0.460255	7.6006	2.92611	up
GO:0009833	plant-type primary cell wall biogenesis	biological_process	7	1.24714e-11	Zm00001d005775	Zm00001d005775	Cellulose synthase A catalytic subunit 7 [UDP-forming]	24.8366	25.0039	25.0427	0.317219	0.0979818	0.179048	126.013	6.97743	up
GO:0009833	plant-type primary cell wall biogenesis	biological_process	7	1.24714e-11	Zm00001d009795	cellulose synthase1	Cellulose synthase1	4.19045	14.9622	15.581	1.67416	2.00161	1.25944	7.03793	2.81515	up
GO:0009833	plant-type primary cell wall biogenesis	biological_process	7	1.24714e-11	Zm00001d019149	cellulose synthase4	cellulose synthase4	12.0848	25.3957	23.6016	3.61284	4.21969	2.18249	6.09905	2.60858	up
GO:0009833	plant-type primary cell wall biogenesis	biological_process	7	1.24714e-11	Zm00001d019317	cellulose synthase8	Cellulose synthase-8	4.63131	10.4793	9.33372	0.43419	0.159666	0.139773	33.3198	5.05831	up
GO:0009833	plant-type primary cell wall biogenesis	biological_process	7	1.24714e-11	Zm00001d019507	cellulose synthase7	Cellulose synthase-7	11.0099	27.836	19.2899	4.96613	2.46925	1.22322	6.71422	2.74722	up
GO:0009833	plant-type primary cell wall biogenesis	biological_process	7	1.24714e-11	Zm00001d020531	cellulose synthase 12	cellulose synthase 12	19.1695	21.6793	18.5364	0.177047	0.079119	0.060359	187.616	7.55164	up
GO:0009833	plant-type primary cell wall biogenesis	biological_process	7	1.24714e-11	Zm00001d020852	Zm00001d020852	Cellulose synthase-like protein E1	27.2859	22.9959	21.5866	56.972	63.8552	77.0728	0.363155	-1.46134	down
GO:0009833	plant-type primary cell wall biogenesis	biological_process	7	1.24714e-11	Zm00001d021732	Zm00001d021732	Cellulose synthase-like protein D3	0.120511	0.134198	0.081973	0.931819	0.81709	0.30238	0.164132	-2.60707	down
GO:0009833	plant-type primary cell wall biogenesis	biological_process	7	1.24714e-11	Zm00001d024531	Zm00001d024531	Putative cellulose synthase-like family protein	8.6952	15.3146	14.1815	2.83369	0.864721	0.944136	8.22636	3.04025	up
GO:0009833	plant-type primary cell wall biogenesis	biological_process	7	1.24714e-11	Zm00001d032776	cellulose synthase10	cellulose synthase10	24.1379	17.96	18.8063	0.0001	0.06805	0.0830698	402.752	8.65375	up
GO:0009833	plant-type primary cell wall biogenesis	biological_process	7	1.24714e-11	Zm00001d032909	Zm00001d032909	Cellulose synthase-like protein D3	0.667332	0.502478	0.234548	3.65998	0.952344	1.05191	0.247934	-2.01197	down
GO:0009833	plant-type primary cell wall biogenesis	biological_process	7	1.24714e-11	Zm00001d034553	cellulose synthase5	Cellulose synthase-5	14.7073	27.6924	25.3633	5.46115	8.09251	4.00874	3.85841	1.94801	up
GO:0009833	plant-type primary cell wall biogenesis	biological_process	7	1.24714e-11	Zm00001d036900	Zm00001d036900	Cellulose synthase A catalytic subunit 7	0.184739	0.014548	0.096475	1.12998	0.503345	0.34251	0.14969	-2.73995	down
GO:0009833	plant-type primary cell wall biogenesis	biological_process	7	1.24714e-11	Zm00001d037636	cellulose synthase2	Cellulose synthase-2%3B Cellulose synthase2	13.365	34.1673	30.5923	1.96662	2.60976	1.71006	12.4275	3.63546	up
GO:0009833	plant-type primary cell wall biogenesis	biological_process	7	1.24714e-11	Zm00001d043477	cellulose synthase13	cellulose synthase 11	21.9995	45.223	44.5045	0.0658398	0.279359	0.5048	131.444	7.0383	up
GO:0009833	plant-type primary cell wall biogenesis	biological_process	7	1.24714e-11	Zm00001d049510	Zm00001d049510	Putative cellulose synthase-like family protein	18.2016	22.4609	19.7254	3.33429	1.85955	0.767446	10.13	3.34056	up
GO:0016491	oxidoreductase activity	molecular_function	4	3.59465e-11	Zm00001d001820	protochlorophyllide reductase1	protochlorophyllide reductase1	0.388688	0.422329	0.220023	17.9697	18.9362	15.2024	0.0197865	-5.65934	down
GO:0016491	oxidoreductase activity	molecular_function	4	3.59465e-11	Zm00001d001960	flavanone 3-hydroxylase1	Naringenin2-oxoglutarate 3-dioxygenase	0.0001	0.0001	0.032841	1.06726	0.676188	0.226965	0.0167686	-5.89809	down
GO:0016491	oxidoreductase activity	molecular_function	4	3.59465e-11	Zm00001d002051	Zm00001d002051	D-3-phosphoglycerate dehydrogenase 3 chloroplastic	12.3745	28.5546	23.3471	4.21471	8.29522	8.4971	3.05974	1.61341	up
GO:0016491	oxidoreductase activity	molecular_function	4	3.59465e-11	Zm00001d002260	Zm00001d002260	Peroxisomal (S)-2-hydroxy-acid oxidase GLO1	0.274048	0.339279	0.319069	0.479646	2.62994	2.67202	0.161269	-2.63246	down
GO:0016491	oxidoreductase activity	molecular_function	4	3.59465e-11	Zm00001d002346	cinnamyl alcohol dehydrogenase1	cinnamyl alcohol dehydrogenase1	0.064804	0.624506	0.540417	0.0001	0.107206	0.0262258	9.20923	3.20308	up
GO:0016491	oxidoreductase activity	molecular_function	4	3.59465e-11	Zm00001d002420	Zm00001d002420	Nucleic acid binding protein	4.11144	5.74951	5.6516	0.457049	1.62136	1.88281	3.9161	1.96942	up
GO:0016491	oxidoreductase activity	molecular_function	4	3.59465e-11	Zm00001d002589	hydroxylase4	hydroxylase4	3.05203	0.8729	0.891119	9.18083	7.48648	7.1083	0.202563	-2.30356	down
GO:0016491	oxidoreductase activity	molecular_function	4	3.59465e-11	Zm00001d002899	Zm00001d002899	Peroxidase 12	5.28309	4.59683	4.39057	0.562944	0.853588	0.351048	8.07347	3.01319	up
GO:0016491	oxidoreductase activity	molecular_function	4	3.59465e-11	Zm00001d003140	Zm00001d003140	Cytochrome P450 71A26	1.79601	1.38532	1.20478	5.16887	3.06285	4.2072	0.352612	-1.50384	down
GO:0016491	oxidoreductase activity	molecular_function	4	3.59465e-11	Zm00001d003144	Zm00001d003144	Cytochrome P450 CYP71C36	1.62065	2.55991	2.32473	6.80734	7.4266	7.26666	0.302563	-1.72469	down
GO:0016491	oxidoreductase activity	molecular_function	4	3.59465e-11	Zm00001d003252	glucose-6-phosphate dehydrogenase1	glucose-6-phosphate dehydrogenase1	6.2141	21.0748	19.8298	1.76907	8.08165	8.19505	2.61107	1.38464	up
GO:0016491	oxidoreductase activity	molecular_function	4	3.59465e-11	Zm00001d003429	glyceraldehyde-3-phosphate dehydrogenase1	Glyceraldehyde-3-phosphate dehydrogenase A%2C chloroplastic	676.481	473.121	449.44	1682.87	1697.51	1646.86	0.318075	-1.65256	down
GO:0016491	oxidoreductase activity	molecular_function	4	3.59465e-11	Zm00001d003524	Zm00001d003524	NAD(P)-linked oxidoreductase superfamily protein	1.34906	1.28429	1.28289	4.29997	6.22804	5.20674	0.248891	-2.00641	down
GO:0016491	oxidoreductase activity	molecular_function	4	3.59465e-11	Zm00001d003533	tassel seed1	Lipoxygenase	18.9284	23.3875	22.7221	7.38504	2.93511	2.63015	5.02213	2.3283	up
GO:0016491	oxidoreductase activity	molecular_function	4	3.59465e-11	Zm00001d003559	ferric-chelate reductase2	Ferric reduction oxidase 7 chloroplastic	45.7847	44.0384	41.8548	122.423	113.719	86.0679	0.408671	-1.29099	down
GO:0016491	oxidoreductase activity	molecular_function	4	3.59465e-11	Zm00001d004019	stearoyl-acyl-carrier-protein desaturase5	stearoyl-acyl-carrier-protein desaturase5	0.669605	5.5026	5.96021	0.223874	0.543808	0.32915	11.0613	3.46745	up
GO:0016491	oxidoreductase activity	molecular_function	4	3.59465e-11	Zm00001d004048	Zm00001d004048	Xanthoxin dehydrogenase	1.13683	1.18057	1.44631	0.0001	0.0001	0.0001	12545.7	13.6149	up
GO:0016491	oxidoreductase activity	molecular_function	4	3.59465e-11	Zm00001d004555	Zm00001d004555	cytochrome P450 family 93 subfamily D polypeptide 1	0.425971	1.09639	1.16925	0.0001	0.0001	0.0001	8972.03	13.1312	up
GO:0016491	oxidoreductase activity	molecular_function	4	3.59465e-11	Zm00001d004894	ribulose bisphosphate carboxylase small subunit2	ribulose bisphosphate carboxylase small subunit2	685.696	693.795	632.654	1355.66	2244.9	2079.87	0.354224	-1.49727	down
GO:0016491	oxidoreductase activity	molecular_function	4	3.59465e-11	Zm00001d005458	Zm00001d005458	Ferredoxin--NADP reductase leaf isozyme 1 chloroplastic	5.74082	26.9029	23.2321	8.86412	71.8143	97.7224	0.313204	-1.67483	down
GO:0016491	oxidoreductase activity	molecular_function	4	3.59465e-11	Zm00001d005489	Zm00001d005489	D-isomer specific 2-hydroxyacid dehydrogenase family protein	0.573805	2.1449	1.66524	1.11931	4.85705	3.91873	0.443042	-1.17449	down
GO:0016491	oxidoreductase activity	molecular_function	4	3.59465e-11	Zm00001d005535	aspartate kinase homoserine dehydrogenase2	Bifunctional aspartokinase/homoserine dehydrogenase 2%2C chloroplastic Aspartokinase Homoserine dehydrogenase	0.791318	2.71002	2.49575	0.19308	0.723309	0.611045	3.92625	1.97315	up
GO:0016491	oxidoreductase activity	molecular_function	4	3.59465e-11	Zm00001d006193	Zm00001d006193	cytochrome P450 family 78 subfamily A polypeptide 8	20.9345	3.21165	4.2091	76.8221	59.1558	78.1494	0.132422	-2.91678	down
GO:0016491	oxidoreductase activity	molecular_function	4	3.59465e-11	Zm00001d006199	Zm00001d006199	Cytochrome P450 71A26	18.5626	15.2424	16.4322	49.7634	54.6916	17.6273	0.411502	-1.28103	down
GO:0016491	oxidoreductase activity	molecular_function	4	3.59465e-11	Zm00001d007687	Zm00001d007687	Tropinone reductase homolog	22.2687	16.0645	14.0919	37.6522	35.0171	57.8908	0.40154	-1.31638	down
GO:0016491	oxidoreductase activity	molecular_function	4	3.59465e-11	Zm00001d007918	cytochrome P-450 20	cytochrome P-450 20	2.77978	0.981685	1.43659	11.1104	4.09426	3.19659	0.282484	-1.82376	down
GO:0016491	oxidoreductase activity	molecular_function	4	3.59465e-11	Zm00001d008173	Zm00001d008173	Peroxidase 2	0.320687	3.56784	3.21339	0.0001	0.148433	0.037127	38.2523	5.25747	up
GO:0016491	oxidoreductase activity	molecular_function	4	3.59465e-11	Zm00001d008230	Zm00001d008230	Magnesium-protoporphyrin IX monomethyl ester [oxidative] cyclase chloroplastic	224.648	274.638	252.939	507.862	978.02	934.029	0.310848	-1.68572	down
GO:0016491	oxidoreductase activity	molecular_function	4	3.59465e-11	Zm00001d008255	Yucca6	Yucca6	0.541838	1.42177	1.00039	0.0001	0.0001	0.108938	27.1583	4.76332	up
GO:0016491	oxidoreductase activity	molecular_function	4	3.59465e-11	Zm00001d009248	Zm00001d009248	Respiratory burst oxidase homolog protein B	0.720168	1.55299	1.625	0.159613	0.423013	0.389168	4.0113	2.00407	up
GO:0016491	oxidoreductase activity	molecular_function	4	3.59465e-11	Zm00001d009503	Zm00001d009503	2-oxoglutarate (2OG) and Fe(II)-dependent oxygenase superfamily protein	5.07091	18.6912	17.0791	1.66305	4.89678	5.98639	3.25526	1.70277	up
GO:0016491	oxidoreductase activity	molecular_function	4	3.59465e-11	Zm00001d009858	Zm00001d009858	Trans-cinnamate 4-monooxygenase	24.1283	27.8536	28.1742	7.29145	4.6024	3.74727	5.12471	2.35747	up
GO:0016491	oxidoreductase activity	molecular_function	4	3.59465e-11	Zm00001d010521	Zm00001d010521	Flavonoid 3'-monooxygenase	7.29049	13.3225	12.439	0.328026	0.066713	0.190445	56.4813	5.8197	up
GO:0016491	oxidoreductase activity	molecular_function	4	3.59465e-11	Zm00001d010670	Zm00001d010670	Glycerol-3-phosphate dehydrogenase [NAD(+)] GPDHC1 cytosolic	0.802467	3.00616	3.65119	0.203892	0.756704	0.445651	5.30477	2.40729	up
GO:0016491	oxidoreductase activity	molecular_function	4	3.59465e-11	Zm00001d011035	Zm00001d011035	Glutathione S-transferase DHAR2	0.0001	0.0001	0.017872	0.467938	0.885105	1.14999	0.00722003	-7.11378	down
GO:0016491	oxidoreductase activity	molecular_function	4	3.59465e-11	Zm00001d011417	Zm00001d011417	cytochrome P450 family 72 subfamily A polypeptide 8	6.26104	7.35221	6.98473	0.575826	0.918338	1.49474	6.89149	2.78482	up
GO:0016491	oxidoreductase activity	molecular_function	4	3.59465e-11	Zm00001d011819	Zm00001d011819	Chlorophyllide a oxygenase chloroplastic	6.31308	7.97211	6.23298	20.65	27.1107	20.4988	0.30059	-1.73413	down
GO:0016491	oxidoreductase activity	molecular_function	4	3.59465e-11	Zm00001d012391	Zm00001d012391	Delta 1-pyrroline-5-carboxylate synthetase isoform 1%3B Delta 1-pyrroline-5-carboxylate synthetase isoform 2	0.623852	2.42212	1.75801	0.0001	0.39231	0.278487	7.16052	2.84007	up
GO:0016491	oxidoreductase activity	molecular_function	4	3.59465e-11	Zm00001d012408	Zm00001d012408	Putative laccase family protein	3.12186	3.09763	3.54042	0.0001	0.031245	0.112573	67.8158	6.08355	up
GO:0016491	oxidoreductase activity	molecular_function	4	3.59465e-11	Zm00001d012510	Zm00001d012510	Putative cytochrome P450 superfamily protein	2.24903	1.8744	1.65492	0.23833	0.178295	0.214872	9.15023	3.19381	up
GO:0016491	oxidoreductase activity	molecular_function	4	3.59465e-11	Zm00001d012567	umc7	Glycerol-3-phosphate dehydrogenase [NAD(+)] GPDHC1 cytosolic	0.838737	4.66535	4.38681	0.156562	0.488976	0.419914	9.28328	3.21463	up
GO:0016491	oxidoreductase activity	molecular_function	4	3.59465e-11	Zm00001d013245	Zm00001d013245	UDP-glucose 6-dehydrogenase	30.6436	65.9862	59.8836	11.8934	13.9972	7.76476	4.65047	2.21738	up
GO:0016491	oxidoreductase activity	molecular_function	4	3.59465e-11	Zm00001d013937	GRMZM2G073351	Protochlorophyllide reductase C chloroplastic	43.7565	38.6683	34.7699	135.754	146.018	116.87	0.293985	-1.76619	down
GO:0016491	oxidoreductase activity	molecular_function	4	3.59465e-11	Zm00001d014366	Zm00001d014366	SKU5 similar 4	0.988523	3.05561	2.79096	0.0001	0.149309	0.161945	21.9528	4.45633	up
GO:0016491	oxidoreductase activity	molecular_function	4	3.59465e-11	Zm00001d014467	Zm00001d014467	Peroxidase 3	0.778273	5.7544	5.35197	0.085081	0.186967	0.246829	22.9045	4.51756	up
GO:0016491	oxidoreductase activity	molecular_function	4	3.59465e-11	Zm00001d014481	Zm00001d014481	Dihydroflavonol-4-reductase	0.267276	1.1126	1.23186	1.67758	3.55778	5.2006	0.250263	-1.99848	down
GO:0016491	oxidoreductase activity	molecular_function	4	3.59465e-11	Zm00001d014606	Zm00001d014606	Peroxidase 45	9.32695	8.16247	5.53098	34.199	17.5227	13.6514	0.352139	-1.50578	down
GO:0016491	oxidoreductase activity	molecular_function	4	3.59465e-11	Zm00001d014887	nana plant2	nana plant2	13.8633	19.4541	18.5301	5.38345	6.28264	5.72285	2.98164	1.5761	up
GO:0016491	oxidoreductase activity	molecular_function	4	3.59465e-11	Zm00001d015383	Zm00001d015383	Glyceraldehyde-3-phosphate dehydrogenase%2C cytosolic	5.11808	16.3889	15.3465	2.56437	6.14513	5.18367	2.65264	1.40743	up
GO:0016491	oxidoreductase activity	molecular_function	4	3.59465e-11	Zm00001d015477	Zm00001d015477	Protein ECERIFERUM 3	7.43427	19.2033	18.0085	2.48522	1.2773	0.450946	10.596	3.40545	up
GO:0016491	oxidoreductase activity	molecular_function	4	3.59465e-11	Zm00001d016134	iron-sulfur protein1	iron-sulfur protein1	694.602	912.26	843.411	1368.09	2073.87	3051.48	0.377347	-1.40604	down
GO:0016491	oxidoreductase activity	molecular_function	4	3.59465e-11	Zm00001d016542	Zm00001d016542	FAD/NAD(P)-binding oxidoreductase	407.886	673.955	616.21	40.5062	105.125	94.208	7.07997	2.82374	up
GO:0016491	oxidoreductase activity	molecular_function	4	3.59465e-11	Zm00001d017364	Zm00001d017364	Ferredoxin-thioredoxin reductase%2C variable chain	54.1315	42.0985	42.3947	124.272	101.517	115.678	0.405968	-1.30056	down
GO:0016491	oxidoreductase activity	molecular_function	4	3.59465e-11	Zm00001d018161	Zm00001d018161	Ferredoxin--nitrite reductase chloroplastic	8.55464	4.52818	3.97767	0.255403	0.0001	0.0001	66.7461	6.06061	up
GO:0016491	oxidoreductase activity	molecular_function	4	3.59465e-11	Zm00001d018206	Zm00001d018206	Nitrate reductase [NADH] 2	8.9348	17.334	16.3305	0.061847	0.116981	0.600374	54.6704	5.77269	up
GO:0016491	oxidoreductase activity	molecular_function	4	3.59465e-11	Zm00001d018506	Zm00001d018506	Deoxyhypusine hydroxylase	8.40531	16.5545	18.5381	2.46469	7.78821	5.99466	2.6772	1.42073	up
GO:0016491	oxidoreductase activity	molecular_function	4	3.59465e-11	Zm00001d018696	Zm00001d018696	SKU5 similar 17	0.567145	0.549786	0.592397	0.0001	0.121031	0.077023	8.62626	3.10874	up
GO:0016491	oxidoreductase activity	molecular_function	4	3.59465e-11	Zm00001d018839	cytochrome P-450 19	cytochrome P-450 19	3.77137	2.76968	1.6767	0.0001	0.0001	0.0001	27392.5	14.7415	up
GO:0016491	oxidoreductase activity	molecular_function	4	3.59465e-11	Zm00001d019669	cinnamoyl CoA reductase2	cinnamoyl CoA reductase2	2.45378	14.536	14.7183	0.321183	0.539192	0.356593	26.055	4.70349	up
GO:0016491	oxidoreductase activity	molecular_function	4	3.59465e-11	Zm00001d019850	Zm00001d019850	Fatty acyl-CoA reductase 1	1.68661	9.29242	8.93106	11.3124	17.4094	23.2943	0.382767	-1.38546	down
GO:0016491	oxidoreductase activity	molecular_function	4	3.59465e-11	Zm00001d019988	Zm00001d019988	Homoserine dehydrogenase	1.25308	4.20455	3.53739	0.213771	1.27299	0.552748	4.41038	2.1409	up
GO:0016491	oxidoreductase activity	molecular_function	4	3.59465e-11	Zm00001d020557	glossy1	Glossy1	3.41848	3.07208	3.48227	11.0232	6.1807	5.1328	0.446477	-1.16334	down
GO:0016491	oxidoreductase activity	molecular_function	4	3.59465e-11	Zm00001d020628	Zm00001d020628	Cytochrome P450 84A1	1.18816	0.889728	1.06035	3.45419	3.83651	1.58665	0.35351	-1.50018	down
GO:0016491	oxidoreductase activity	molecular_function	4	3.59465e-11	Zm00001d020686	1-aminocyclopropane-1-carboxylate oxidase2	1-aminocyclopropane-1-carboxylate oxidase2	0.869676	1.76631	0.987098	12.316	9.54288	24.7837	0.0776775	-3.68636	down
GO:0016491	oxidoreductase activity	molecular_function	4	3.59465e-11	Zm00001d020717	abscisic acid 8'-hydroxylase4	abscisic acid 8'-hydroxylase4	62.1728	48.3133	45.1002	12.8582	14.5413	12.9651	3.85452	1.94655	up
GO:0016491	oxidoreductase activity	molecular_function	4	3.59465e-11	Zm00001d020728	Zm00001d020728	ARP protein (REF)	0.159196	0.37251	0.154673	0.0272898	0.0373655	0.0518331	5.89225	2.55882	up
GO:0016491	oxidoreductase activity	molecular_function	4	3.59465e-11	Zm00001d020961	Zm00001d020961	NAD(P)-binding Rossmann-fold superfamily protein	0.438446	1.23249	1.52727	1.52127	5.1799	1.87221	0.37304	-1.4226	down
GO:0016491	oxidoreductase activity	molecular_function	4	3.59465e-11	Zm00001d021639	Zm00001d021639	Taxane 13-alpha-hydroxylase	10.5264	7.51595	5.28598	2.65768	1.19068	1.25446	4.57166	2.19272	up
GO:0016491	oxidoreductase activity	molecular_function	4	3.59465e-11	Zm00001d021965	Zm00001d021965	Peroxidase 52	1.22912	2.11652	1.34926	0.0001	0.0001	0.0001	15649.7	13.9338	up
GO:0016491	oxidoreductase activity	molecular_function	4	3.59465e-11	Zm00001d022203	Zm00001d022203	FAD/NAD(P)-binding oxidoreductase family protein	6.34791	1.85966	2.33996	19.8114	13.1195	15.2531	0.218901	-2.19165	down
GO:0016491	oxidoreductase activity	molecular_function	4	3.59465e-11	Zm00001d023990	Zm00001d023990	Putative alcohol dehydrogenase superfamily protein	5.85937	13.2377	10.5524	10.2171	28.2669	28.1793	0.444765	-1.16888	down
GO:0016491	oxidoreductase activity	molecular_function	4	3.59465e-11	Zm00001d024281	polyamine oxidase1	polyamine oxidase1	142.338	152.874	146.725	37.1962	39.5214	46.9214	3.57442	1.83771	up
GO:0016491	oxidoreductase activity	molecular_function	4	3.59465e-11	Zm00001d024314	Zm00001d024314	Putative cinnamyl-alcohol dehydrogenase family protein	9.05499	10.0354	9.20651	1.33704	1.31994	0.839259	8.09352	3.01677	up
GO:0016491	oxidoreductase activity	molecular_function	4	3.59465e-11	Zm00001d024734	Zm00001d024734	Peroxidase 2	4.54485	8.90961	9.32636	0.819585	0.267021	0.389582	15.4322	3.94787	up
GO:0016491	oxidoreductase activity	molecular_function	4	3.59465e-11	Zm00001d024946	flavone synthase typeII1	flavone synthase typeII1	5.95859	8.0473	6.1903	0.0001	0.0001	0.0001	67320.6	16.0388	up
GO:0016491	oxidoreductase activity	molecular_function	4	3.59465e-11	Zm00001d025005	Yucca2	Yucca2	0.601491	3.05561	3.06305	0.05372	0.128262	0.341535	12.8365	3.68218	up
GO:0016491	oxidoreductase activity	molecular_function	4	3.59465e-11	Zm00001d026056	hydroxylase3	hydroxylase3	34.2842	42.7081	37.4872	7.78021	5.96309	9.72373	4.87831	2.28638	up
GO:0016491	oxidoreductase activity	molecular_function	4	3.59465e-11	Zm00001d026369	Zm00001d026369	Anthocyanidin reductase	9.54009	18.0049	15.8295	16.1334	46.984	66.1125	0.335638	-1.57502	down
GO:0016491	oxidoreductase activity	molecular_function	4	3.59465e-11	Zm00001d026405	glutamyl-tRNA reductase1	Glutamyl-tRNA reductase	11.3125	40.6294	39.9044	38.7217	154.432	136.174	0.27889	-1.84223	down
GO:0016491	oxidoreductase activity	molecular_function	4	3.59465e-11	Zm00001d026548	Zm00001d026548	Kinesin-like calmodulin-binding protein	2.2908	4.9878	4.44148	0.752251	1.87574	1.88844	2.59499	1.37573	up
GO:0016491	oxidoreductase activity	molecular_function	4	3.59465e-11	Zm00001d027488	glyceraldehyde phosphate dehydrogenase B1	glyceraldehyde phosphate dehydrogenase B1	297.257	167.369	154.954	748.412	619.158	501.897	0.331421	-1.59326	down
GO:0016491	oxidoreductase activity	molecular_function	4	3.59465e-11	Zm00001d027757	HSF-transcription factor 13	Heat stress transcription factor A-6b	0.960584	0.63811	0.776781	6.31047	11.8551	18.9014	0.064086	-3.96385	down
GO:0016491	oxidoreductase activity	molecular_function	4	3.59465e-11	Zm00001d027995	Zm00001d027995	Alcohol dehydrogenase-like 2	0.185958	1.95938	1.7744	2.14458	3.86682	5.08327	0.3533	-1.50104	down
GO:0016491	oxidoreductase activity	molecular_function	4	3.59465e-11	Zm00001d028348	Zm00001d028348	Peroxidase 53	0.350426	1.92416	1.75016	0.0001	0.0001	0.0001	13415.8	13.7116	up
GO:0016491	oxidoreductase activity	molecular_function	4	3.59465e-11	Zm00001d028419	Zm00001d028419	cytochrome P450 family 76 subfamily C polypeptide 7	1.67083	1.39703	0.957683	0.0001	0.0001	0.0001	13418.5	13.7119	up
GO:0016491	oxidoreductase activity	molecular_function	4	3.59465e-11	Zm00001d028599	Zm00001d028599	Laccase-17	26.8517	52.9936	49.1417	0.0001	0.144121	0.167035	414.408	8.69491	up
GO:0016491	oxidoreductase activity	molecular_function	4	3.59465e-11	Zm00001d028744	Zm00001d028744	jasmonate-regulated gene 21	68.5751	54.6201	47.1966	6.25415	3.02672	8.84527	9.40034	3.23271	up
GO:0016491	oxidoreductase activity	molecular_function	4	3.59465e-11	Zm00001d029193	Zm00001d029193	SKU5 similar 3	0.687968	2.03413	1.81043	0.0001	0.134406	0.073425	21.7982	4.44614	up
GO:0016491	oxidoreductase activity	molecular_function	4	3.59465e-11	Zm00001d029218	Zm00001d029218	Protein SRG1	3.88314	11.1571	10.8285	0.180096	0.566583	0.835481	16.3503	4.03125	up
GO:0016491	oxidoreductase activity	molecular_function	4	3.59465e-11	Zm00001d029636	Zm00001d029636	Protein SRG1	2.51514	7.86565	6.30725	0.0001	0.0001	0.086587	192.287	7.58712	up
GO:0016491	oxidoreductase activity	molecular_function	4	3.59465e-11	Zm00001d029744	flavone synthase typeI1	flavone synthase typeI1	7.44147	2.52003	3.17434	24.1071	20.8133	12.1076	0.23034	-2.11816	down
GO:0016491	oxidoreductase activity	molecular_function	4	3.59465e-11	Zm00001d029853	Zm00001d029853	Proline oxidase	8.56315	3.73761	3.60755	19.4734	6.0834	17.0658	0.373236	-1.42184	down
GO:0016491	oxidoreductase activity	molecular_function	4	3.59465e-11	Zm00001d030347	Zm00001d030347	Alcohol dehydrogenase-like 3	0.116021	0.279577	0.252945	0.805135	1.38624	1.90692	0.158247	-2.65975	down
GO:0016491	oxidoreductase activity	molecular_function	4	3.59465e-11	Zm00001d030348	Zm00001d030348	Alcohol dehydrogenase-like 3	28.3718	52.2349	49.7406	5.9885	13.4043	13.6025	3.95048	1.98203	up
GO:0016491	oxidoreductase activity	molecular_function	4	3.59465e-11	Zm00001d030856	Zm00001d030856	Cytochrome P450 CYP81N4	10.266	6.42901	5.45161	0.43029	0.622715	0.156579	18.3093	4.1945	up
GO:0016491	oxidoreductase activity	molecular_function	4	3.59465e-11	Zm00001d032042	Zm00001d032042	Cytochrome P450 CYP78A53	1.41595	1.24378	1.14362	3.44775	3.55559	3.31956	0.368439	-1.4405	down
GO:0016491	oxidoreductase activity	molecular_function	4	3.59465e-11	Zm00001d032079	Zm00001d032079	Riboflavin synthase-like superfamily protein	2.21267	2.59733	2.01378	0.397044	0.621472	0.411912	4.77044	2.25412	up
GO:0016491	oxidoreductase activity	molecular_function	4	3.59465e-11	Zm00001d032114	Zm00001d032114	D-3-phosphoglycerate dehydrogenase 2 chloroplastic	6.49898	7.47384	7.13129	1.07809	1.56013	0.755351	6.21885	2.63665	up
GO:0016491	oxidoreductase activity	molecular_function	4	3.59465e-11	Zm00001d032187	Zm00001d032187	Malate dehydrogenase	17.646	44.3239	41.5272	2.12299	1.93062	2.42018	15.9871	3.99884	up
GO:0016491	oxidoreductase activity	molecular_function	4	3.59465e-11	Zm00001d032695	malate dehydrogenase4	Malate dehydrogenase%2C cytoplasmic	66.213	197.181	183.011	133.377	498.255	512.177	0.39028	-1.35742	down
GO:0016491	oxidoreductase activity	molecular_function	4	3.59465e-11	Zm00001d033139	Zm00001d033139	Cytochrome P450 71D7	0.0001	0.0001	0.0001	0.639599	2.31096	2.05034	5.99892e-05	-14.0249	down
GO:0016491	oxidoreductase activity	molecular_function	4	3.59465e-11	Zm00001d033624	lipoxygenase4	lipoxygenase4	1.049	0.966911	0.785429	4.15523	2.7729	1.49312	0.332652	-1.58792	down
GO:0016491	oxidoreductase activity	molecular_function	4	3.59465e-11	Zm00001d034072	Zm00001d034072	UDP-glucose 6-dehydrogenase	61.4683	87.0977	85.4452	26.5669	22.7268	11.8731	3.82579	1.93576	up
GO:0016491	oxidoreductase activity	molecular_function	4	3.59465e-11	Zm00001d034319	Zm00001d034319	Dihydroceramide fatty acyl 2-hydroxylase FAH1	1.35817	5.2005	4.35173	0.31637	0.868607	1.00318	4.98612	2.31792	up
GO:0016491	oxidoreductase activity	molecular_function	4	3.59465e-11	Zm00001d034320	Zm00001d034320	Inosine-5'-monophosphate dehydrogenase	24.1248	48.9865	36.6623	8.06773	17.2996	16.2744	2.63614	1.39843	up
GO:0016491	oxidoreductase activity	molecular_function	4	3.59465e-11	Zm00001d034345	ferredoxin NADP reductase1	Ferredoxin--NADP reductase root isozyme 1 chloroplastic	4.07167	11.2106	10.1457	1.06249	3.61919	1.28397	4.2624	2.09167	up
GO:0016491	oxidoreductase activity	molecular_function	4	3.59465e-11	Zm00001d034602	brown midrib2	brown midrib2	12.1265	52.6539	47.6404	3.54569	14.4774	10.3695	3.95951	1.98532	up
GO:0016491	oxidoreductase activity	molecular_function	4	3.59465e-11	Zm00001d036894	heme oxygenase2	heme oxygenase2	1.91939	5.08556	5.2258	4.41574	7.63173	13.5387	0.478021	-1.06485	down
GO:0016491	oxidoreductase activity	molecular_function	4	3.59465e-11	Zm00001d037724	gibberellin 2-oxidase6	Gibberellin 2-beta-dioxygenase	0.285285	1.63502	1.25021	0.0001	0.0001	0.0001	10568.4	13.3675	up
GO:0016491	oxidoreductase activity	molecular_function	4	3.59465e-11	Zm00001d038365	Zm00001d038365	Aldo-keto reductase family 4 member C9	0.612821	1.51495	1.54034	0.111795	0.259571	0.313561	5.35547	2.42101	up
GO:0016491	oxidoreductase activity	molecular_function	4	3.59465e-11	Zm00001d038371	Zm00001d038371	Putative laccase family protein	3.48302	4.24565	3.53691	0.0001	0.041166	0.044844	130.828	7.03153	up
GO:0016491	oxidoreductase activity	molecular_function	4	3.59465e-11	Zm00001d038555	Zm00001d038555	Cytochrome P450 98A3	14.0186	25.9131	23.2368	1.71263	2.40849	1.36282	11.5188	3.52592	up
GO:0016491	oxidoreductase activity	molecular_function	4	3.59465e-11	Zm00001d038599	Zm00001d038599	Peroxidase 1	2.08769	5.19521	4.30217	0.267499	0.100041	0.308551	17.1354	4.09891	up
GO:0016491	oxidoreductase activity	molecular_function	4	3.59465e-11	Zm00001d040173	isoflavone reductase-like1	isoflavone reductase-like1	13.3869	19.6643	18.0948	0.0001	0.950432	1.00867	26.1056	4.70628	up
GO:0016491	oxidoreductase activity	molecular_function	4	3.59465e-11	Zm00001d040764	Zm00001d040764	Cytochrome P450 709B2	17.6998	15.8494	15.9212	4.04473	6.05698	6.88513	2.91228	1.54215	up
GO:0016491	oxidoreductase activity	molecular_function	4	3.59465e-11	Zm00001d041204	lipoxygenase12	lipoxygenase12	7.31401	6.70514	6.71752	18.1548	19.541	20.3602	0.357184	-1.48526	down
GO:0016491	oxidoreductase activity	molecular_function	4	3.59465e-11	Zm00001d042026	Zm00001d042026	Chlorophyllide a oxygenase chloroplastic	3.00251	2.8759	2.57849	8.09234	9.17799	8.84558	0.323822	-1.62673	down
GO:0016491	oxidoreductase activity	molecular_function	4	3.59465e-11	Zm00001d042148	cytokinin oxidase 2	cytokinin oxidase 2	31.5345	74.6954	68.3548	3.31586	8.83524	7.38116	8.93827	3.16	up
GO:0016491	oxidoreductase activity	molecular_function	4	3.59465e-11	Zm00001d042540	Zm00001d042540	Linoleate 9S-lipoxygenase 1	0.29126	0.475809	0.474004	0.0725687	0.00737111	0.0001	15.5057	3.95473	up
GO:0016491	oxidoreductase activity	molecular_function	4	3.59465e-11	Zm00001d042634	Zm00001d042634	Extradiol ring-cleavage dioxygenase	9.49951	14.9281	14.9282	2.20817	1.57864	2.03436	6.76081	2.7572	up
GO:0016491	oxidoreductase activity	molecular_function	4	3.59465e-11	Zm00001d042901	Zm00001d042901	L-ascorbate oxidase	12.3536	24.0277	22.5401	0.0001	0.0001	0.0001	196405	17.5835	up
GO:0016491	oxidoreductase activity	molecular_function	4	3.59465e-11	Zm00001d042905	Zm00001d042905	Laccase-17	30.4383	40.8568	39.6361	0.0001	0.068533	0.055444	894.051	9.80421	up
GO:0016491	oxidoreductase activity	molecular_function	4	3.59465e-11	Zm00001d042906	Zm00001d042906	Laccase-17	26.2646	32.9452	30.6524	0.187904	0.071305	0.129056	231.446	7.85453	up
GO:0016491	oxidoreductase activity	molecular_function	4	3.59465e-11	Zm00001d043019	GRMZM2G132169	Laccase-13	0.270184	0.709459	0.435105	0.0001	0.0815583	0.0001	17.304	4.11304	up
GO:0016491	oxidoreductase activity	molecular_function	4	3.59465e-11	Zm00001d043266	Zm00001d043266	External alternative NAD(P)H-ubiquinone oxidoreductase B4 mitochondrial	0.0001	0.0349117	0.0544471	0.0552511	0.262434	0.338893	0.13625	-2.87567	down
GO:0016491	oxidoreductase activity	molecular_function	4	3.59465e-11	Zm00001d043293	cytokinin oxidase 4	cytokinin oxidase 4	1.25072	3.17269	2.982	0.062854	0.400433	0.381732	8.7636	3.13152	up
GO:0016491	oxidoreductase activity	molecular_function	4	3.59465e-11	Zm00001d043994	Zm00001d043994	Sphinganine C4-monooxygenase 1	2.20445	0.792816	0.801037	9.98801	2.62927	3.93966	0.229408	-2.12401	down
GO:0016491	oxidoreductase activity	molecular_function	4	3.59465e-11	Zm00001d044104	Zm00001d044104	NAD(P)-binding Rossmann-fold superfamily protein	6.91383	8.19809	7.40721	1.08912	0.934821	0.854659	7.82296	2.96771	up
GO:0016491	oxidoreductase activity	molecular_function	4	3.59465e-11	Zm00001d044120	Zm00001d044120	Sterol 14-demethylase	4.05616	3.94538	2.88895	0.512034	0.256377	0.510922	8.51263	3.0896	up
GO:0016491	oxidoreductase activity	molecular_function	4	3.59465e-11	Zm00001d044153	Zm00001d044153	cytochrome P450 10	28.5734	24.1176	23.6179	5.95247	4.83136	6.93238	4.30729	2.10678	up
GO:0016491	oxidoreductase activity	molecular_function	4	3.59465e-11	Zm00001d044340	aldehyde dehydrogenase5	aldehyde dehydrogenase5	0.067695	0.198113	0.266402	1.15258	1.15447	0.994877	0.161181	-2.63324	down
GO:0016491	oxidoreductase activity	molecular_function	4	3.59465e-11	Zm00001d045101	Zm00001d045101	Cinnamoyl-CoA reductase 1	0.139928	2.85169	2.31672	0.0001	0.0001	0.0001	17694.5	14.111	up
GO:0016491	oxidoreductase activity	molecular_function	4	3.59465e-11	Zm00001d046490	Zm00001d046490	NADP-dependent oxidoreductase P2%3B Putative alcohol dehydrogenase superfamily protein	0.447019	5.7374	4.81167	0.128798	0.0001	0.0001	85.2423	6.4135	up
GO:0016491	oxidoreductase activity	molecular_function	4	3.59465e-11	Zm00001d047358	Zm00001d047358	Peroxidase K	5.80827	1.79281	1.4841	33.9086	33.6876	17.432	0.106849	-3.22635	down
GO:0016491	oxidoreductase activity	molecular_function	4	3.59465e-11	Zm00001d047418	Zm00001d047418	Cytochrome P450 709B2	9.59609	17.1492	14.921	1.42664	2.20266	2.12481	7.24112	2.85621	up
GO:0016491	oxidoreductase activity	molecular_function	4	3.59465e-11	Zm00001d047424	Zm00001d047424	Flavonoid 3'-monooxygenase	15.3854	13.5965	15.0035	1.12173	1.13714	0.793726	14.4092	3.84891	up
GO:0016491	oxidoreductase activity	molecular_function	4	3.59465e-11	Zm00001d047425	GRMZM2G119067	Flavonoid 3'-monooxygenase	1.10558	0.65566	0.640297	0.0001	0.0001	0.0001	8005.11	12.9667	up
GO:0016491	oxidoreductase activity	molecular_function	4	3.59465e-11	Zm00001d047744	Zm00001d047744	jasmonate-regulated gene 21	0.185258	0.906851	0.689336	0.0001	0.0001	0.0001	5938.15	12.5358	up
GO:0016491	oxidoreductase activity	molecular_function	4	3.59465e-11	Zm00001d048634	benzoxazinone synthesis6	DIBOA-glucoside dioxygenase BX6	102.603	101.715	93.32	13.0301	15.5092	10.8228	7.56154	2.91868	up
GO:0016491	oxidoreductase activity	molecular_function	4	3.59465e-11	Zm00001d048702	benzoxazinone synthesis3	benzoxazinone synthesis3	456.075	436.708	393.546	36.5167	52.5003	71.5571	8.01081	3.00195	up
GO:0016491	oxidoreductase activity	molecular_function	4	3.59465e-11	Zm00001d048703	benzoxazinone synthesis4	benzoxazinone synthesis4	747.1	407.647	380	145.787	122.081	153.04	3.64628	1.86642	up
GO:0016491	oxidoreductase activity	molecular_function	4	3.59465e-11	Zm00001d048705	benzoxazinone synthesis5	benzoxazinone synthesis5	285.266	283.963	264.352	55.8675	70.5304	69.0599	4.26476	2.09246	up
GO:0016491	oxidoreductase activity	molecular_function	4	3.59465e-11	Zm00001d048710	benzoxazinone synthesis2	benzoxazinone synthesis2	261.489	154.453	139.249	0.749997	0.038953	0.107799	619.115	9.27406	up
GO:0016491	oxidoreductase activity	molecular_function	4	3.59465e-11	Zm00001d049059	alcohol dehydrogenase2	alcohol dehydrogenase2	7.04333	7.84723	7.63935	22.3817	55.6622	39.4861	0.191695	-2.38312	down
GO:0016491	oxidoreductase activity	molecular_function	4	3.59465e-11	Zm00001d049187	phosphogluconate dehydrogenase3	phosphogluconate dehydrogenase3	22.525	28.1226	25.28	5.84509	7.64425	5.89163	3.91763	1.96998	up
GO:0016491	oxidoreductase activity	molecular_function	4	3.59465e-11	Zm00001d049597	Zm00001d049597	External alternative NAD(P)H-ubiquinone oxidoreductase B4 mitochondrial	2.16998	18.0875	16.6008	1.85056	3.0858	3.02731	4.62831	2.21049	up
GO:0016491	oxidoreductase activity	molecular_function	4	3.59465e-11	Zm00001d049954	Zm00001d049954	Monodehydroascorbate reductase 1 peroxisomal	15.9612	35.4249	33.2618	9.34581	11.8113	9.29271	2.77992	1.47504	up
GO:0016491	oxidoreductase activity	molecular_function	4	3.59465e-11	Zm00001d050218	Zm00001d050218	NADPH--cytochrome P450 reductase	22.0075	31.0023	30.5936	2.01528	2.65863	1.53382	13.4676	3.75142	up
GO:0016491	oxidoreductase activity	molecular_function	4	3.59465e-11	Zm00001d050323	Zm00001d050323	Putative cytochrome P450 superfamily protein	2.93282	1.76349	2.48106	17.2457	9.24216	7.9061	0.208681	-2.26063	down
GO:0016491	oxidoreductase activity	molecular_function	4	3.59465e-11	Zm00001d050775	Zm00001d050775	NADPH-dependent pterin aldehyde reductase	1.29666	7.55362	6.023	2.50798	14.6168	18.8835	0.413052	-1.2756	down
GO:0016491	oxidoreductase activity	molecular_function	4	3.59465e-11	Zm00001d051001	glyceraldehyde-3-phosphate dehydrogenase3	Glyceraldehyde-3-phosphate dehydrogenase 3%2C cytosolic	5.51284	20.0195	18.8649	3.01735	5.50534	4.28239	3.46716	1.79376	up
GO:0016491	oxidoreductase activity	molecular_function	4	3.59465e-11	Zm00001d051130	Zm00001d051130	Long-chain-alcohol oxidase FAO4B	0.333907	0.6459	0.821285	0.091141	0.0001	0.058749	12.0081	3.58593	up
GO:0016491	oxidoreductase activity	molecular_function	4	3.59465e-11	Zm00001d051847	nana2-like1	nana2-like1	0.995679	1.21627	1.06054	0.0001	0.258882	0.096069	9.21695	3.20429	up
GO:0016491	oxidoreductase activity	molecular_function	4	3.59465e-11	Zm00001d052136	1-aminocyclopropane-1-carboxylate oxidase20	1-aminocyclopropane-1-carboxylate oxidase20	0.684892	0.538451	0.591214	2.42638	2.22314	1.56519	0.291978	-1.77607	down
GO:0016491	oxidoreductase activity	molecular_function	4	3.59465e-11	Zm00001d052653	respiratory burst oxidase4	respiratory burst oxidase4	15.4747	19.2579	19.07	4.94607	1.67893	0.924706	7.12644	2.83318	up
GO:0016491	oxidoreductase activity	molecular_function	4	3.59465e-11	Zm00001d053782	cytochrome P450 15	cytochrome P450 15	6.42147	13.6015	13.4287	13.8729	42.614	45.4203	0.328257	-1.6071	down
GO:0016760	cellulose synthase (UDP-forming) activity	molecular_function	9	1.20683e-10	Zm00001d005250	cellulose synthase9	Cellulose synthase A catalytic subunit 3 [UDP-forming]	10.3776	20.2465	18.4437	1.73518	1.38937	0.950166	12.042	3.59001	up
GO:0016760	cellulose synthase (UDP-forming) activity	molecular_function	9	1.20683e-10	Zm00001d005451	Zm00001d005451	Cellulose synthase A catalytic subunit 5 [UDP-forming]	5.32662	30.361	29.1169	1.17722	1.81408	1.0225	16.1454	4.01305	up
GO:0016760	cellulose synthase (UDP-forming) activity	molecular_function	9	1.20683e-10	Zm00001d005478	Zm00001d005478	Cellulose synthase A catalytic subunit 5 [UDP-forming]	1.38181	4.82099	4.82423	0.475192	0.515364	0.460255	7.6006	2.92611	up
GO:0016760	cellulose synthase (UDP-forming) activity	molecular_function	9	1.20683e-10	Zm00001d005775	Zm00001d005775	Cellulose synthase A catalytic subunit 7 [UDP-forming]	24.8366	25.0039	25.0427	0.317219	0.0979818	0.179048	126.013	6.97743	up
GO:0016760	cellulose synthase (UDP-forming) activity	molecular_function	9	1.20683e-10	Zm00001d009795	cellulose synthase1	Cellulose synthase1	4.19045	14.9622	15.581	1.67416	2.00161	1.25944	7.03793	2.81515	up
GO:0016760	cellulose synthase (UDP-forming) activity	molecular_function	9	1.20683e-10	Zm00001d019149	cellulose synthase4	cellulose synthase4	12.0848	25.3957	23.6016	3.61284	4.21969	2.18249	6.09905	2.60858	up
GO:0016760	cellulose synthase (UDP-forming) activity	molecular_function	9	1.20683e-10	Zm00001d019317	cellulose synthase8	Cellulose synthase-8	4.63131	10.4793	9.33372	0.43419	0.159666	0.139773	33.3198	5.05831	up
GO:0016760	cellulose synthase (UDP-forming) activity	molecular_function	9	1.20683e-10	Zm00001d019507	cellulose synthase7	Cellulose synthase-7	11.0099	27.836	19.2899	4.96613	2.46925	1.22322	6.71422	2.74722	up
GO:0016760	cellulose synthase (UDP-forming) activity	molecular_function	9	1.20683e-10	Zm00001d020531	cellulose synthase 12	cellulose synthase 12	19.1695	21.6793	18.5364	0.177047	0.079119	0.060359	187.616	7.55164	up
GO:0016760	cellulose synthase (UDP-forming) activity	molecular_function	9	1.20683e-10	Zm00001d020852	Zm00001d020852	Cellulose synthase-like protein E1	27.2859	22.9959	21.5866	56.972	63.8552	77.0728	0.363155	-1.46134	down
GO:0016760	cellulose synthase (UDP-forming) activity	molecular_function	9	1.20683e-10	Zm00001d021732	Zm00001d021732	Cellulose synthase-like protein D3	0.120511	0.134198	0.081973	0.931819	0.81709	0.30238	0.164132	-2.60707	down
GO:0016760	cellulose synthase (UDP-forming) activity	molecular_function	9	1.20683e-10	Zm00001d024531	Zm00001d024531	Putative cellulose synthase-like family protein	8.6952	15.3146	14.1815	2.83369	0.864721	0.944136	8.22636	3.04025	up
GO:0016760	cellulose synthase (UDP-forming) activity	molecular_function	9	1.20683e-10	Zm00001d032776	cellulose synthase10	cellulose synthase10	24.1379	17.96	18.8063	0.0001	0.06805	0.0830698	402.752	8.65375	up
GO:0016760	cellulose synthase (UDP-forming) activity	molecular_function	9	1.20683e-10	Zm00001d032909	Zm00001d032909	Cellulose synthase-like protein D3	0.667332	0.502478	0.234548	3.65998	0.952344	1.05191	0.247934	-2.01197	down
GO:0016760	cellulose synthase (UDP-forming) activity	molecular_function	9	1.20683e-10	Zm00001d034553	cellulose synthase5	Cellulose synthase-5	14.7073	27.6924	25.3633	5.46115	8.09251	4.00874	3.85841	1.94801	up
GO:0016760	cellulose synthase (UDP-forming) activity	molecular_function	9	1.20683e-10	Zm00001d036900	Zm00001d036900	Cellulose synthase A catalytic subunit 7	0.184739	0.014548	0.096475	1.12998	0.503345	0.34251	0.14969	-2.73995	down
GO:0016760	cellulose synthase (UDP-forming) activity	molecular_function	9	1.20683e-10	Zm00001d037636	cellulose synthase2	Cellulose synthase-2%3B Cellulose synthase2	13.365	34.1673	30.5923	1.96662	2.60976	1.71006	12.4275	3.63546	up
GO:0016760	cellulose synthase (UDP-forming) activity	molecular_function	9	1.20683e-10	Zm00001d043477	cellulose synthase13	cellulose synthase 11	21.9995	45.223	44.5045	0.0658398	0.279359	0.5048	131.444	7.0383	up
GO:0016760	cellulose synthase (UDP-forming) activity	molecular_function	9	1.20683e-10	Zm00001d049510	Zm00001d049510	Putative cellulose synthase-like family protein	18.2016	22.4609	19.7254	3.33429	1.85955	0.767446	10.13	3.34056	up
GO:0030244	cellulose biosynthetic process	biological_process	11	1.34846e-10	Zm00001d005250	cellulose synthase9	Cellulose synthase A catalytic subunit 3 [UDP-forming]	10.3776	20.2465	18.4437	1.73518	1.38937	0.950166	12.042	3.59001	up
GO:0030244	cellulose biosynthetic process	biological_process	11	1.34846e-10	Zm00001d005451	Zm00001d005451	Cellulose synthase A catalytic subunit 5 [UDP-forming]	5.32662	30.361	29.1169	1.17722	1.81408	1.0225	16.1454	4.01305	up
GO:0030244	cellulose biosynthetic process	biological_process	11	1.34846e-10	Zm00001d005478	Zm00001d005478	Cellulose synthase A catalytic subunit 5 [UDP-forming]	1.38181	4.82099	4.82423	0.475192	0.515364	0.460255	7.6006	2.92611	up
GO:0030244	cellulose biosynthetic process	biological_process	11	1.34846e-10	Zm00001d005775	Zm00001d005775	Cellulose synthase A catalytic subunit 7 [UDP-forming]	24.8366	25.0039	25.0427	0.317219	0.0979818	0.179048	126.013	6.97743	up
GO:0030244	cellulose biosynthetic process	biological_process	11	1.34846e-10	Zm00001d009795	cellulose synthase1	Cellulose synthase1	4.19045	14.9622	15.581	1.67416	2.00161	1.25944	7.03793	2.81515	up
GO:0030244	cellulose biosynthetic process	biological_process	11	1.34846e-10	Zm00001d013751	Zm00001d013751	UDP-arabinopyranose mutase 3	4.0076	4.68555	4.27403	6.03541	11.1536	9.14188	0.49247	-1.02189	down
GO:0030244	cellulose biosynthetic process	biological_process	11	1.34846e-10	Zm00001d019149	cellulose synthase4	cellulose synthase4	12.0848	25.3957	23.6016	3.61284	4.21969	2.18249	6.09905	2.60858	up
GO:0030244	cellulose biosynthetic process	biological_process	11	1.34846e-10	Zm00001d019317	cellulose synthase8	Cellulose synthase-8	4.63131	10.4793	9.33372	0.43419	0.159666	0.139773	33.3198	5.05831	up
GO:0030244	cellulose biosynthetic process	biological_process	11	1.34846e-10	Zm00001d019507	cellulose synthase7	Cellulose synthase-7	11.0099	27.836	19.2899	4.96613	2.46925	1.22322	6.71422	2.74722	up
GO:0030244	cellulose biosynthetic process	biological_process	11	1.34846e-10	Zm00001d020531	cellulose synthase 12	cellulose synthase 12	19.1695	21.6793	18.5364	0.177047	0.079119	0.060359	187.616	7.55164	up
GO:0030244	cellulose biosynthetic process	biological_process	11	1.34846e-10	Zm00001d020852	Zm00001d020852	Cellulose synthase-like protein E1	27.2859	22.9959	21.5866	56.972	63.8552	77.0728	0.363155	-1.46134	down
GO:0030244	cellulose biosynthetic process	biological_process	11	1.34846e-10	Zm00001d021732	Zm00001d021732	Cellulose synthase-like protein D3	0.120511	0.134198	0.081973	0.931819	0.81709	0.30238	0.164132	-2.60707	down
GO:0030244	cellulose biosynthetic process	biological_process	11	1.34846e-10	Zm00001d022085	Zm00001d022085	UDP-arabinopyranose mutase 3	1.68203	6.54468	5.33088	0.254751	0.51313	1.05349	7.44364	2.89601	up
GO:0030244	cellulose biosynthetic process	biological_process	11	1.34846e-10	Zm00001d024531	Zm00001d024531	Putative cellulose synthase-like family protein	8.6952	15.3146	14.1815	2.83369	0.864721	0.944136	8.22636	3.04025	up
GO:0030244	cellulose biosynthetic process	biological_process	11	1.34846e-10	Zm00001d032776	cellulose synthase10	cellulose synthase10	24.1379	17.96	18.8063	0.0001	0.06805	0.0830698	402.752	8.65375	up
GO:0030244	cellulose biosynthetic process	biological_process	11	1.34846e-10	Zm00001d032909	Zm00001d032909	Cellulose synthase-like protein D3	0.667332	0.502478	0.234548	3.65998	0.952344	1.05191	0.247934	-2.01197	down
GO:0030244	cellulose biosynthetic process	biological_process	11	1.34846e-10	Zm00001d034553	cellulose synthase5	Cellulose synthase-5	14.7073	27.6924	25.3633	5.46115	8.09251	4.00874	3.85841	1.94801	up
GO:0030244	cellulose biosynthetic process	biological_process	11	1.34846e-10	Zm00001d036900	Zm00001d036900	Cellulose synthase A catalytic subunit 7	0.184739	0.014548	0.096475	1.12998	0.503345	0.34251	0.14969	-2.73995	down
GO:0030244	cellulose biosynthetic process	biological_process	11	1.34846e-10	Zm00001d037636	cellulose synthase2	Cellulose synthase-2%3B Cellulose synthase2	13.365	34.1673	30.5923	1.96662	2.60976	1.71006	12.4275	3.63546	up
GO:0030244	cellulose biosynthetic process	biological_process	11	1.34846e-10	Zm00001d043477	cellulose synthase13	cellulose synthase 11	21.9995	45.223	44.5045	0.0658398	0.279359	0.5048	131.444	7.0383	up
GO:0030244	cellulose biosynthetic process	biological_process	11	1.34846e-10	Zm00001d047842	Zm00001d047842	Putative leucine-rich repeat receptor-like protein kinase family protein	2.2565	5.96914	5.39816	0.206701	1.33568	1.50492	4.47079	2.16053	up
GO:0030244	cellulose biosynthetic process	biological_process	11	1.34846e-10	Zm00001d049510	Zm00001d049510	Putative cellulose synthase-like family protein	18.2016	22.4609	19.7254	3.33429	1.85955	0.767446	10.13	3.34056	up
GO:0016759	cellulose synthase activity	molecular_function	8	2.48351e-10	Zm00001d005250	cellulose synthase9	Cellulose synthase A catalytic subunit 3 [UDP-forming]	10.3776	20.2465	18.4437	1.73518	1.38937	0.950166	12.042	3.59001	up
GO:0016759	cellulose synthase activity	molecular_function	8	2.48351e-10	Zm00001d005451	Zm00001d005451	Cellulose synthase A catalytic subunit 5 [UDP-forming]	5.32662	30.361	29.1169	1.17722	1.81408	1.0225	16.1454	4.01305	up
GO:0016759	cellulose synthase activity	molecular_function	8	2.48351e-10	Zm00001d005478	Zm00001d005478	Cellulose synthase A catalytic subunit 5 [UDP-forming]	1.38181	4.82099	4.82423	0.475192	0.515364	0.460255	7.6006	2.92611	up
GO:0016759	cellulose synthase activity	molecular_function	8	2.48351e-10	Zm00001d005775	Zm00001d005775	Cellulose synthase A catalytic subunit 7 [UDP-forming]	24.8366	25.0039	25.0427	0.317219	0.0979818	0.179048	126.013	6.97743	up
GO:0016759	cellulose synthase activity	molecular_function	8	2.48351e-10	Zm00001d009795	cellulose synthase1	Cellulose synthase1	4.19045	14.9622	15.581	1.67416	2.00161	1.25944	7.03793	2.81515	up
GO:0016759	cellulose synthase activity	molecular_function	8	2.48351e-10	Zm00001d019149	cellulose synthase4	cellulose synthase4	12.0848	25.3957	23.6016	3.61284	4.21969	2.18249	6.09905	2.60858	up
GO:0016759	cellulose synthase activity	molecular_function	8	2.48351e-10	Zm00001d019317	cellulose synthase8	Cellulose synthase-8	4.63131	10.4793	9.33372	0.43419	0.159666	0.139773	33.3198	5.05831	up
GO:0016759	cellulose synthase activity	molecular_function	8	2.48351e-10	Zm00001d019507	cellulose synthase7	Cellulose synthase-7	11.0099	27.836	19.2899	4.96613	2.46925	1.22322	6.71422	2.74722	up
GO:0016759	cellulose synthase activity	molecular_function	8	2.48351e-10	Zm00001d020531	cellulose synthase 12	cellulose synthase 12	19.1695	21.6793	18.5364	0.177047	0.079119	0.060359	187.616	7.55164	up
GO:0016759	cellulose synthase activity	molecular_function	8	2.48351e-10	Zm00001d020852	Zm00001d020852	Cellulose synthase-like protein E1	27.2859	22.9959	21.5866	56.972	63.8552	77.0728	0.363155	-1.46134	down
GO:0016759	cellulose synthase activity	molecular_function	8	2.48351e-10	Zm00001d032776	cellulose synthase10	cellulose synthase10	24.1379	17.96	18.8063	0.0001	0.06805	0.0830698	402.752	8.65375	up
GO:0016759	cellulose synthase activity	molecular_function	8	2.48351e-10	Zm00001d034553	cellulose synthase5	Cellulose synthase-5	14.7073	27.6924	25.3633	5.46115	8.09251	4.00874	3.85841	1.94801	up
GO:0016759	cellulose synthase activity	molecular_function	8	2.48351e-10	Zm00001d036900	Zm00001d036900	Cellulose synthase A catalytic subunit 7	0.184739	0.014548	0.096475	1.12998	0.503345	0.34251	0.14969	-2.73995	down
GO:0016759	cellulose synthase activity	molecular_function	8	2.48351e-10	Zm00001d037636	cellulose synthase2	Cellulose synthase-2%3B Cellulose synthase2	13.365	34.1673	30.5923	1.96662	2.60976	1.71006	12.4275	3.63546	up
GO:0016759	cellulose synthase activity	molecular_function	8	2.48351e-10	Zm00001d043477	cellulose synthase13	cellulose synthase 11	21.9995	45.223	44.5045	0.0658398	0.279359	0.5048	131.444	7.0383	up
GO:0071555	cell wall organization	biological_process	6	4.05831e-10	Zm00001d002410	Zm00001d002410	Probable xyloglucan endotransglucosylase/hydrolase protein 21	1.37655	8.6826	7.61023	0.0001	0.0001	0.041631	422.399	8.72246	up
GO:0071555	cell wall organization	biological_process	6	4.05831e-10	Zm00001d002548	Zm00001d002548	Expansin-A13	2.74616	8.26065	6.82168	0.0001	0.955031	1.20141	8.26715	3.04739	up
GO:0071555	cell wall organization	biological_process	6	4.05831e-10	Zm00001d005250	cellulose synthase9	Cellulose synthase A catalytic subunit 3 [UDP-forming]	10.3776	20.2465	18.4437	1.73518	1.38937	0.950166	12.042	3.59001	up
GO:0071555	cell wall organization	biological_process	6	4.05831e-10	Zm00001d005451	Zm00001d005451	Cellulose synthase A catalytic subunit 5 [UDP-forming]	5.32662	30.361	29.1169	1.17722	1.81408	1.0225	16.1454	4.01305	up
GO:0071555	cell wall organization	biological_process	6	4.05831e-10	Zm00001d005478	Zm00001d005478	Cellulose synthase A catalytic subunit 5 [UDP-forming]	1.38181	4.82099	4.82423	0.475192	0.515364	0.460255	7.6006	2.92611	up
GO:0071555	cell wall organization	biological_process	6	4.05831e-10	Zm00001d005775	Zm00001d005775	Cellulose synthase A catalytic subunit 7 [UDP-forming]	24.8366	25.0039	25.0427	0.317219	0.0979818	0.179048	126.013	6.97743	up
GO:0071555	cell wall organization	biological_process	6	4.05831e-10	Zm00001d007184	Zm00001d007184	Probable galacturonosyltransferase 7	1.01077	3.55035	2.48822	0.088862	0.208535	0.22716	13.4386	3.74832	up
GO:0071555	cell wall organization	biological_process	6	4.05831e-10	Zm00001d009795	cellulose synthase1	Cellulose synthase1	4.19045	14.9622	15.581	1.67416	2.00161	1.25944	7.03793	2.81515	up
GO:0071555	cell wall organization	biological_process	6	4.05831e-10	Zm00001d010976	Zm00001d010976	Probable beta-14-xylosyltransferase IRX9	15.5461	19.0621	17.6853	3.41896	2.89974	3.33986	5.41422	2.43675	up
GO:0071555	cell wall organization	biological_process	6	4.05831e-10	Zm00001d011369	Zm00001d011369	Pectin lyase-like superfamily protein	6.36083	10.9282	10.9598	2.81571	3.64605	2.9265	3.00896	1.58926	up
GO:0071555	cell wall organization	biological_process	6	4.05831e-10	Zm00001d013524	Zm00001d013524	Polygalacturonate 4-alpha-galacturonosyltransferase	3.47833	8.6145	8.05065	0.726981	4.10419	2.38064	2.79312	1.48188	up
GO:0071555	cell wall organization	biological_process	6	4.05831e-10	Zm00001d013751	Zm00001d013751	UDP-arabinopyranose mutase 3	4.0076	4.68555	4.27403	6.03541	11.1536	9.14188	0.49247	-1.02189	down
GO:0071555	cell wall organization	biological_process	6	4.05831e-10	Zm00001d014615	xyloglucan endotransglycosylase homolog1	xyloglucan endotransglycosylase homolog1	1.21696	3.1056	0.037475	54.9958	45.1764	29.2883	0.0336784	-4.89203	down
GO:0071555	cell wall organization	biological_process	6	4.05831e-10	Zm00001d014617	Zm00001d014617	Xyloglucan endotransglucosylase/hydrolase protein 14	0.327536	3.10424	3.59126	0.0001	0.0001	0.0001	23410.1	14.5148	up
GO:0071555	cell wall organization	biological_process	6	4.05831e-10	Zm00001d014849	Zm00001d014849	Probable galacturonosyltransferase 3	2.99388	5.38334	5.61433	0.635732	2.05109	2.12911	2.90526	1.53867	up
GO:0071555	cell wall organization	biological_process	6	4.05831e-10	Zm00001d017699	Zm00001d017699	Probable xyloglucan endotransglucosylase/hydrolase protein 30	10.0488	36.5267	30.6951	3.42101	4.06765	8.31116	4.8906	2.29001	up
GO:0071555	cell wall organization	biological_process	6	4.05831e-10	Zm00001d019149	cellulose synthase4	cellulose synthase4	12.0848	25.3957	23.6016	3.61284	4.21969	2.18249	6.09905	2.60858	up
GO:0071555	cell wall organization	biological_process	6	4.05831e-10	Zm00001d019317	cellulose synthase8	Cellulose synthase-8	4.63131	10.4793	9.33372	0.43419	0.159666	0.139773	33.3198	5.05831	up
GO:0071555	cell wall organization	biological_process	6	4.05831e-10	Zm00001d019507	cellulose synthase7	Cellulose synthase-7	11.0099	27.836	19.2899	4.96613	2.46925	1.22322	6.71422	2.74722	up
GO:0071555	cell wall organization	biological_process	6	4.05831e-10	Zm00001d020531	cellulose synthase 12	cellulose synthase 12	19.1695	21.6793	18.5364	0.177047	0.079119	0.060359	187.616	7.55164	up
GO:0071555	cell wall organization	biological_process	6	4.05831e-10	Zm00001d020852	Zm00001d020852	Cellulose synthase-like protein E1	27.2859	22.9959	21.5866	56.972	63.8552	77.0728	0.363155	-1.46134	down
GO:0071555	cell wall organization	biological_process	6	4.05831e-10	Zm00001d021732	Zm00001d021732	Cellulose synthase-like protein D3	0.120511	0.134198	0.081973	0.931819	0.81709	0.30238	0.164132	-2.60707	down
GO:0071555	cell wall organization	biological_process	6	4.05831e-10	Zm00001d021974	Zm00001d021974	Arabinosyltransferase RRA3	9.29245	23.6621	23.6592	4.16072	7.96841	5.90319	3.13957	1.65057	up
GO:0071555	cell wall organization	biological_process	6	4.05831e-10	Zm00001d024071	Zm00001d024071	Xyloglucan endotransglucosylase/hydrolase protein 2	1.65521	3.56462	2.83584	0.242647	0.0001	0.0001	33.1718	5.05189	up
GO:0071555	cell wall organization	biological_process	6	4.05831e-10	Zm00001d024386	xyloglucan endo-transglycosylase/hydrolase1	xyloglucan endo-transglycosylase/hydrolase1	17.5327	34.6001	33.8286	0.450694	0.462901	0.713892	52.8185	5.72297	up
GO:0071555	cell wall organization	biological_process	6	4.05831e-10	Zm00001d024531	Zm00001d024531	Putative cellulose synthase-like family protein	8.6952	15.3146	14.1815	2.83369	0.864721	0.944136	8.22636	3.04025	up
GO:0071555	cell wall organization	biological_process	6	4.05831e-10	Zm00001d024934	Zm00001d024934	Probable beta-14-xylosyltransferase IRX9H	3.03696	6.72493	5.68811	1.11659	1.42103	1.37561	3.94814	1.98117	up
GO:0071555	cell wall organization	biological_process	6	4.05831e-10	Zm00001d028188	Zm00001d028188	Probable galacturonosyltransferase 13	2.96906	6.6077	5.69986	0.923816	1.60971	2.03132	3.34658	1.74269	up
GO:0071555	cell wall organization	biological_process	6	4.05831e-10	Zm00001d028725	Zm00001d028725	Beta3-glucuronyltransferase	2.88883	4.01474	3.56692	0.0001	0.0001	0.0001	34901.7	15.091	up
GO:0071555	cell wall organization	biological_process	6	4.05831e-10	Zm00001d029611	Zm00001d029611	Arabinosyltransferase RRA3	3.98911	6.83845	6.82953	1.52063	1.96878	1.87754	3.28997	1.71807	up
GO:0071555	cell wall organization	biological_process	6	4.05831e-10	Zm00001d029814	Zm00001d029814	Xyloglucan endotransglucosylase/hydrolase protein 32	3.65403	6.34259	6.32878	1.70552	0.848188	0.799204	4.86901	2.28363	up
GO:0071555	cell wall organization	biological_process	6	4.05831e-10	Zm00001d032776	cellulose synthase10	cellulose synthase10	24.1379	17.96	18.8063	0.0001	0.06805	0.0830698	402.752	8.65375	up
GO:0071555	cell wall organization	biological_process	6	4.05831e-10	Zm00001d032909	Zm00001d032909	Cellulose synthase-like protein D3	0.667332	0.502478	0.234548	3.65998	0.952344	1.05191	0.247934	-2.01197	down
GO:0071555	cell wall organization	biological_process	6	4.05831e-10	Zm00001d033556	Zm00001d033556	Polygalacturonate 4-alpha-galacturonosyltransferase	1.0738	5.41524	5.39748	0.171534	0.655506	0.538727	8.70317	3.12154	up
GO:0071555	cell wall organization	biological_process	6	4.05831e-10	Zm00001d034553	cellulose synthase5	Cellulose synthase-5	14.7073	27.6924	25.3633	5.46115	8.09251	4.00874	3.85841	1.94801	up
GO:0071555	cell wall organization	biological_process	6	4.05831e-10	Zm00001d035899	Zm00001d035899	Pectin lyase-like superfamily protein	6.39242	10.498	12.3955	3.90852	1.65231	1.10635	4.39256	2.13506	up
GO:0071555	cell wall organization	biological_process	6	4.05831e-10	Zm00001d036543	Zm00001d036543	Probable beta-14-xylosyltransferase IRX14	32.5293	51.9368	48.4638	10.091	10.1008	10.0428	4.39662	2.13639	up
GO:0071555	cell wall organization	biological_process	6	4.05831e-10	Zm00001d036900	Zm00001d036900	Cellulose synthase A catalytic subunit 7	0.184739	0.014548	0.096475	1.12998	0.503345	0.34251	0.14969	-2.73995	down
GO:0071555	cell wall organization	biological_process	6	4.05831e-10	Zm00001d037636	cellulose synthase2	Cellulose synthase-2%3B Cellulose synthase2	13.365	34.1673	30.5923	1.96662	2.60976	1.71006	12.4275	3.63546	up
GO:0071555	cell wall organization	biological_process	6	4.05831e-10	Zm00001d040061	Zm00001d040061	Carboxylic ester hydrolase	0.392435	1.98805	1.42224	0.11796	0.0001	0.257925	10.1141	3.33829	up
GO:0071555	cell wall organization	biological_process	6	4.05831e-10	Zm00001d043477	cellulose synthase13	cellulose synthase 11	21.9995	45.223	44.5045	0.0658398	0.279359	0.5048	131.444	7.0383	up
GO:0071555	cell wall organization	biological_process	6	4.05831e-10	Zm00001d043879	Zm00001d043879	Galactosylgalactosylxylosylprotein 3-beta-glucuronosyltransferase 1	7.32019	19.474	17.8214	1.27271	3.3193	4.02208	5.17937	2.37278	up
GO:0071555	cell wall organization	biological_process	6	4.05831e-10	Zm00001d044828	Zm00001d044828	Probable galacturonosyltransferase 9	7.02418	8.04838	7.12476	1.49849	1.195	1.45337	5.35282	2.4203	up
GO:0071555	cell wall organization	biological_process	6	4.05831e-10	Zm00001d047750	Zm00001d047750	Probable beta-14-xylosyltransferase IRX9	2.29863	6.12348	5.81975	0.0001	0.0001	0.0962817	147.612	7.20567	up
GO:0071555	cell wall organization	biological_process	6	4.05831e-10	Zm00001d049510	Zm00001d049510	Putative cellulose synthase-like family protein	18.2016	22.4609	19.7254	3.33429	1.85955	0.767446	10.13	3.34056	up
GO:0071555	cell wall organization	biological_process	6	4.05831e-10	Zm00001d052103	Zm00001d052103	Pectin lyase-like superfamily protein	5.29821	11.8557	11.448	0.406859	1.36204	1.836	7.93416	2.98808	up
GO:0009654	photosystem II oxygen evolving complex	cellular_component	6	3.10574e-09	Zm00001d002993	Zm00001d002993	Oxygen-evolving enhancer protein 3	21.1716	24.7433	22.1895	39.4348	57.6561	64.4962	0.421472	-1.24649	down
GO:0009654	photosystem II oxygen evolving complex	cellular_component	6	3.10574e-09	Zm00001d006540	Zm00001d006540	Oxygen-evolving enhancer protein 3-1	121.263	111.901	103.971	715.058	1451.54	1259.76	0.0983945	-3.34528	down
GO:0009654	photosystem II oxygen evolving complex	cellular_component	6	3.10574e-09	Zm00001d007857	photosystem II oxygen evolving polypeptide1	Oxygen-evolving enhancer protein 2-1 chloroplastic	206.579	211.24	203.063	547.505	746.671	622.366	0.32396	-1.62611	down
GO:0009654	photosystem II oxygen evolving complex	cellular_component	6	3.10574e-09	Zm00001d014564	oxygen-evolving complex 33 kda protein b	Oxygen-evolving enhancer protein 1-1 chloroplastic	97.1736	91.7545	82.4277	361.947	418.577	272.817	0.257614	-1.95671	down
GO:0009654	photosystem II oxygen evolving complex	cellular_component	6	3.10574e-09	Zm00001d016943	Zm00001d016943	Photosynthetic NDH subunit of lumenal location 2 chloroplastic	36.738	33.4958	33.8988	127.399	198.521	205.111	0.196095	-2.35037	down
GO:0009654	photosystem II oxygen evolving complex	cellular_component	6	3.10574e-09	Zm00001d018623	Zm00001d018623	Photosynthetic NDH subunit of lumenal location 3 chloroplastic	136.478	146.589	141.524	234.352	355.737	451.36	0.407692	-1.29445	down
GO:0009654	photosystem II oxygen evolving complex	cellular_component	6	3.10574e-09	Zm00001d018779	photosystem II oxygen evolving polypeptide2	Oxygen-evolving enhancer protein 2-1 chloroplastic	131.784	98.1909	84.7092	819.65	1017.86	989.273	0.111322	-3.16718	down
GO:0009654	photosystem II oxygen evolving complex	cellular_component	6	3.10574e-09	Zm00001d021703	oxygen evolving complex2	oxygen evolving complex2	143.332	269.239	248.497	558.946	1497.85	1495.83	0.186079	-2.42601	down
GO:0009654	photosystem II oxygen evolving complex	cellular_component	6	3.10574e-09	Zm00001d031421	Zm00001d031421	Thylakoid lumenal 19 kDa protein	21.4589	17.7493	16.6278	72.8785	64.112	52.0541	0.295359	-1.75946	down
GO:0009654	photosystem II oxygen evolving complex	cellular_component	6	3.10574e-09	Zm00001d031484	Zm00001d031484	PsbP domain-containing protein 3 chloroplastic	6.13453	7.15654	6.34984	26.7835	60.5345	68.1479	0.126336	-2.98466	down
GO:0009654	photosystem II oxygen evolving complex	cellular_component	6	3.10574e-09	Zm00001d036535	oxygen evolving complex, 33kDa subunit	oxygen evolving complex 33kDa subunit	500.783	595.821	549.124	1354.65	2282.29	2285.82	0.277865	-1.84754	down
GO:0009654	photosystem II oxygen evolving complex	cellular_component	6	3.10574e-09	Zm00001d042175	Zm00001d042175	Photosystem II reaction center PSB28 protein chloroplastic	43.7172	18.4829	17.7896	67.4953	55.3465	73.4528	0.407498	-1.29513	down
GO:0009654	photosystem II oxygen evolving complex	cellular_component	6	3.10574e-09	Zm00001d042178	Zm00001d042178	Photosystem II reaction center psb28 protein	28.7044	19.1587	20.4753	50.5331	46.126	47.6897	0.473426	-1.07879	down
GO:0009654	photosystem II oxygen evolving complex	cellular_component	6	3.10574e-09	Zm00001d050889	Zm00001d050889	Oxygen evolving enhancer protein 3	23.6136	30.1448	24.693	42.7574	70.8913	66.234	0.436126	-1.19718	down
GO:0009834	plant-type secondary cell wall biogenesis	biological_process	7	6.42259e-09	Zm00001d004525	Zm00001d004525	Protein REDUCED WALL ACETYLATION 3	1.59967	1.87468	2.07259	3.35416	6.69524	5.08641	0.366478	-1.4482	down
GO:0009834	plant-type secondary cell wall biogenesis	biological_process	7	6.42259e-09	Zm00001d007269	Zm00001d007269	Plant-specific domain TIGR01627 family protein	0.664488	1.59864	1.29171	0.0001	0.0001	0.0001	11849.4	13.5325	up
GO:0009834	plant-type secondary cell wall biogenesis	biological_process	7	6.42259e-09	Zm00001d009566	Zm00001d009566	Fasciclin-like arabinogalactan protein 6	1.64403	1.17751	1.63369	0.0001	0.0001	0.0001	14850.8	13.8582	up
GO:0009834	plant-type secondary cell wall biogenesis	biological_process	7	6.42259e-09	Zm00001d009567	Zm00001d009567	Fasciclin-like arabinogalactan protein 7	72.7475	86.7077	77.5206	1.99333	1.04992	1.8581	48.3491	5.59542	up
GO:0009834	plant-type secondary cell wall biogenesis	biological_process	7	6.42259e-09	Zm00001d009693	Zm00001d009693	Protein REDUCED WALL ACETYLATION 3	4.19308	13.6879	12.1862	0.692386	1.39289	0.744336	10.6259	3.40951	up
GO:0009834	plant-type secondary cell wall biogenesis	biological_process	7	6.42259e-09	Zm00001d010976	Zm00001d010976	Probable beta-14-xylosyltransferase IRX9	15.5461	19.0621	17.6853	3.41896	2.89974	3.33986	5.41422	2.43675	up
GO:0009834	plant-type secondary cell wall biogenesis	biological_process	7	6.42259e-09	Zm00001d015307	Zm00001d015307	Protein IRX15-LIKE	3.90627	7.80853	7.65793	0.0001	0.196978	0.170161	52.7524	5.72116	up
GO:0009834	plant-type secondary cell wall biogenesis	biological_process	7	6.42259e-09	Zm00001d020903	Zm00001d020903	Fasciclin-like arabinogalactan protein 7	14.0066	37.6232	31.5481	0.514547	0.128168	0.150135	104.91	6.71301	up
GO:0009834	plant-type secondary cell wall biogenesis	biological_process	7	6.42259e-09	Zm00001d024934	Zm00001d024934	Probable beta-14-xylosyltransferase IRX9H	3.03696	6.72493	5.68811	1.11659	1.42103	1.37561	3.94814	1.98117	up
GO:0009834	plant-type secondary cell wall biogenesis	biological_process	7	6.42259e-09	Zm00001d028725	Zm00001d028725	Beta3-glucuronyltransferase	2.88883	4.01474	3.56692	0.0001	0.0001	0.0001	34901.7	15.091	up
GO:0009834	plant-type secondary cell wall biogenesis	biological_process	7	6.42259e-09	Zm00001d032776	cellulose synthase10	cellulose synthase10	24.1379	17.96	18.8063	0.0001	0.06805	0.0830698	402.752	8.65375	up
GO:0009834	plant-type secondary cell wall biogenesis	biological_process	7	6.42259e-09	Zm00001d036543	Zm00001d036543	Probable beta-14-xylosyltransferase IRX14	32.5293	51.9368	48.4638	10.091	10.1008	10.0428	4.39662	2.13639	up
GO:0009834	plant-type secondary cell wall biogenesis	biological_process	7	6.42259e-09	Zm00001d039010	Zm00001d039010	Fasciclin-like arabinogalactan protein 7	16.8388	28.7045	28.3404	0.0001	0.102286	0.120499	331.488	8.37281	up
GO:0009834	plant-type secondary cell wall biogenesis	biological_process	7	6.42259e-09	Zm00001d039144	Zm00001d039144	Protein REDUCED WALL ACETYLATION 3	7.05921	21.2348	19.4358	2.87109	6.51294	6.57201	2.99133	1.58079	up
GO:0009834	plant-type secondary cell wall biogenesis	biological_process	7	6.42259e-09	Zm00001d039770	Zm00001d039770	Fasciclin-like arabinogalactan protein 11	28.591	20.9062	16.0601	0.117856	0.065563	0.197485	172.11	7.42719	up
GO:0009834	plant-type secondary cell wall biogenesis	biological_process	7	6.42259e-09	Zm00001d043879	Zm00001d043879	Galactosylgalactosylxylosylprotein 3-beta-glucuronosyltransferase 1	7.32019	19.474	17.8214	1.27271	3.3193	4.02208	5.17937	2.37278	up
GO:0009834	plant-type secondary cell wall biogenesis	biological_process	7	6.42259e-09	Zm00001d043929	Zm00001d043929	Fasciclin-like arabinogalactan protein 6	14.4236	28.3631	23.5726	0.939066	0.391806	0.167656	44.283	5.46868	up
GO:0009834	plant-type secondary cell wall biogenesis	biological_process	7	6.42259e-09	Zm00001d047600	Zm00001d047600	Protein REDUCED WALL ACETYLATION 2	9.84964	20.0825	17.8055	3.52851	7.816	6.13915	2.73041	1.44912	up
GO:0009834	plant-type secondary cell wall biogenesis	biological_process	7	6.42259e-09	Zm00001d047750	Zm00001d047750	Probable beta-14-xylosyltransferase IRX9	2.29863	6.12348	5.81975	0.0001	0.0001	0.0962817	147.612	7.20567	up
GO:0055114	oxidation-reduction process	biological_process	4	1.08719e-08	Zm00001d001820	protochlorophyllide reductase1	protochlorophyllide reductase1	0.388688	0.422329	0.220023	17.9697	18.9362	15.2024	0.0197865	-5.65934	down
GO:0055114	oxidation-reduction process	biological_process	4	1.08719e-08	Zm00001d001843	Zm00001d001843	Thioredoxin X chloroplastic	7.38854	14.6851	13.4185	16.9272	50.0649	60.1788	0.279091	-1.84119	down
GO:0055114	oxidation-reduction process	biological_process	4	1.08719e-08	Zm00001d001960	flavanone 3-hydroxylase1	Naringenin2-oxoglutarate 3-dioxygenase	0.0001	0.0001	0.032841	1.06726	0.676188	0.226965	0.0167686	-5.89809	down
GO:0055114	oxidation-reduction process	biological_process	4	1.08719e-08	Zm00001d002051	Zm00001d002051	D-3-phosphoglycerate dehydrogenase 3 chloroplastic	12.3745	28.5546	23.3471	4.21471	8.29522	8.4971	3.05974	1.61341	up
GO:0055114	oxidation-reduction process	biological_process	4	1.08719e-08	Zm00001d002260	Zm00001d002260	Peroxisomal (S)-2-hydroxy-acid oxidase GLO1	0.274048	0.339279	0.319069	0.479646	2.62994	2.67202	0.161269	-2.63246	down
GO:0055114	oxidation-reduction process	biological_process	4	1.08719e-08	Zm00001d002346	cinnamyl alcohol dehydrogenase1	cinnamyl alcohol dehydrogenase1	0.064804	0.624506	0.540417	0.0001	0.107206	0.0262258	9.20923	3.20308	up
GO:0055114	oxidation-reduction process	biological_process	4	1.08719e-08	Zm00001d002420	Zm00001d002420	Nucleic acid binding protein	4.11144	5.74951	5.6516	0.457049	1.62136	1.88281	3.9161	1.96942	up
GO:0055114	oxidation-reduction process	biological_process	4	1.08719e-08	Zm00001d002589	hydroxylase4	hydroxylase4	3.05203	0.8729	0.891119	9.18083	7.48648	7.1083	0.202563	-2.30356	down
GO:0055114	oxidation-reduction process	biological_process	4	1.08719e-08	Zm00001d002610	Zm00001d002610	cytochrome P450 family 704 subfamily A polypeptide 2	5.30962	7.3083	5.5255	1.56201	2.01014	1.37742	3.66565	1.87407	up
GO:0055114	oxidation-reduction process	biological_process	4	1.08719e-08	Zm00001d002899	Zm00001d002899	Peroxidase 12	5.28309	4.59683	4.39057	0.562944	0.853588	0.351048	8.07347	3.01319	up
GO:0055114	oxidation-reduction process	biological_process	4	1.08719e-08	Zm00001d003140	Zm00001d003140	Cytochrome P450 71A26	1.79601	1.38532	1.20478	5.16887	3.06285	4.2072	0.352612	-1.50384	down
GO:0055114	oxidation-reduction process	biological_process	4	1.08719e-08	Zm00001d003144	Zm00001d003144	Cytochrome P450 CYP71C36	1.62065	2.55991	2.32473	6.80734	7.4266	7.26666	0.302563	-1.72469	down
GO:0055114	oxidation-reduction process	biological_process	4	1.08719e-08	Zm00001d003252	glucose-6-phosphate dehydrogenase1	glucose-6-phosphate dehydrogenase1	6.2141	21.0748	19.8298	1.76907	8.08165	8.19505	2.61107	1.38464	up
GO:0055114	oxidation-reduction process	biological_process	4	1.08719e-08	Zm00001d003429	glyceraldehyde-3-phosphate dehydrogenase1	Glyceraldehyde-3-phosphate dehydrogenase A%2C chloroplastic	676.481	473.121	449.44	1682.87	1697.51	1646.86	0.318075	-1.65256	down
GO:0055114	oxidation-reduction process	biological_process	4	1.08719e-08	Zm00001d003524	Zm00001d003524	NAD(P)-linked oxidoreductase superfamily protein	1.34906	1.28429	1.28289	4.29997	6.22804	5.20674	0.248891	-2.00641	down
GO:0055114	oxidation-reduction process	biological_process	4	1.08719e-08	Zm00001d003533	tassel seed1	Lipoxygenase	18.9284	23.3875	22.7221	7.38504	2.93511	2.63015	5.02213	2.3283	up
GO:0055114	oxidation-reduction process	biological_process	4	1.08719e-08	Zm00001d003559	ferric-chelate reductase2	Ferric reduction oxidase 7 chloroplastic	45.7847	44.0384	41.8548	122.423	113.719	86.0679	0.408671	-1.29099	down
GO:0055114	oxidation-reduction process	biological_process	4	1.08719e-08	Zm00001d003797	Zm00001d003797	Ferredoxin-3 chloroplastic	1.2402	1.75197	1.34948	4.73293	6.59398	5.62808	0.256069	-1.9654	down
GO:0055114	oxidation-reduction process	biological_process	4	1.08719e-08	Zm00001d004019	stearoyl-acyl-carrier-protein desaturase5	stearoyl-acyl-carrier-protein desaturase5	0.669605	5.5026	5.96021	0.223874	0.543808	0.32915	11.0613	3.46745	up
GO:0055114	oxidation-reduction process	biological_process	4	1.08719e-08	Zm00001d004048	Zm00001d004048	Xanthoxin dehydrogenase	1.13683	1.18057	1.44631	0.0001	0.0001	0.0001	12545.7	13.6149	up
GO:0055114	oxidation-reduction process	biological_process	4	1.08719e-08	Zm00001d004555	Zm00001d004555	cytochrome P450 family 93 subfamily D polypeptide 1	0.425971	1.09639	1.16925	0.0001	0.0001	0.0001	8972.03	13.1312	up
GO:0055114	oxidation-reduction process	biological_process	4	1.08719e-08	Zm00001d004664	Zm00001d004664	Cytochrome P450 94B3	20.4876	16.9342	14.3296	1.55079	0.864682	0.499774	17.752	4.14991	up
GO:0055114	oxidation-reduction process	biological_process	4	1.08719e-08	Zm00001d004894	ribulose bisphosphate carboxylase small subunit2	ribulose bisphosphate carboxylase small subunit2	685.696	693.795	632.654	1355.66	2244.9	2079.87	0.354224	-1.49727	down
GO:0055114	oxidation-reduction process	biological_process	4	1.08719e-08	Zm00001d004977	Zm00001d004977	Cytochrome c-type biogenesis ccda-like chloroplastic protein	13.1822	12.6492	11.6268	29.7346	47.2509	21.2426	0.381338	-1.39086	down
GO:0055114	oxidation-reduction process	biological_process	4	1.08719e-08	Zm00001d005458	Zm00001d005458	Ferredoxin--NADP reductase leaf isozyme 1 chloroplastic	5.74082	26.9029	23.2321	8.86412	71.8143	97.7224	0.313204	-1.67483	down
GO:0055114	oxidation-reduction process	biological_process	4	1.08719e-08	Zm00001d005489	Zm00001d005489	D-isomer specific 2-hydroxyacid dehydrogenase family protein	0.573805	2.1449	1.66524	1.11931	4.85705	3.91873	0.443042	-1.17449	down
GO:0055114	oxidation-reduction process	biological_process	4	1.08719e-08	Zm00001d005535	aspartate kinase homoserine dehydrogenase2	Bifunctional aspartokinase/homoserine dehydrogenase 2%2C chloroplastic Aspartokinase Homoserine dehydrogenase	0.791318	2.71002	2.49575	0.19308	0.723309	0.611045	3.92625	1.97315	up
GO:0055114	oxidation-reduction process	biological_process	4	1.08719e-08	Zm00001d005741	Zm00001d005741	NAD(P)H-quinone oxidoreductase subunit L chloroplastic	21.7589	39.0205	32.5645	34.1472	87.0397	122.714	0.382712	-1.38567	down
GO:0055114	oxidation-reduction process	biological_process	4	1.08719e-08	Zm00001d006193	Zm00001d006193	cytochrome P450 family 78 subfamily A polypeptide 8	20.9345	3.21165	4.2091	76.8221	59.1558	78.1494	0.132422	-2.91678	down
GO:0055114	oxidation-reduction process	biological_process	4	1.08719e-08	Zm00001d006199	Zm00001d006199	Cytochrome P450 71A26	18.5626	15.2424	16.4322	49.7634	54.6916	17.6273	0.411502	-1.28103	down
GO:0055114	oxidation-reduction process	biological_process	4	1.08719e-08	Zm00001d007687	Zm00001d007687	Tropinone reductase homolog	22.2687	16.0645	14.0919	37.6522	35.0171	57.8908	0.40154	-1.31638	down
GO:0055114	oxidation-reduction process	biological_process	4	1.08719e-08	Zm00001d007918	cytochrome P-450 20	cytochrome P-450 20	2.77978	0.981685	1.43659	11.1104	4.09426	3.19659	0.282484	-1.82376	down
GO:0055114	oxidation-reduction process	biological_process	4	1.08719e-08	Zm00001d008173	Zm00001d008173	Peroxidase 2	0.320687	3.56784	3.21339	0.0001	0.148433	0.037127	38.2523	5.25747	up
GO:0055114	oxidation-reduction process	biological_process	4	1.08719e-08	Zm00001d008230	Zm00001d008230	Magnesium-protoporphyrin IX monomethyl ester [oxidative] cyclase chloroplastic	224.648	274.638	252.939	507.862	978.02	934.029	0.310848	-1.68572	down
GO:0055114	oxidation-reduction process	biological_process	4	1.08719e-08	Zm00001d008255	Yucca6	Yucca6	0.541838	1.42177	1.00039	0.0001	0.0001	0.108938	27.1583	4.76332	up
GO:0055114	oxidation-reduction process	biological_process	4	1.08719e-08	Zm00001d009248	Zm00001d009248	Respiratory burst oxidase homolog protein B	0.720168	1.55299	1.625	0.159613	0.423013	0.389168	4.0113	2.00407	up
GO:0055114	oxidation-reduction process	biological_process	4	1.08719e-08	Zm00001d009503	Zm00001d009503	2-oxoglutarate (2OG) and Fe(II)-dependent oxygenase superfamily protein	5.07091	18.6912	17.0791	1.66305	4.89678	5.98639	3.25526	1.70277	up
GO:0055114	oxidation-reduction process	biological_process	4	1.08719e-08	Zm00001d009506	Zm00001d009506	Cytochrome b561 and DOMON domain-containing protein	14.6472	14.4937	13.3139	0.538664	0.276258	0.659357	28.797	4.84785	up
GO:0055114	oxidation-reduction process	biological_process	4	1.08719e-08	Zm00001d009858	Zm00001d009858	Trans-cinnamate 4-monooxygenase	24.1283	27.8536	28.1742	7.29145	4.6024	3.74727	5.12471	2.35747	up
GO:0055114	oxidation-reduction process	biological_process	4	1.08719e-08	Zm00001d010521	Zm00001d010521	Flavonoid 3'-monooxygenase	7.29049	13.3225	12.439	0.328026	0.066713	0.190445	56.4813	5.8197	up
GO:0055114	oxidation-reduction process	biological_process	4	1.08719e-08	Zm00001d010670	Zm00001d010670	Glycerol-3-phosphate dehydrogenase [NAD(+)] GPDHC1 cytosolic	0.802467	3.00616	3.65119	0.203892	0.756704	0.445651	5.30477	2.40729	up
GO:0055114	oxidation-reduction process	biological_process	4	1.08719e-08	Zm00001d010849	Zm00001d010849	ATP-dependent DNA helicase [Source:UniProtKB/TrEMBL;Acc:A0A1D6FUD3]	0.0001	0.0001	0.0184359	0.100347	0.438675	0.527502	0.0174735	-5.83869	down
GO:0055114	oxidation-reduction process	biological_process	4	1.08719e-08	Zm00001d011035	Zm00001d011035	Glutathione S-transferase DHAR2	0.0001	0.0001	0.017872	0.467938	0.885105	1.14999	0.00722003	-7.11378	down
GO:0055114	oxidation-reduction process	biological_process	4	1.08719e-08	Zm00001d011417	Zm00001d011417	cytochrome P450 family 72 subfamily A polypeptide 8	6.26104	7.35221	6.98473	0.575826	0.918338	1.49474	6.89149	2.78482	up
GO:0055114	oxidation-reduction process	biological_process	4	1.08719e-08	Zm00001d011428	Zm00001d011428	urophorphyrin methylase 1	15.248	14.2134	13.6341	2.86887	3.96571	4.12808	3.93112	1.97494	up
GO:0055114	oxidation-reduction process	biological_process	4	1.08719e-08	Zm00001d011819	Zm00001d011819	Chlorophyllide a oxygenase chloroplastic	6.31308	7.97211	6.23298	20.65	27.1107	20.4988	0.30059	-1.73413	down
GO:0055114	oxidation-reduction process	biological_process	4	1.08719e-08	Zm00001d012391	Zm00001d012391	Delta 1-pyrroline-5-carboxylate synthetase isoform 1%3B Delta 1-pyrroline-5-carboxylate synthetase isoform 2	0.623852	2.42212	1.75801	0.0001	0.39231	0.278487	7.16052	2.84007	up
GO:0055114	oxidation-reduction process	biological_process	4	1.08719e-08	Zm00001d012408	Zm00001d012408	Putative laccase family protein	3.12186	3.09763	3.54042	0.0001	0.031245	0.112573	67.8158	6.08355	up
GO:0055114	oxidation-reduction process	biological_process	4	1.08719e-08	Zm00001d012510	Zm00001d012510	Putative cytochrome P450 superfamily protein	2.24903	1.8744	1.65492	0.23833	0.178295	0.214872	9.15023	3.19381	up
GO:0055114	oxidation-reduction process	biological_process	4	1.08719e-08	Zm00001d012567	umc7	Glycerol-3-phosphate dehydrogenase [NAD(+)] GPDHC1 cytosolic	0.838737	4.66535	4.38681	0.156562	0.488976	0.419914	9.28328	3.21463	up
GO:0055114	oxidation-reduction process	biological_process	4	1.08719e-08	Zm00001d013185	Zm00001d013185	Allene oxide synthase chloroplastic	5.16721	4.12218	4.05389	0.875783	0.347035	0.554532	7.5074	2.90831	up
GO:0055114	oxidation-reduction process	biological_process	4	1.08719e-08	Zm00001d013245	Zm00001d013245	UDP-glucose 6-dehydrogenase	30.6436	65.9862	59.8836	11.8934	13.9972	7.76476	4.65047	2.21738	up
GO:0055114	oxidation-reduction process	biological_process	4	1.08719e-08	Zm00001d013937	GRMZM2G073351	Protochlorophyllide reductase C chloroplastic	43.7565	38.6683	34.7699	135.754	146.018	116.87	0.293985	-1.76619	down
GO:0055114	oxidation-reduction process	biological_process	4	1.08719e-08	Zm00001d014366	Zm00001d014366	SKU5 similar 4	0.988523	3.05561	2.79096	0.0001	0.149309	0.161945	21.9528	4.45633	up
GO:0055114	oxidation-reduction process	biological_process	4	1.08719e-08	Zm00001d014467	Zm00001d014467	Peroxidase 3	0.778273	5.7544	5.35197	0.085081	0.186967	0.246829	22.9045	4.51756	up
GO:0055114	oxidation-reduction process	biological_process	4	1.08719e-08	Zm00001d014481	Zm00001d014481	Dihydroflavonol-4-reductase	0.267276	1.1126	1.23186	1.67758	3.55778	5.2006	0.250263	-1.99848	down
GO:0055114	oxidation-reduction process	biological_process	4	1.08719e-08	Zm00001d014564	oxygen-evolving complex 33 kda protein b	Oxygen-evolving enhancer protein 1-1 chloroplastic	97.1736	91.7545	82.4277	361.947	418.577	272.817	0.257614	-1.95671	down
GO:0055114	oxidation-reduction process	biological_process	4	1.08719e-08	Zm00001d014606	Zm00001d014606	Peroxidase 45	9.32695	8.16247	5.53098	34.199	17.5227	13.6514	0.352139	-1.50578	down
GO:0055114	oxidation-reduction process	biological_process	4	1.08719e-08	Zm00001d014887	nana plant2	nana plant2	13.8633	19.4541	18.5301	5.38345	6.28264	5.72285	2.98164	1.5761	up
GO:0055114	oxidation-reduction process	biological_process	4	1.08719e-08	Zm00001d015383	Zm00001d015383	Glyceraldehyde-3-phosphate dehydrogenase%2C cytosolic	5.11808	16.3889	15.3465	2.56437	6.14513	5.18367	2.65264	1.40743	up
GO:0055114	oxidation-reduction process	biological_process	4	1.08719e-08	Zm00001d015477	Zm00001d015477	Protein ECERIFERUM 3	7.43427	19.2033	18.0085	2.48522	1.2773	0.450946	10.596	3.40545	up
GO:0055114	oxidation-reduction process	biological_process	4	1.08719e-08	Zm00001d016134	iron-sulfur protein1	iron-sulfur protein1	694.602	912.26	843.411	1368.09	2073.87	3051.48	0.377347	-1.40604	down
GO:0055114	oxidation-reduction process	biological_process	4	1.08719e-08	Zm00001d016542	Zm00001d016542	FAD/NAD(P)-binding oxidoreductase	407.886	673.955	616.21	40.5062	105.125	94.208	7.07997	2.82374	up
GO:0055114	oxidation-reduction process	biological_process	4	1.08719e-08	Zm00001d017364	Zm00001d017364	Ferredoxin-thioredoxin reductase%2C variable chain	54.1315	42.0985	42.3947	124.272	101.517	115.678	0.405968	-1.30056	down
GO:0055114	oxidation-reduction process	biological_process	4	1.08719e-08	Zm00001d017598	Zm00001d017598	Glucose-methanol-choline (GMC) oxidoreductase family protein	0.232895	0.595962	0.529896	0.0001	0.0001	0.0001	4529.18	12.145	up
GO:0055114	oxidation-reduction process	biological_process	4	1.08719e-08	Zm00001d018034	geranylgeranyl hydrogenase1	geranylgeranyl hydrogenase1	88.0464	99.7222	88.6067	280.71	353.677	301.149	0.295419	-1.75916	down
GO:0055114	oxidation-reduction process	biological_process	4	1.08719e-08	Zm00001d018161	Zm00001d018161	Ferredoxin--nitrite reductase chloroplastic	8.55464	4.52818	3.97767	0.255403	0.0001	0.0001	66.7461	6.06061	up
GO:0055114	oxidation-reduction process	biological_process	4	1.08719e-08	Zm00001d018206	Zm00001d018206	Nitrate reductase [NADH] 2	8.9348	17.334	16.3305	0.061847	0.116981	0.600374	54.6704	5.77269	up
GO:0055114	oxidation-reduction process	biological_process	4	1.08719e-08	Zm00001d018506	Zm00001d018506	Deoxyhypusine hydroxylase	8.40531	16.5545	18.5381	2.46469	7.78821	5.99466	2.6772	1.42073	up
GO:0055114	oxidation-reduction process	biological_process	4	1.08719e-08	Zm00001d018696	Zm00001d018696	SKU5 similar 17	0.567145	0.549786	0.592397	0.0001	0.121031	0.077023	8.62626	3.10874	up
GO:0055114	oxidation-reduction process	biological_process	4	1.08719e-08	Zm00001d018819	nine-cis-epoxycarotenoid dioxygenase5	nine-cis-epoxycarotenoid dioxygenase5	0.753254	3.09739	2.70543	0.170874	0.0001	0.0001	38.3231	5.26014	up
GO:0055114	oxidation-reduction process	biological_process	4	1.08719e-08	Zm00001d018839	cytochrome P-450 19	cytochrome P-450 19	3.77137	2.76968	1.6767	0.0001	0.0001	0.0001	27392.5	14.7415	up
GO:0055114	oxidation-reduction process	biological_process	4	1.08719e-08	Zm00001d019669	cinnamoyl CoA reductase2	cinnamoyl CoA reductase2	2.45378	14.536	14.7183	0.321183	0.539192	0.356593	26.055	4.70349	up
GO:0055114	oxidation-reduction process	biological_process	4	1.08719e-08	Zm00001d019850	Zm00001d019850	Fatty acyl-CoA reductase 1	1.68661	9.29242	8.93106	11.3124	17.4094	23.2943	0.382767	-1.38546	down
GO:0055114	oxidation-reduction process	biological_process	4	1.08719e-08	Zm00001d019988	Zm00001d019988	Homoserine dehydrogenase	1.25308	4.20455	3.53739	0.213771	1.27299	0.552748	4.41038	2.1409	up
GO:0055114	oxidation-reduction process	biological_process	4	1.08719e-08	Zm00001d020064	Zm00001d020064	Cupin%2C RmlC-type	5.80043	15.7072	18.1872	0.450661	0.620071	0.413147	26.7507	4.74151	up
GO:0055114	oxidation-reduction process	biological_process	4	1.08719e-08	Zm00001d020557	glossy1	Glossy1	3.41848	3.07208	3.48227	11.0232	6.1807	5.1328	0.446477	-1.16334	down
GO:0055114	oxidation-reduction process	biological_process	4	1.08719e-08	Zm00001d020628	Zm00001d020628	Cytochrome P450 84A1	1.18816	0.889728	1.06035	3.45419	3.83651	1.58665	0.35351	-1.50018	down
GO:0055114	oxidation-reduction process	biological_process	4	1.08719e-08	Zm00001d020686	1-aminocyclopropane-1-carboxylate oxidase2	1-aminocyclopropane-1-carboxylate oxidase2	0.869676	1.76631	0.987098	12.316	9.54288	24.7837	0.0776775	-3.68636	down
GO:0055114	oxidation-reduction process	biological_process	4	1.08719e-08	Zm00001d020717	abscisic acid 8'-hydroxylase4	abscisic acid 8'-hydroxylase4	62.1728	48.3133	45.1002	12.8582	14.5413	12.9651	3.85452	1.94655	up
GO:0055114	oxidation-reduction process	biological_process	4	1.08719e-08	Zm00001d020728	Zm00001d020728	ARP protein (REF)	0.159196	0.37251	0.154673	0.0272898	0.0373655	0.0518331	5.89225	2.55882	up
GO:0055114	oxidation-reduction process	biological_process	4	1.08719e-08	Zm00001d020961	Zm00001d020961	NAD(P)-binding Rossmann-fold superfamily protein	0.438446	1.23249	1.52727	1.52127	5.1799	1.87221	0.37304	-1.4226	down
GO:0055114	oxidation-reduction process	biological_process	4	1.08719e-08	Zm00001d021596	adenosine 5'-phosphosulfate reductase-like1	adenosine 5'-phosphosulfate reductase-like1	17.1733	16.1781	14.5586	31.3178	44.7017	74.6634	0.317953	-1.65311	down
GO:0055114	oxidation-reduction process	biological_process	4	1.08719e-08	Zm00001d021639	Zm00001d021639	Taxane 13-alpha-hydroxylase	10.5264	7.51595	5.28598	2.65768	1.19068	1.25446	4.57166	2.19272	up
GO:0055114	oxidation-reduction process	biological_process	4	1.08719e-08	Zm00001d021965	Zm00001d021965	Peroxidase 52	1.22912	2.11652	1.34926	0.0001	0.0001	0.0001	15649.7	13.9338	up
GO:0055114	oxidation-reduction process	biological_process	4	1.08719e-08	Zm00001d022203	Zm00001d022203	FAD/NAD(P)-binding oxidoreductase family protein	6.34791	1.85966	2.33996	19.8114	13.1195	15.2531	0.218901	-2.19165	down
GO:0055114	oxidation-reduction process	biological_process	4	1.08719e-08	Zm00001d023990	Zm00001d023990	Putative alcohol dehydrogenase superfamily protein	5.85937	13.2377	10.5524	10.2171	28.2669	28.1793	0.444765	-1.16888	down
GO:0055114	oxidation-reduction process	biological_process	4	1.08719e-08	Zm00001d024281	polyamine oxidase1	polyamine oxidase1	142.338	152.874	146.725	37.1962	39.5214	46.9214	3.57442	1.83771	up
GO:0055114	oxidation-reduction process	biological_process	4	1.08719e-08	Zm00001d024314	Zm00001d024314	Putative cinnamyl-alcohol dehydrogenase family protein	9.05499	10.0354	9.20651	1.33704	1.31994	0.839259	8.09352	3.01677	up
GO:0055114	oxidation-reduction process	biological_process	4	1.08719e-08	Zm00001d024734	Zm00001d024734	Peroxidase 2	4.54485	8.90961	9.32636	0.819585	0.267021	0.389582	15.4322	3.94787	up
GO:0055114	oxidation-reduction process	biological_process	4	1.08719e-08	Zm00001d024835	Zm00001d024835	Putative thioredoxin superfamily protein	44.4671	176.375	164.212	132.163	860.655	891.959	0.204297	-2.29126	down
GO:0055114	oxidation-reduction process	biological_process	4	1.08719e-08	Zm00001d024946	flavone synthase typeII1	flavone synthase typeII1	5.95859	8.0473	6.1903	0.0001	0.0001	0.0001	67320.6	16.0388	up
GO:0055114	oxidation-reduction process	biological_process	4	1.08719e-08	Zm00001d025005	Yucca2	Yucca2	0.601491	3.05561	3.06305	0.05372	0.128262	0.341535	12.8365	3.68218	up
GO:0055114	oxidation-reduction process	biological_process	4	1.08719e-08	Zm00001d026056	hydroxylase3	hydroxylase3	34.2842	42.7081	37.4872	7.78021	5.96309	9.72373	4.87831	2.28638	up
GO:0055114	oxidation-reduction process	biological_process	4	1.08719e-08	Zm00001d026067	Zm00001d026067	cytochrome P450 family 704 subfamily A polypeptide 2	6.57049	6.69635	5.34918	1.19797	0.681201	1.04638	6.36327	2.66977	up
GO:0055114	oxidation-reduction process	biological_process	4	1.08719e-08	Zm00001d026369	Zm00001d026369	Anthocyanidin reductase	9.54009	18.0049	15.8295	16.1334	46.984	66.1125	0.335638	-1.57502	down
GO:0055114	oxidation-reduction process	biological_process	4	1.08719e-08	Zm00001d026405	glutamyl-tRNA reductase1	Glutamyl-tRNA reductase	11.3125	40.6294	39.9044	38.7217	154.432	136.174	0.27889	-1.84223	down
GO:0055114	oxidation-reduction process	biological_process	4	1.08719e-08	Zm00001d026548	Zm00001d026548	Kinesin-like calmodulin-binding protein	2.2908	4.9878	4.44148	0.752251	1.87574	1.88844	2.59499	1.37573	up
GO:0055114	oxidation-reduction process	biological_process	4	1.08719e-08	Zm00001d026608	Zm00001d026608	Putative thioredoxin superfamily protein%3B Thioredoxin X	6.29359	9.91197	10.5347	10.2074	26.3194	34.1278	0.378465	-1.40177	down
GO:0055114	oxidation-reduction process	biological_process	4	1.08719e-08	Zm00001d027363	dihydrodipicolinate reductase1	dihydrodipicolinate reductase1	8.55789	21.8347	21.7272	13.686	49.9705	43.9529	0.484342	-1.0459	down
GO:0055114	oxidation-reduction process	biological_process	4	1.08719e-08	Zm00001d027450	Zm00001d027450	C-terminal binding protein	1.96321	4.09289	3.94824	0.695607	1.31694	1.14292	3.17047	1.6647	up
GO:0055114	oxidation-reduction process	biological_process	4	1.08719e-08	Zm00001d027488	glyceraldehyde phosphate dehydrogenase B1	glyceraldehyde phosphate dehydrogenase B1	297.257	167.369	154.954	748.412	619.158	501.897	0.331421	-1.59326	down
GO:0055114	oxidation-reduction process	biological_process	4	1.08719e-08	Zm00001d027757	HSF-transcription factor 13	Heat stress transcription factor A-6b	0.960584	0.63811	0.776781	6.31047	11.8551	18.9014	0.064086	-3.96385	down
GO:0055114	oxidation-reduction process	biological_process	4	1.08719e-08	Zm00001d027995	Zm00001d027995	Alcohol dehydrogenase-like 2	0.185958	1.95938	1.7744	2.14458	3.86682	5.08327	0.3533	-1.50104	down
GO:0055114	oxidation-reduction process	biological_process	4	1.08719e-08	Zm00001d028170	Zm00001d028170	Dopamine beta-monooxygenase	2.84198	1.77059	2.27719	0.0001	0.036487	0.003116	173.532	7.43906	up
GO:0055114	oxidation-reduction process	biological_process	4	1.08719e-08	Zm00001d028348	Zm00001d028348	Peroxidase 53	0.350426	1.92416	1.75016	0.0001	0.0001	0.0001	13415.8	13.7116	up
GO:0055114	oxidation-reduction process	biological_process	4	1.08719e-08	Zm00001d028419	Zm00001d028419	cytochrome P450 family 76 subfamily C polypeptide 7	1.67083	1.39703	0.957683	0.0001	0.0001	0.0001	13418.5	13.7119	up
GO:0055114	oxidation-reduction process	biological_process	4	1.08719e-08	Zm00001d028599	Zm00001d028599	Laccase-17	26.8517	52.9936	49.1417	0.0001	0.144121	0.167035	414.408	8.69491	up
GO:0055114	oxidation-reduction process	biological_process	4	1.08719e-08	Zm00001d028744	Zm00001d028744	jasmonate-regulated gene 21	68.5751	54.6201	47.1966	6.25415	3.02672	8.84527	9.40034	3.23271	up
GO:0055114	oxidation-reduction process	biological_process	4	1.08719e-08	Zm00001d029193	Zm00001d029193	SKU5 similar 3	0.687968	2.03413	1.81043	0.0001	0.134406	0.073425	21.7982	4.44614	up
GO:0055114	oxidation-reduction process	biological_process	4	1.08719e-08	Zm00001d029218	Zm00001d029218	Protein SRG1	3.88314	11.1571	10.8285	0.180096	0.566583	0.835481	16.3503	4.03125	up
GO:0055114	oxidation-reduction process	biological_process	4	1.08719e-08	Zm00001d029520	Zm00001d029520		1.22782	4.47168	1.17148	2.72242	6.99192	8.80816	0.370953	-1.43069	down
GO:0055114	oxidation-reduction process	biological_process	4	1.08719e-08	Zm00001d029636	Zm00001d029636	Protein SRG1	2.51514	7.86565	6.30725	0.0001	0.0001	0.086587	192.287	7.58712	up
GO:0055114	oxidation-reduction process	biological_process	4	1.08719e-08	Zm00001d029744	flavone synthase typeI1	flavone synthase typeI1	7.44147	2.52003	3.17434	24.1071	20.8133	12.1076	0.23034	-2.11816	down
GO:0055114	oxidation-reduction process	biological_process	4	1.08719e-08	Zm00001d029853	Zm00001d029853	Proline oxidase	8.56315	3.73761	3.60755	19.4734	6.0834	17.0658	0.373236	-1.42184	down
GO:0055114	oxidation-reduction process	biological_process	4	1.08719e-08	Zm00001d030347	Zm00001d030347	Alcohol dehydrogenase-like 3	0.116021	0.279577	0.252945	0.805135	1.38624	1.90692	0.158247	-2.65975	down
GO:0055114	oxidation-reduction process	biological_process	4	1.08719e-08	Zm00001d030348	Zm00001d030348	Alcohol dehydrogenase-like 3	28.3718	52.2349	49.7406	5.9885	13.4043	13.6025	3.95048	1.98203	up
GO:0055114	oxidation-reduction process	biological_process	4	1.08719e-08	Zm00001d030856	Zm00001d030856	Cytochrome P450 CYP81N4	10.266	6.42901	5.45161	0.43029	0.622715	0.156579	18.3093	4.1945	up
GO:0055114	oxidation-reduction process	biological_process	4	1.08719e-08	Zm00001d031555	Zm00001d031555	Membrane protein	4.89176	16.3323	16.4778	0.816944	3.0697	3.94741	4.81257	2.26681	up
GO:0055114	oxidation-reduction process	biological_process	4	1.08719e-08	Zm00001d032042	Zm00001d032042	Cytochrome P450 CYP78A53	1.41595	1.24378	1.14362	3.44775	3.55559	3.31956	0.368439	-1.4405	down
GO:0055114	oxidation-reduction process	biological_process	4	1.08719e-08	Zm00001d032079	Zm00001d032079	Riboflavin synthase-like superfamily protein	2.21267	2.59733	2.01378	0.397044	0.621472	0.411912	4.77044	2.25412	up
GO:0055114	oxidation-reduction process	biological_process	4	1.08719e-08	Zm00001d032114	Zm00001d032114	D-3-phosphoglycerate dehydrogenase 2 chloroplastic	6.49898	7.47384	7.13129	1.07809	1.56013	0.755351	6.21885	2.63665	up
GO:0055114	oxidation-reduction process	biological_process	4	1.08719e-08	Zm00001d032187	Zm00001d032187	Malate dehydrogenase	17.646	44.3239	41.5272	2.12299	1.93062	2.42018	15.9871	3.99884	up
GO:0055114	oxidation-reduction process	biological_process	4	1.08719e-08	Zm00001d032695	malate dehydrogenase4	Malate dehydrogenase%2C cytoplasmic	66.213	197.181	183.011	133.377	498.255	512.177	0.39028	-1.35742	down
GO:0055114	oxidation-reduction process	biological_process	4	1.08719e-08	Zm00001d033139	Zm00001d033139	Cytochrome P450 71D7	0.0001	0.0001	0.0001	0.639599	2.31096	2.05034	5.99892e-05	-14.0249	down
GO:0055114	oxidation-reduction process	biological_process	4	1.08719e-08	Zm00001d033624	lipoxygenase4	lipoxygenase4	1.049	0.966911	0.785429	4.15523	2.7729	1.49312	0.332652	-1.58792	down
GO:0055114	oxidation-reduction process	biological_process	4	1.08719e-08	Zm00001d034072	Zm00001d034072	UDP-glucose 6-dehydrogenase	61.4683	87.0977	85.4452	26.5669	22.7268	11.8731	3.82579	1.93576	up
GO:0055114	oxidation-reduction process	biological_process	4	1.08719e-08	Zm00001d034250	Zm00001d034250	Probable methyltransferase PMT28	4.20784	10.5194	9.29685	0.940213	1.94166	1.6136	5.34406	2.41794	up
GO:0055114	oxidation-reduction process	biological_process	4	1.08719e-08	Zm00001d034319	Zm00001d034319	Dihydroceramide fatty acyl 2-hydroxylase FAH1	1.35817	5.2005	4.35173	0.31637	0.868607	1.00318	4.98612	2.31792	up
GO:0055114	oxidation-reduction process	biological_process	4	1.08719e-08	Zm00001d034320	Zm00001d034320	Inosine-5'-monophosphate dehydrogenase	24.1248	48.9865	36.6623	8.06773	17.2996	16.2744	2.63614	1.39843	up
GO:0055114	oxidation-reduction process	biological_process	4	1.08719e-08	Zm00001d034345	ferredoxin NADP reductase1	Ferredoxin--NADP reductase root isozyme 1 chloroplastic	4.07167	11.2106	10.1457	1.06249	3.61919	1.28397	4.2624	2.09167	up
GO:0055114	oxidation-reduction process	biological_process	4	1.08719e-08	Zm00001d034602	brown midrib2	brown midrib2	12.1265	52.6539	47.6404	3.54569	14.4774	10.3695	3.95951	1.98532	up
GO:0055114	oxidation-reduction process	biological_process	4	1.08719e-08	Zm00001d034760	ferredoxin3	Ferredoxin-3%2C chloroplastic	148.785	494.633	486.843	31.8384	120.624	143.818	3.81484	1.93162	up
GO:0055114	oxidation-reduction process	biological_process	4	1.08719e-08	Zm00001d036535	oxygen evolving complex, 33kDa subunit	oxygen evolving complex 33kDa subunit	500.783	595.821	549.124	1354.65	2282.29	2285.82	0.277865	-1.84754	down
GO:0055114	oxidation-reduction process	biological_process	4	1.08719e-08	Zm00001d036894	heme oxygenase2	heme oxygenase2	1.91939	5.08556	5.2258	4.41574	7.63173	13.5387	0.478021	-1.06485	down
GO:0055114	oxidation-reduction process	biological_process	4	1.08719e-08	Zm00001d037724	gibberellin 2-oxidase6	Gibberellin 2-beta-dioxygenase	0.285285	1.63502	1.25021	0.0001	0.0001	0.0001	10568.4	13.3675	up
GO:0055114	oxidation-reduction process	biological_process	4	1.08719e-08	Zm00001d037757	Zm00001d037757	Grx_C15-glutaredoxin subgroup III	12.4047	31.449	22.8706	30.0647	78.7558	77.0842	0.358917	-1.47828	down
GO:0055114	oxidation-reduction process	biological_process	4	1.08719e-08	Zm00001d038365	Zm00001d038365	Aldo-keto reductase family 4 member C9	0.612821	1.51495	1.54034	0.111795	0.259571	0.313561	5.35547	2.42101	up
GO:0055114	oxidation-reduction process	biological_process	4	1.08719e-08	Zm00001d038371	Zm00001d038371	Putative laccase family protein	3.48302	4.24565	3.53691	0.0001	0.041166	0.044844	130.828	7.03153	up
GO:0055114	oxidation-reduction process	biological_process	4	1.08719e-08	Zm00001d038555	Zm00001d038555	Cytochrome P450 98A3	14.0186	25.9131	23.2368	1.71263	2.40849	1.36282	11.5188	3.52592	up
GO:0055114	oxidation-reduction process	biological_process	4	1.08719e-08	Zm00001d038599	Zm00001d038599	Peroxidase 1	2.08769	5.19521	4.30217	0.267499	0.100041	0.308551	17.1354	4.09891	up
GO:0055114	oxidation-reduction process	biological_process	4	1.08719e-08	Zm00001d039011	Zm00001d039011	Grx_I1-glutaredoxin subgroup III	4.41018	3.7108	4.53557	0.562533	0.052714	0.362482	12.9448	3.69431	up
GO:0055114	oxidation-reduction process	biological_process	4	1.08719e-08	Zm00001d039468	Zm00001d039468	Grx_A2-glutaredoxin subgroup III	8.28567	1.46657	2.74752	17.0058	11.1793	14.2991	0.294221	-1.76503	down
GO:0055114	oxidation-reduction process	biological_process	4	1.08719e-08	Zm00001d040173	isoflavone reductase-like1	isoflavone reductase-like1	13.3869	19.6643	18.0948	0.0001	0.950432	1.00867	26.1056	4.70628	up
GO:0055114	oxidation-reduction process	biological_process	4	1.08719e-08	Zm00001d040764	Zm00001d040764	Cytochrome P450 709B2	17.6998	15.8494	15.9212	4.04473	6.05698	6.88513	2.91228	1.54215	up
GO:0055114	oxidation-reduction process	biological_process	4	1.08719e-08	Zm00001d040837	Zm00001d040837	Glutaredoxin-C13	2.22947	4.65673	3.44957	3.95973	24.8714	16.5321	0.227845	-2.13388	down
GO:0055114	oxidation-reduction process	biological_process	4	1.08719e-08	Zm00001d041204	lipoxygenase12	lipoxygenase12	7.31401	6.70514	6.71752	18.1548	19.541	20.3602	0.357184	-1.48526	down
GO:0055114	oxidation-reduction process	biological_process	4	1.08719e-08	Zm00001d042026	Zm00001d042026	Chlorophyllide a oxygenase chloroplastic	3.00251	2.8759	2.57849	8.09234	9.17799	8.84558	0.323822	-1.62673	down
GO:0055114	oxidation-reduction process	biological_process	4	1.08719e-08	Zm00001d042148	cytokinin oxidase 2	cytokinin oxidase 2	31.5345	74.6954	68.3548	3.31586	8.83524	7.38116	8.93827	3.16	up
GO:0055114	oxidation-reduction process	biological_process	4	1.08719e-08	Zm00001d042540	Zm00001d042540	Linoleate 9S-lipoxygenase 1	0.29126	0.475809	0.474004	0.0725687	0.00737111	0.0001	15.5057	3.95473	up
GO:0055114	oxidation-reduction process	biological_process	4	1.08719e-08	Zm00001d042620	Zm00001d042620	NAD(P)H-quinone oxidoreductase subunit N chloroplastic	80.2452	90.208	82.2491	184.389	291.025	404.335	0.287244	-1.79965	down
GO:0055114	oxidation-reduction process	biological_process	4	1.08719e-08	Zm00001d042634	Zm00001d042634	Extradiol ring-cleavage dioxygenase	9.49951	14.9281	14.9282	2.20817	1.57864	2.03436	6.76081	2.7572	up
GO:0055114	oxidation-reduction process	biological_process	4	1.08719e-08	Zm00001d042901	Zm00001d042901	L-ascorbate oxidase	12.3536	24.0277	22.5401	0.0001	0.0001	0.0001	196405	17.5835	up
GO:0055114	oxidation-reduction process	biological_process	4	1.08719e-08	Zm00001d042905	Zm00001d042905	Laccase-17	30.4383	40.8568	39.6361	0.0001	0.068533	0.055444	894.051	9.80421	up
GO:0055114	oxidation-reduction process	biological_process	4	1.08719e-08	Zm00001d042906	Zm00001d042906	Laccase-17	26.2646	32.9452	30.6524	0.187904	0.071305	0.129056	231.446	7.85453	up
GO:0055114	oxidation-reduction process	biological_process	4	1.08719e-08	Zm00001d043019	GRMZM2G132169	Laccase-13	0.270184	0.709459	0.435105	0.0001	0.0815583	0.0001	17.304	4.11304	up
GO:0055114	oxidation-reduction process	biological_process	4	1.08719e-08	Zm00001d043266	Zm00001d043266	External alternative NAD(P)H-ubiquinone oxidoreductase B4 mitochondrial	0.0001	0.0349117	0.0544471	0.0552511	0.262434	0.338893	0.13625	-2.87567	down
GO:0055114	oxidation-reduction process	biological_process	4	1.08719e-08	Zm00001d043293	cytokinin oxidase 4	cytokinin oxidase 4	1.25072	3.17269	2.982	0.062854	0.400433	0.381732	8.7636	3.13152	up
GO:0055114	oxidation-reduction process	biological_process	4	1.08719e-08	Zm00001d043941	Zm00001d043941	Persulfide dioxygenase ETHE1 homolog mitochondrial	1.56058	3.22959	3.3129	0.0001	0.766465	0.300175	7.5961	2.92526	up
GO:0055114	oxidation-reduction process	biological_process	4	1.08719e-08	Zm00001d043994	Zm00001d043994	Sphinganine C4-monooxygenase 1	2.20445	0.792816	0.801037	9.98801	2.62927	3.93966	0.229408	-2.12401	down
GO:0055114	oxidation-reduction process	biological_process	4	1.08719e-08	Zm00001d044104	Zm00001d044104	NAD(P)-binding Rossmann-fold superfamily protein	6.91383	8.19809	7.40721	1.08912	0.934821	0.854659	7.82296	2.96771	up
GO:0055114	oxidation-reduction process	biological_process	4	1.08719e-08	Zm00001d044120	Zm00001d044120	Sterol 14-demethylase	4.05616	3.94538	2.88895	0.512034	0.256377	0.510922	8.51263	3.0896	up
GO:0055114	oxidation-reduction process	biological_process	4	1.08719e-08	Zm00001d044138	siroheme uroporphyrinogen methyltransferase1	siroheme uroporphyrinogen methyltransferase1	13.3943	32.1568	27.9624	1.38098	2.76709	3.12996	10.1007	3.33639	up
GO:0055114	oxidation-reduction process	biological_process	4	1.08719e-08	Zm00001d044153	Zm00001d044153	cytochrome P450 10	28.5734	24.1176	23.6179	5.95247	4.83136	6.93238	4.30729	2.10678	up
GO:0055114	oxidation-reduction process	biological_process	4	1.08719e-08	Zm00001d044340	aldehyde dehydrogenase5	aldehyde dehydrogenase5	0.067695	0.198113	0.266402	1.15258	1.15447	0.994877	0.161181	-2.63324	down
GO:0055114	oxidation-reduction process	biological_process	4	1.08719e-08	Zm00001d045101	Zm00001d045101	Cinnamoyl-CoA reductase 1	0.139928	2.85169	2.31672	0.0001	0.0001	0.0001	17694.5	14.111	up
GO:0055114	oxidation-reduction process	biological_process	4	1.08719e-08	Zm00001d045606	Zm00001d045606	Peroxisomal acyl-coenzyme A oxidase 1	0.54922	2.15953	1.77512	0.121711	0.457734	0.355795	4.79435	2.26134	up
GO:0055114	oxidation-reduction process	biological_process	4	1.08719e-08	Zm00001d045620	Zm00001d045620	Plastocyanin major isoform chloroplastic	0.0001	0.858564	1.22585	0.673933	6.71852	9.6705	0.122166	-3.03308	down
GO:0055114	oxidation-reduction process	biological_process	4	1.08719e-08	Zm00001d046168	Zm00001d046168	Arogenate dehydrogenase 1 chloroplastic	12.3173	15.2734	14.1333	3.15921	3.50547	5.11602	3.54172	1.82445	up
GO:0055114	oxidation-reduction process	biological_process	4	1.08719e-08	Zm00001d046490	Zm00001d046490	NADP-dependent oxidoreductase P2%3B Putative alcohol dehydrogenase superfamily protein	0.447019	5.7374	4.81167	0.128798	0.0001	0.0001	85.2423	6.4135	up
GO:0055114	oxidation-reduction process	biological_process	4	1.08719e-08	Zm00001d047358	Zm00001d047358	Peroxidase K	5.80827	1.79281	1.4841	33.9086	33.6876	17.432	0.106849	-3.22635	down
GO:0055114	oxidation-reduction process	biological_process	4	1.08719e-08	Zm00001d047418	Zm00001d047418	Cytochrome P450 709B2	9.59609	17.1492	14.921	1.42664	2.20266	2.12481	7.24112	2.85621	up
GO:0055114	oxidation-reduction process	biological_process	4	1.08719e-08	Zm00001d047424	Zm00001d047424	Flavonoid 3'-monooxygenase	15.3854	13.5965	15.0035	1.12173	1.13714	0.793726	14.4092	3.84891	up
GO:0055114	oxidation-reduction process	biological_process	4	1.08719e-08	Zm00001d047425	GRMZM2G119067	Flavonoid 3'-monooxygenase	1.10558	0.65566	0.640297	0.0001	0.0001	0.0001	8005.11	12.9667	up
GO:0055114	oxidation-reduction process	biological_process	4	1.08719e-08	Zm00001d047726	Zm00001d047726	DnaJ protein ERDJ3A	0.901142	3.30922	2.60928	1.60444	8.52473	7.16945	0.39423	-1.34289	down
GO:0055114	oxidation-reduction process	biological_process	4	1.08719e-08	Zm00001d047744	Zm00001d047744	jasmonate-regulated gene 21	0.185258	0.906851	0.689336	0.0001	0.0001	0.0001	5938.15	12.5358	up
GO:0055114	oxidation-reduction process	biological_process	4	1.08719e-08	Zm00001d047998	Zm00001d047998	Squalene monooxygenase	1.43761	2.81847	2.66125	0.286897	0.772775	0.429434	4.64529	2.21577	up
GO:0055114	oxidation-reduction process	biological_process	4	1.08719e-08	Zm00001d048021	allene oxide synthase1	allene oxide synthase1	14.385	20.1473	17.6789	6.3747	1.54157	1.07211	5.80875	2.53823	up
GO:0055114	oxidation-reduction process	biological_process	4	1.08719e-08	Zm00001d048634	benzoxazinone synthesis6	DIBOA-glucoside dioxygenase BX6	102.603	101.715	93.32	13.0301	15.5092	10.8228	7.56154	2.91868	up
GO:0055114	oxidation-reduction process	biological_process	4	1.08719e-08	Zm00001d048702	benzoxazinone synthesis3	benzoxazinone synthesis3	456.075	436.708	393.546	36.5167	52.5003	71.5571	8.01081	3.00195	up
GO:0055114	oxidation-reduction process	biological_process	4	1.08719e-08	Zm00001d048703	benzoxazinone synthesis4	benzoxazinone synthesis4	747.1	407.647	380	145.787	122.081	153.04	3.64628	1.86642	up
GO:0055114	oxidation-reduction process	biological_process	4	1.08719e-08	Zm00001d048705	benzoxazinone synthesis5	benzoxazinone synthesis5	285.266	283.963	264.352	55.8675	70.5304	69.0599	4.26476	2.09246	up
GO:0055114	oxidation-reduction process	biological_process	4	1.08719e-08	Zm00001d048710	benzoxazinone synthesis2	benzoxazinone synthesis2	261.489	154.453	139.249	0.749997	0.038953	0.107799	619.115	9.27406	up
GO:0055114	oxidation-reduction process	biological_process	4	1.08719e-08	Zm00001d048719	Zm00001d048719	Glutaredoxin-C13	2.96457	3.72176	2.43434	0.233992	0.061209	0.0001	30.886	4.94888	up
GO:0055114	oxidation-reduction process	biological_process	4	1.08719e-08	Zm00001d048720	Zm00001d048720	Glutaredoxin-C13	5.96957	19.2166	18.5803	0.0001	1.34	0.03143	31.9107	4.99597	up
GO:0055114	oxidation-reduction process	biological_process	4	1.08719e-08	Zm00001d049059	alcohol dehydrogenase2	alcohol dehydrogenase2	7.04333	7.84723	7.63935	22.3817	55.6622	39.4861	0.191695	-2.38312	down
GO:0055114	oxidation-reduction process	biological_process	4	1.08719e-08	Zm00001d049187	phosphogluconate dehydrogenase3	phosphogluconate dehydrogenase3	22.525	28.1226	25.28	5.84509	7.64425	5.89163	3.91763	1.96998	up
GO:0055114	oxidation-reduction process	biological_process	4	1.08719e-08	Zm00001d049597	Zm00001d049597	External alternative NAD(P)H-ubiquinone oxidoreductase B4 mitochondrial	2.16998	18.0875	16.6008	1.85056	3.0858	3.02731	4.62831	2.21049	up
GO:0055114	oxidation-reduction process	biological_process	4	1.08719e-08	Zm00001d049954	Zm00001d049954	Monodehydroascorbate reductase 1 peroxisomal	15.9612	35.4249	33.2618	9.34581	11.8113	9.29271	2.77992	1.47504	up
GO:0055114	oxidation-reduction process	biological_process	4	1.08719e-08	Zm00001d050218	Zm00001d050218	NADPH--cytochrome P450 reductase	22.0075	31.0023	30.5936	2.01528	2.65863	1.53382	13.4676	3.75142	up
GO:0055114	oxidation-reduction process	biological_process	4	1.08719e-08	Zm00001d050323	Zm00001d050323	Putative cytochrome P450 superfamily protein	2.93282	1.76349	2.48106	17.2457	9.24216	7.9061	0.208681	-2.26063	down
GO:0055114	oxidation-reduction process	biological_process	4	1.08719e-08	Zm00001d050775	Zm00001d050775	NADPH-dependent pterin aldehyde reductase	1.29666	7.55362	6.023	2.50798	14.6168	18.8835	0.413052	-1.2756	down
GO:0055114	oxidation-reduction process	biological_process	4	1.08719e-08	Zm00001d051001	glyceraldehyde-3-phosphate dehydrogenase3	Glyceraldehyde-3-phosphate dehydrogenase 3%2C cytosolic	5.51284	20.0195	18.8649	3.01735	5.50534	4.28239	3.46716	1.79376	up
GO:0055114	oxidation-reduction process	biological_process	4	1.08719e-08	Zm00001d051130	Zm00001d051130	Long-chain-alcohol oxidase FAO4B	0.333907	0.6459	0.821285	0.091141	0.0001	0.058749	12.0081	3.58593	up
GO:0055114	oxidation-reduction process	biological_process	4	1.08719e-08	Zm00001d051847	nana2-like1	nana2-like1	0.995679	1.21627	1.06054	0.0001	0.258882	0.096069	9.21695	3.20429	up
GO:0055114	oxidation-reduction process	biological_process	4	1.08719e-08	Zm00001d052136	1-aminocyclopropane-1-carboxylate oxidase20	1-aminocyclopropane-1-carboxylate oxidase20	0.684892	0.538451	0.591214	2.42638	2.22314	1.56519	0.291978	-1.77607	down
GO:0055114	oxidation-reduction process	biological_process	4	1.08719e-08	Zm00001d052530	Zm00001d052530	Cytochrome P450 94C1	1.31036	5.7684	4.47052	0.70365	0.0001	0.118458	14.0467	3.81215	up
GO:0055114	oxidation-reduction process	biological_process	4	1.08719e-08	Zm00001d052653	respiratory burst oxidase4	respiratory burst oxidase4	15.4747	19.2579	19.07	4.94607	1.67893	0.924706	7.12644	2.83318	up
GO:0055114	oxidation-reduction process	biological_process	4	1.08719e-08	Zm00001d053782	cytochrome P450 15	cytochrome P450 15	6.42147	13.6015	13.4287	13.8729	42.614	45.4203	0.328257	-1.6071	down
GO:0005794	Golgi apparatus	cellular_component	6	1.16995e-08	Zm00001d002534	Zm00001d002534	Protein S-acyltransferase 21	0.12847	0.433881	0.441935	0.0001	0.0300822	0.0491479	12.6596	3.66216	up
GO:0005794	Golgi apparatus	cellular_component	6	1.16995e-08	Zm00001d002851	Zm00001d002851	Probable galacturonosyltransferase-like 3	5.49123	1.94403	2.17519	0.815515	0.239114	0.141911	8.03186	3.00573	up
GO:0005794	Golgi apparatus	cellular_component	6	1.16995e-08	Zm00001d003012	Zm00001d003012	Nucleotide/sugar transporter family protein	6.89862	18.5991	14.3747	0.0001	0.0001	0.255607	155.869	7.28419	up
GO:0005794	Golgi apparatus	cellular_component	6	1.16995e-08	Zm00001d004525	Zm00001d004525	Protein REDUCED WALL ACETYLATION 3	1.59967	1.87468	2.07259	3.35416	6.69524	5.08641	0.366478	-1.4482	down
GO:0005794	Golgi apparatus	cellular_component	6	1.16995e-08	Zm00001d005250	cellulose synthase9	Cellulose synthase A catalytic subunit 3 [UDP-forming]	10.3776	20.2465	18.4437	1.73518	1.38937	0.950166	12.042	3.59001	up
GO:0005794	Golgi apparatus	cellular_component	6	1.16995e-08	Zm00001d005451	Zm00001d005451	Cellulose synthase A catalytic subunit 5 [UDP-forming]	5.32662	30.361	29.1169	1.17722	1.81408	1.0225	16.1454	4.01305	up
GO:0005794	Golgi apparatus	cellular_component	6	1.16995e-08	Zm00001d005478	Zm00001d005478	Cellulose synthase A catalytic subunit 5 [UDP-forming]	1.38181	4.82099	4.82423	0.475192	0.515364	0.460255	7.6006	2.92611	up
GO:0005794	Golgi apparatus	cellular_component	6	1.16995e-08	Zm00001d005775	Zm00001d005775	Cellulose synthase A catalytic subunit 7 [UDP-forming]	24.8366	25.0039	25.0427	0.317219	0.0979818	0.179048	126.013	6.97743	up
GO:0005794	Golgi apparatus	cellular_component	6	1.16995e-08	Zm00001d006511	Zm00001d006511	Glucose-6-phosphate/phosphate translocator 2 chloroplastic	9.8559	9.89942	11.3489	0.244057	0.470937	0.471548	26.2142	4.71228	up
GO:0005794	Golgi apparatus	cellular_component	6	1.16995e-08	Zm00001d006605	Zm00001d006605	Secretory carrier-associated membrane protein 3	0.147566	4.99505	4.03371	0.0001	0.2584	0.260215	17.6905	4.1449	up
GO:0005794	Golgi apparatus	cellular_component	6	1.16995e-08	Zm00001d006939	Zm00001d006939	Novel plant SNARE 13	3.42723	14.1952	10.5106	0.278637	2.25657	4.50588	3.99557	1.9984	up
GO:0005794	Golgi apparatus	cellular_component	6	1.16995e-08	Zm00001d007184	Zm00001d007184	Probable galacturonosyltransferase 7	1.01077	3.55035	2.48822	0.088862	0.208535	0.22716	13.4386	3.74832	up
GO:0005794	Golgi apparatus	cellular_component	6	1.16995e-08	Zm00001d007269	Zm00001d007269	Plant-specific domain TIGR01627 family protein	0.664488	1.59864	1.29171	0.0001	0.0001	0.0001	11849.4	13.5325	up
GO:0005794	Golgi apparatus	cellular_component	6	1.16995e-08	Zm00001d009693	Zm00001d009693	Protein REDUCED WALL ACETYLATION 3	4.19308	13.6879	12.1862	0.692386	1.39289	0.744336	10.6259	3.40951	up
GO:0005794	Golgi apparatus	cellular_component	6	1.16995e-08	Zm00001d009795	cellulose synthase1	Cellulose synthase1	4.19045	14.9622	15.581	1.67416	2.00161	1.25944	7.03793	2.81515	up
GO:0005794	Golgi apparatus	cellular_component	6	1.16995e-08	Zm00001d010174	Zm00001d010174	Protein LIKE COV 2	0.246403	1.16136	1.24992	0.0001	0.0001	0.0431862	61.2565	5.93679	up
GO:0005794	Golgi apparatus	cellular_component	6	1.16995e-08	Zm00001d010443	Zm00001d010443	Protein trichome birefringence-like 26	1.47027	7.88813	6.51047	0.477615	1.19683	1.00293	5.92704	2.56731	up
GO:0005794	Golgi apparatus	cellular_component	6	1.16995e-08	Zm00001d010976	Zm00001d010976	Probable beta-14-xylosyltransferase IRX9	15.5461	19.0621	17.6853	3.41896	2.89974	3.33986	5.41422	2.43675	up
GO:0005794	Golgi apparatus	cellular_component	6	1.16995e-08	Zm00001d012510	Zm00001d012510	Putative cytochrome P450 superfamily protein	2.24903	1.8744	1.65492	0.23833	0.178295	0.214872	9.15023	3.19381	up
GO:0005794	Golgi apparatus	cellular_component	6	1.16995e-08	Zm00001d012983	Zm00001d012983	Protein trichome birefringence-like 34	0.323167	0.732332	0.797674	0.0001	0.0001	0.056919	32.4441	5.01988	up
GO:0005794	Golgi apparatus	cellular_component	6	1.16995e-08	Zm00001d013524	Zm00001d013524	Polygalacturonate 4-alpha-galacturonosyltransferase	3.47833	8.6145	8.05065	0.726981	4.10419	2.38064	2.79312	1.48188	up
GO:0005794	Golgi apparatus	cellular_component	6	1.16995e-08	Zm00001d013751	Zm00001d013751	UDP-arabinopyranose mutase 3	4.0076	4.68555	4.27403	6.03541	11.1536	9.14188	0.49247	-1.02189	down
GO:0005794	Golgi apparatus	cellular_component	6	1.16995e-08	Zm00001d013787	Zm00001d013787	Secretory carrier-associated membrane protein 3	3.69576	9.20283	9.80326	5.95768	19.2698	21.0312	0.490758	-1.02692	down
GO:0005794	Golgi apparatus	cellular_component	6	1.16995e-08	Zm00001d014036	Zm00001d014036	Probable methyltransferase PMT3	2.2604	5.29239	4.61434	0.886324	1.97986	1.73625	2.64363	1.40252	up
GO:0005794	Golgi apparatus	cellular_component	6	1.16995e-08	Zm00001d014097	Zm00001d014097	Ras-related protein RABC2a	8.30513	25.1991	24.769	1.48241	3.5675	4.17237	6.31874	2.65964	up
GO:0005794	Golgi apparatus	cellular_component	6	1.16995e-08	Zm00001d014849	Zm00001d014849	Probable galacturonosyltransferase 3	2.99388	5.38334	5.61433	0.635732	2.05109	2.12911	2.90526	1.53867	up
GO:0005794	Golgi apparatus	cellular_component	6	1.16995e-08	Zm00001d015307	Zm00001d015307	Protein IRX15-LIKE	3.90627	7.80853	7.65793	0.0001	0.196978	0.170161	52.7524	5.72116	up
GO:0005794	Golgi apparatus	cellular_component	6	1.16995e-08	Zm00001d017918	Zm00001d017918	TRICHOME BIREFRINGENCE-LIKE 20	0.850556	0.586729	0.626909	4.1407	1.35095	2.17116	0.269378	-1.89229	down
GO:0005794	Golgi apparatus	cellular_component	6	1.16995e-08	Zm00001d018700	Zm00001d018700	Galactoside 2-alpha-L-fucosyltransferase	0.578419	0.123015	0.116415	2.43297	1.15283	0.775955	0.187504	-2.415	down
GO:0005794	Golgi apparatus	cellular_component	6	1.16995e-08	Zm00001d019149	cellulose synthase4	cellulose synthase4	12.0848	25.3957	23.6016	3.61284	4.21969	2.18249	6.09905	2.60858	up
GO:0005794	Golgi apparatus	cellular_component	6	1.16995e-08	Zm00001d019317	cellulose synthase8	Cellulose synthase-8	4.63131	10.4793	9.33372	0.43419	0.159666	0.139773	33.3198	5.05831	up
GO:0005794	Golgi apparatus	cellular_component	6	1.16995e-08	Zm00001d019507	cellulose synthase7	Cellulose synthase-7	11.0099	27.836	19.2899	4.96613	2.46925	1.22322	6.71422	2.74722	up
GO:0005794	Golgi apparatus	cellular_component	6	1.16995e-08	Zm00001d020531	cellulose synthase 12	cellulose synthase 12	19.1695	21.6793	18.5364	0.177047	0.079119	0.060359	187.616	7.55164	up
GO:0005794	Golgi apparatus	cellular_component	6	1.16995e-08	Zm00001d020852	Zm00001d020852	Cellulose synthase-like protein E1	27.2859	22.9959	21.5866	56.972	63.8552	77.0728	0.363155	-1.46134	down
GO:0005794	Golgi apparatus	cellular_component	6	1.16995e-08	Zm00001d021732	Zm00001d021732	Cellulose synthase-like protein D3	0.120511	0.134198	0.081973	0.931819	0.81709	0.30238	0.164132	-2.60707	down
GO:0005794	Golgi apparatus	cellular_component	6	1.16995e-08	Zm00001d021974	Zm00001d021974	Arabinosyltransferase RRA3	9.29245	23.6621	23.6592	4.16072	7.96841	5.90319	3.13957	1.65057	up
GO:0005794	Golgi apparatus	cellular_component	6	1.16995e-08	Zm00001d022085	Zm00001d022085	UDP-arabinopyranose mutase 3	1.68203	6.54468	5.33088	0.254751	0.51313	1.05349	7.44364	2.89601	up
GO:0005794	Golgi apparatus	cellular_component	6	1.16995e-08	Zm00001d022247	Zm00001d022247	calcium ion binding	10.1053	23.0793	19.6314	3.92294	3.63425	2.47026	5.26713	2.39702	up
GO:0005794	Golgi apparatus	cellular_component	6	1.16995e-08	Zm00001d023225	ferritin homolog2	Protein trichome birefringence-like 34	2.25321	16.6323	15.0341	0.0001	1.40969	3.1773	7.39458	2.88647	up
GO:0005794	Golgi apparatus	cellular_component	6	1.16995e-08	Zm00001d024531	Zm00001d024531	Putative cellulose synthase-like family protein	8.6952	15.3146	14.1815	2.83369	0.864721	0.944136	8.22636	3.04025	up
GO:0005794	Golgi apparatus	cellular_component	6	1.16995e-08	Zm00001d024708	Zm00001d024708	Probable sugar phosphate/phosphate translocator	2.50088	5.32072	4.7733	4.55327	10.6224	11.5375	0.471487	-1.08471	down
GO:0005794	Golgi apparatus	cellular_component	6	1.16995e-08	Zm00001d024934	Zm00001d024934	Probable beta-14-xylosyltransferase IRX9H	3.03696	6.72493	5.68811	1.11659	1.42103	1.37561	3.94814	1.98117	up
GO:0005794	Golgi apparatus	cellular_component	6	1.16995e-08	Zm00001d025814	Zm00001d025814	Beta-16-galactosyltransferase GALT29A	3.03532	1.36615	0.704187	17.7563	3.38726	6.64302	0.183746	-2.44422	down
GO:0005794	Golgi apparatus	cellular_component	6	1.16995e-08	Zm00001d025869	Zm00001d025869	Nucleotide/sugar transporter family protein	0.996392	5.42035	5.56461	1.11304	0.527026	1.06245	4.43342	2.14842	up
GO:0005794	Golgi apparatus	cellular_component	6	1.16995e-08	Zm00001d025917	Zm00001d025917	Probable galacturonosyltransferase-like 3	6.07741	2.32312	2.00445	0.938276	0.04973	0.278763	8.21379	3.03805	up
GO:0005794	Golgi apparatus	cellular_component	6	1.16995e-08	Zm00001d028188	Zm00001d028188	Probable galacturonosyltransferase 13	2.96906	6.6077	5.69986	0.923816	1.60971	2.03132	3.34658	1.74269	up
GO:0005794	Golgi apparatus	cellular_component	6	1.16995e-08	Zm00001d028725	Zm00001d028725	Beta3-glucuronyltransferase	2.88883	4.01474	3.56692	0.0001	0.0001	0.0001	34901.7	15.091	up
GO:0005794	Golgi apparatus	cellular_component	6	1.16995e-08	Zm00001d028751	Zm00001d028751	Protein ESKIMO 1	11.9219	13.4198	10.5366	0.0001	0.0001	0.177618	201.77	7.65657	up
GO:0005794	Golgi apparatus	cellular_component	6	1.16995e-08	Zm00001d029611	Zm00001d029611	Arabinosyltransferase RRA3	3.98911	6.83845	6.82953	1.52063	1.96878	1.87754	3.28997	1.71807	up
GO:0005794	Golgi apparatus	cellular_component	6	1.16995e-08	Zm00001d030133	Zm00001d030133	CSC1-like protein	2.28034	5.78945	6.27415	0.484189	0.750526	0.620717	7.73078	2.95061	up
GO:0005794	Golgi apparatus	cellular_component	6	1.16995e-08	Zm00001d030296	Zm00001d030296	Novel plant SNARE 13	2.05982	2.82221	3.27335	0.0001	0.0001	0.0001	27184.6	14.7305	up
GO:0005794	Golgi apparatus	cellular_component	6	1.16995e-08	Zm00001d032776	cellulose synthase10	cellulose synthase10	24.1379	17.96	18.8063	0.0001	0.06805	0.0830698	402.752	8.65375	up
GO:0005794	Golgi apparatus	cellular_component	6	1.16995e-08	Zm00001d032819	Zm00001d032819	calcium ion binding	7.21141	10.0825	12.6014	3.00392	4.25934	2.95558	2.92551	1.54869	up
GO:0005794	Golgi apparatus	cellular_component	6	1.16995e-08	Zm00001d032909	Zm00001d032909	Cellulose synthase-like protein D3	0.667332	0.502478	0.234548	3.65998	0.952344	1.05191	0.247934	-2.01197	down
GO:0005794	Golgi apparatus	cellular_component	6	1.16995e-08	Zm00001d032911	Zm00001d032911	TRICHOME BIREFRINGENCE-LIKE 20	1.20246	1.22855	1.99047	5.42709	3.16502	3.55864	0.363886	-1.45844	down
GO:0005794	Golgi apparatus	cellular_component	6	1.16995e-08	Zm00001d033556	Zm00001d033556	Polygalacturonate 4-alpha-galacturonosyltransferase	1.0738	5.41524	5.39748	0.171534	0.655506	0.538727	8.70317	3.12154	up
GO:0005794	Golgi apparatus	cellular_component	6	1.16995e-08	Zm00001d034250	Zm00001d034250	Probable methyltransferase PMT28	4.20784	10.5194	9.29685	0.940213	1.94166	1.6136	5.34406	2.41794	up
GO:0005794	Golgi apparatus	cellular_component	6	1.16995e-08	Zm00001d034351	Zm00001d034351	Putative ALA-interacting subunit 2	19.0958	80.3205	74.6562	6.24982	18.602	22.6778	3.6624	1.87279	up
GO:0005794	Golgi apparatus	cellular_component	6	1.16995e-08	Zm00001d034553	cellulose synthase5	Cellulose synthase-5	14.7073	27.6924	25.3633	5.46115	8.09251	4.00874	3.85841	1.94801	up
GO:0005794	Golgi apparatus	cellular_component	6	1.16995e-08	Zm00001d034621	Zm00001d034621	Protein trichome birefringence-like 32	32.1836	40.7687	38.0114	1.9181	1.6065	2.20022	19.3829	4.27671	up
GO:0005794	Golgi apparatus	cellular_component	6	1.16995e-08	Zm00001d035090	Zm00001d035090	Beta-16-galactosyltransferase GALT31A	2.14018	7.41737	7.52749	0.719221	2.32653	2.65168	2.99873	1.58435	up
GO:0005794	Golgi apparatus	cellular_component	6	1.16995e-08	Zm00001d036543	Zm00001d036543	Probable beta-14-xylosyltransferase IRX14	32.5293	51.9368	48.4638	10.091	10.1008	10.0428	4.39662	2.13639	up
GO:0005794	Golgi apparatus	cellular_component	6	1.16995e-08	Zm00001d036545	Zm00001d036545	Probable methyltransferase PMT9	1.93797	5.16404	4.6227	0.170436	0.757606	0.846883	6.60575	2.72372	up
GO:0005794	Golgi apparatus	cellular_component	6	1.16995e-08	Zm00001d036900	Zm00001d036900	Cellulose synthase A catalytic subunit 7	0.184739	0.014548	0.096475	1.12998	0.503345	0.34251	0.14969	-2.73995	down
GO:0005794	Golgi apparatus	cellular_component	6	1.16995e-08	Zm00001d037636	cellulose synthase2	Cellulose synthase-2%3B Cellulose synthase2	13.365	34.1673	30.5923	1.96662	2.60976	1.71006	12.4275	3.63546	up
GO:0005794	Golgi apparatus	cellular_component	6	1.16995e-08	Zm00001d038319	Zm00001d038319	Protein LIKE COV 2	0.65802	2.41853	2.03107	0.0001	0.0836229	0.139096	22.9228	4.51871	up
GO:0005794	Golgi apparatus	cellular_component	6	1.16995e-08	Zm00001d039144	Zm00001d039144	Protein REDUCED WALL ACETYLATION 3	7.05921	21.2348	19.4358	2.87109	6.51294	6.57201	2.99133	1.58079	up
GO:0005794	Golgi apparatus	cellular_component	6	1.16995e-08	Zm00001d041504	Zm00001d041504	Hydroxyproline O-galactosyltransferase GALT2	14.8086	34.6956	32.9729	4.13958	7.32063	8.70218	4.09064	2.03233	up
GO:0005794	Golgi apparatus	cellular_component	6	1.16995e-08	Zm00001d042786	Zm00001d042786	Beta-16-galactosyltransferase GALT29A	8.27937	4.05506	4.15892	25.9229	8.19862	11.3375	0.362819	-1.46268	down
GO:0005794	Golgi apparatus	cellular_component	6	1.16995e-08	Zm00001d042899	Zm00001d042899	Probable protein S-acyltransferase 16	3.29551	6.64425	6.34701	0.844195	1.7895	1.52343	3.91779	1.97004	up
GO:0005794	Golgi apparatus	cellular_component	6	1.16995e-08	Zm00001d042993	Zm00001d042993	Protein ESKIMO 1	2.12245	1.76896	1.62758	6.37132	3.92965	2.53688	0.4299	-1.21793	down
GO:0005794	Golgi apparatus	cellular_component	6	1.16995e-08	Zm00001d043477	cellulose synthase13	cellulose synthase 11	21.9995	45.223	44.5045	0.0658398	0.279359	0.5048	131.444	7.0383	up
GO:0005794	Golgi apparatus	cellular_component	6	1.16995e-08	Zm00001d043879	Zm00001d043879	Galactosylgalactosylxylosylprotein 3-beta-glucuronosyltransferase 1	7.32019	19.474	17.8214	1.27271	3.3193	4.02208	5.17937	2.37278	up
GO:0005794	Golgi apparatus	cellular_component	6	1.16995e-08	Zm00001d044033	Zm00001d044033	TRICHOME BIREFRINGENCE-LIKE 20	13.7287	17.6241	16.1487	3.02012	1.57258	1.97495	7.23265	2.85452	up
GO:0005794	Golgi apparatus	cellular_component	6	1.16995e-08	Zm00001d044037	Zm00001d044037	Protein trichome birefringence-like 39	6.04013	6.58123	5.89942	1.37812	1.65219	1.34581	4.23223	2.08142	up
GO:0005794	Golgi apparatus	cellular_component	6	1.16995e-08	Zm00001d044823	Zm00001d044823	Beta-13-galactosyltransferase GALT1	1.38416	3.95268	3.77227	0.233975	1.02512	0.746453	4.54196	2.18332	up
GO:0005794	Golgi apparatus	cellular_component	6	1.16995e-08	Zm00001d044828	Zm00001d044828	Probable galacturonosyltransferase 9	7.02418	8.04838	7.12476	1.49849	1.195	1.45337	5.35282	2.4203	up
GO:0005794	Golgi apparatus	cellular_component	6	1.16995e-08	Zm00001d044987	Zm00001d044987	Putative DUF231 domain containing family protein	3.06283	8.33002	4.19656	1.29693	2.06522	0.816733	3.73052	1.89938	up
GO:0005794	Golgi apparatus	cellular_component	6	1.16995e-08	Zm00001d045316	Zm00001d045316	Probable sugar phosphate/phosphate translocator	0.841017	1.47004	1.83794	0.0865648	0.383036	0.35091	5.05661	2.33817	up
GO:0005794	Golgi apparatus	cellular_component	6	1.16995e-08	Zm00001d046001	Zm00001d046001	Triose phosphate/phosphate translocator TPT chloroplastic	113.917	355.924	329.989	192.554	1019.97	1350.37	0.31208	-1.68001	down
GO:0005794	Golgi apparatus	cellular_component	6	1.16995e-08	Zm00001d046073	Zm00001d046073	Protein trichome birefringence-like 26	2.77087	10.1253	11.8349	0.30215	1.77122	1.39842	7.12343	2.83257	up
GO:0005794	Golgi apparatus	cellular_component	6	1.16995e-08	Zm00001d047600	Zm00001d047600	Protein REDUCED WALL ACETYLATION 2	9.84964	20.0825	17.8055	3.52851	7.816	6.13915	2.73041	1.44912	up
GO:0005794	Golgi apparatus	cellular_component	6	1.16995e-08	Zm00001d047750	Zm00001d047750	Probable beta-14-xylosyltransferase IRX9	2.29863	6.12348	5.81975	0.0001	0.0001	0.0962817	147.612	7.20567	up
GO:0005794	Golgi apparatus	cellular_component	6	1.16995e-08	Zm00001d048608	Zm00001d048608	Putative DUF231 domain containing family protein	1.84898	2.04229	1.20715	0.059424	0.069588	0.0001	39.4884	5.30336	up
GO:0005794	Golgi apparatus	cellular_component	6	1.16995e-08	Zm00001d049510	Zm00001d049510	Putative cellulose synthase-like family protein	18.2016	22.4609	19.7254	3.33429	1.85955	0.767446	10.13	3.34056	up
GO:0005794	Golgi apparatus	cellular_component	6	1.16995e-08	Zm00001d050635	Zm00001d050635	Peptidyl-prolyl cis-trans isomerase	76.977	101.206	102.922	8.71469	11.4343	8.53897	9.79871	3.29259	up
GO:0005794	Golgi apparatus	cellular_component	6	1.16995e-08	Zm00001d052213	Zm00001d052213	Probable pectin methyltransferase QUA2	1.84766	7.75477	6.9157	0.098075	0.710992	0.488049	12.7345	3.67067	up
GO:0005794	Golgi apparatus	cellular_component	6	1.16995e-08	Zm00001d053696	Zm00001d053696	Glucomannan 4-beta-mannosyltransferase 2	4.08971	6.52221	5.46695	0.748261	0.983565	1.3373	5.23891	2.38927	up
GO:0016757	transferase activity, transferring glycosyl groups	molecular_function	5	2.31729e-08	Zm00001d002668	Zm00001d002668	root hair specific 17	4.19054	9.82348	9.3559	0.931092	2.76643	2.78243	3.6065	1.8506	up
GO:0016757	transferase activity, transferring glycosyl groups	molecular_function	5	2.31729e-08	Zm00001d002851	Zm00001d002851	Probable galacturonosyltransferase-like 3	5.49123	1.94403	2.17519	0.815515	0.239114	0.141911	8.03186	3.00573	up
GO:0016757	transferase activity, transferring glycosyl groups	molecular_function	5	2.31729e-08	Zm00001d005168	poly(ADP-ribose) polymerase2	poly(ADP-ribose) polymerase2	1.72955	3.65585	3.30914	0.420221	1.76918	0.857456	2.85361	1.51279	up
GO:0016757	transferase activity, transferring glycosyl groups	molecular_function	5	2.31729e-08	Zm00001d005250	cellulose synthase9	Cellulose synthase A catalytic subunit 3 [UDP-forming]	10.3776	20.2465	18.4437	1.73518	1.38937	0.950166	12.042	3.59001	up
GO:0016757	transferase activity, transferring glycosyl groups	molecular_function	5	2.31729e-08	Zm00001d005451	Zm00001d005451	Cellulose synthase A catalytic subunit 5 [UDP-forming]	5.32662	30.361	29.1169	1.17722	1.81408	1.0225	16.1454	4.01305	up
GO:0016757	transferase activity, transferring glycosyl groups	molecular_function	5	2.31729e-08	Zm00001d005478	Zm00001d005478	Cellulose synthase A catalytic subunit 5 [UDP-forming]	1.38181	4.82099	4.82423	0.475192	0.515364	0.460255	7.6006	2.92611	up
GO:0016757	transferase activity, transferring glycosyl groups	molecular_function	5	2.31729e-08	Zm00001d005497	Zm00001d005497	UDP-Glycosyltransferase superfamily protein	3.26478	10.2548	9.58472	1.72373	2.71172	3.86808	2.78246	1.47636	up
GO:0016757	transferase activity, transferring glycosyl groups	molecular_function	5	2.31729e-08	Zm00001d005775	Zm00001d005775	Cellulose synthase A catalytic subunit 7 [UDP-forming]	24.8366	25.0039	25.0427	0.317219	0.0979818	0.179048	126.013	6.97743	up
GO:0016757	transferase activity, transferring glycosyl groups	molecular_function	5	2.31729e-08	Zm00001d006397	Zm00001d006397	UDP-glycosyltransferase 85A7	13.4516	8.85215	10.3197	2.8167	1.7654	1.86797	5.05784	2.33852	up
GO:0016757	transferase activity, transferring glycosyl groups	molecular_function	5	2.31729e-08	Zm00001d006640	Zm00001d006640	O-fucosyltransferase family protein	4.19716	7.99088	7.49743	0.603217	1.63823	1.01146	6.05164	2.59733	up
GO:0016757	transferase activity, transferring glycosyl groups	molecular_function	5	2.31729e-08	Zm00001d007184	Zm00001d007184	Probable galacturonosyltransferase 7	1.01077	3.55035	2.48822	0.088862	0.208535	0.22716	13.4386	3.74832	up
GO:0016757	transferase activity, transferring glycosyl groups	molecular_function	5	2.31729e-08	Zm00001d009795	cellulose synthase1	Cellulose synthase1	4.19045	14.9622	15.581	1.67416	2.00161	1.25944	7.03793	2.81515	up
GO:0016757	transferase activity, transferring glycosyl groups	molecular_function	5	2.31729e-08	Zm00001d009810	Zm00001d009810	Core-2/I-branching beta-16-N-acetylglucosaminyltransferase family protein	2.38987	6.53405	5.69997	0.689048	0.979834	1.17111	5.14926	2.36437	up
GO:0016757	transferase activity, transferring glycosyl groups	molecular_function	5	2.31729e-08	Zm00001d011959	Zm00001d011959	Secondary cell wall glycosyltransferase family 47	6.19201	18.345	16.0363	0.82618	2.0904	1.69909	8.79035	3.13592	up
GO:0016757	transferase activity, transferring glycosyl groups	molecular_function	5	2.31729e-08	Zm00001d012335	cis-zeatin O-glucosyltransferase2	cis-zeatin O-glucosyltransferase2	5.27142	1.60604	1.02173	18.9695	8.08902	10.4616	0.210532	-2.24789	down
GO:0016757	transferase activity, transferring glycosyl groups	molecular_function	5	2.31729e-08	Zm00001d013524	Zm00001d013524	Polygalacturonate 4-alpha-galacturonosyltransferase	3.47833	8.6145	8.05065	0.726981	4.10419	2.38064	2.79312	1.48188	up
GO:0016757	transferase activity, transferring glycosyl groups	molecular_function	5	2.31729e-08	Zm00001d014126	Zm00001d014126	UDP-glycosyltransferase 86A2	13.2396	7.42305	7.40495	32.3638	19.8761	12.7449	0.431911	-1.2112	down
GO:0016757	transferase activity, transferring glycosyl groups	molecular_function	5	2.31729e-08	Zm00001d014722	Zm00001d014722	Glycosyltransferase	15.8279	11.4005	12.4953	3.24805	1.36325	1.87827	6.12116	2.61381	up
GO:0016757	transferase activity, transferring glycosyl groups	molecular_function	5	2.31729e-08	Zm00001d014849	Zm00001d014849	Probable galacturonosyltransferase 3	2.99388	5.38334	5.61433	0.635732	2.05109	2.12911	2.90526	1.53867	up
GO:0016757	transferase activity, transferring glycosyl groups	molecular_function	5	2.31729e-08	Zm00001d014965	Zm00001d014965	Glycosyltransferase	13.7728	15.6363	13.1204	0.0001	0.0001	0.102241	415.161	8.69753	up
GO:0016757	transferase activity, transferring glycosyl groups	molecular_function	5	2.31729e-08	Zm00001d015309	Zm00001d015309	O-fucosyltransferase family protein	1.13785	2.71057	2.97984	0.378664	0.638745	0.491836	4.52429	2.17769	up
GO:0016757	transferase activity, transferring glycosyl groups	molecular_function	5	2.31729e-08	Zm00001d017820	Zm00001d017820	Galactan beta-14-galactosyltransferase GALS1	3.09799	3.24593	2.46211	0.388236	0.302138	0.463594	7.63108	2.93189	up
GO:0016757	transferase activity, transferring glycosyl groups	molecular_function	5	2.31729e-08	Zm00001d018700	Zm00001d018700	Galactoside 2-alpha-L-fucosyltransferase	0.578419	0.123015	0.116415	2.43297	1.15283	0.775955	0.187504	-2.415	down
GO:0016757	transferase activity, transferring glycosyl groups	molecular_function	5	2.31729e-08	Zm00001d019149	cellulose synthase4	cellulose synthase4	12.0848	25.3957	23.6016	3.61284	4.21969	2.18249	6.09905	2.60858	up
GO:0016757	transferase activity, transferring glycosyl groups	molecular_function	5	2.31729e-08	Zm00001d019163	Zm00001d019163	Stachyose synthase	158.985	118.15	110.17	45.7262	20.6623	12.9273	4.88308	2.28779	up
GO:0016757	transferase activity, transferring glycosyl groups	molecular_function	5	2.31729e-08	Zm00001d019317	cellulose synthase8	Cellulose synthase-8	4.63131	10.4793	9.33372	0.43419	0.159666	0.139773	33.3198	5.05831	up
GO:0016757	transferase activity, transferring glycosyl groups	molecular_function	5	2.31729e-08	Zm00001d019507	cellulose synthase7	Cellulose synthase-7	11.0099	27.836	19.2899	4.96613	2.46925	1.22322	6.71422	2.74722	up
GO:0016757	transferase activity, transferring glycosyl groups	molecular_function	5	2.31729e-08	Zm00001d020531	cellulose synthase 12	cellulose synthase 12	19.1695	21.6793	18.5364	0.177047	0.079119	0.060359	187.616	7.55164	up
GO:0016757	transferase activity, transferring glycosyl groups	molecular_function	5	2.31729e-08	Zm00001d020852	Zm00001d020852	Cellulose synthase-like protein E1	27.2859	22.9959	21.5866	56.972	63.8552	77.0728	0.363155	-1.46134	down
GO:0016757	transferase activity, transferring glycosyl groups	molecular_function	5	2.31729e-08	Zm00001d020986	Zm00001d020986	O-fucosyltransferase family protein	1.33305	4.77666	4.3138	0.250895	0.960172	0.641095	5.62775	2.49256	up
GO:0016757	transferase activity, transferring glycosyl groups	molecular_function	5	2.31729e-08	Zm00001d021732	Zm00001d021732	Cellulose synthase-like protein D3	0.120511	0.134198	0.081973	0.931819	0.81709	0.30238	0.164132	-2.60707	down
GO:0016757	transferase activity, transferring glycosyl groups	molecular_function	5	2.31729e-08	Zm00001d021974	Zm00001d021974	Arabinosyltransferase RRA3	9.29245	23.6621	23.6592	4.16072	7.96841	5.90319	3.13957	1.65057	up
GO:0016757	transferase activity, transferring glycosyl groups	molecular_function	5	2.31729e-08	Zm00001d022247	Zm00001d022247	calcium ion binding	10.1053	23.0793	19.6314	3.92294	3.63425	2.47026	5.26713	2.39702	up
GO:0016757	transferase activity, transferring glycosyl groups	molecular_function	5	2.31729e-08	Zm00001d024386	xyloglucan endo-transglycosylase/hydrolase1	xyloglucan endo-transglycosylase/hydrolase1	17.5327	34.6001	33.8286	0.450694	0.462901	0.713892	52.8185	5.72297	up
GO:0016757	transferase activity, transferring glycosyl groups	molecular_function	5	2.31729e-08	Zm00001d024531	Zm00001d024531	Putative cellulose synthase-like family protein	8.6952	15.3146	14.1815	2.83369	0.864721	0.944136	8.22636	3.04025	up
GO:0016757	transferase activity, transferring glycosyl groups	molecular_function	5	2.31729e-08	Zm00001d024646	Zm00001d024646	Core-2/I-branching beta-16-N-acetylglucosaminyltransferase family protein	5.63443	9.14398	8.08662	2.42289	1.92915	2.37387	3.39954	1.76534	up
GO:0016757	transferase activity, transferring glycosyl groups	molecular_function	5	2.31729e-08	Zm00001d025814	Zm00001d025814	Beta-16-galactosyltransferase GALT29A	3.03532	1.36615	0.704187	17.7563	3.38726	6.64302	0.183746	-2.44422	down
GO:0016757	transferase activity, transferring glycosyl groups	molecular_function	5	2.31729e-08	Zm00001d025917	Zm00001d025917	Probable galacturonosyltransferase-like 3	6.07741	2.32312	2.00445	0.938276	0.04973	0.278763	8.21379	3.03805	up
GO:0016757	transferase activity, transferring glycosyl groups	molecular_function	5	2.31729e-08	Zm00001d028188	Zm00001d028188	Probable galacturonosyltransferase 13	2.96906	6.6077	5.69986	0.923816	1.60971	2.03132	3.34658	1.74269	up
GO:0016757	transferase activity, transferring glycosyl groups	molecular_function	5	2.31729e-08	Zm00001d029611	Zm00001d029611	Arabinosyltransferase RRA3	3.98911	6.83845	6.82953	1.52063	1.96878	1.87754	3.28997	1.71807	up
GO:0016757	transferase activity, transferring glycosyl groups	molecular_function	5	2.31729e-08	Zm00001d031300	Zm00001d031300	Probable galactinol--sucrose galactosyltransferase 1	7.7899	5.53646	4.44816	11.0686	12.5028	15.6414	0.453284	-1.14151	down
GO:0016757	transferase activity, transferring glycosyl groups	molecular_function	5	2.31729e-08	Zm00001d032173	Zm00001d032173	Exostosin family protein	0.0001	0.0001	0.023122	0.788027	0.58877	0.204942	0.0147445	-6.08368	down
GO:0016757	transferase activity, transferring glycosyl groups	molecular_function	5	2.31729e-08	Zm00001d032776	cellulose synthase10	cellulose synthase10	24.1379	17.96	18.8063	0.0001	0.06805	0.0830698	402.752	8.65375	up
GO:0016757	transferase activity, transferring glycosyl groups	molecular_function	5	2.31729e-08	Zm00001d032819	Zm00001d032819	calcium ion binding	7.21141	10.0825	12.6014	3.00392	4.25934	2.95558	2.92551	1.54869	up
GO:0016757	transferase activity, transferring glycosyl groups	molecular_function	5	2.31729e-08	Zm00001d032909	Zm00001d032909	Cellulose synthase-like protein D3	0.667332	0.502478	0.234548	3.65998	0.952344	1.05191	0.247934	-2.01197	down
GO:0016757	transferase activity, transferring glycosyl groups	molecular_function	5	2.31729e-08	Zm00001d033556	Zm00001d033556	Polygalacturonate 4-alpha-galacturonosyltransferase	1.0738	5.41524	5.39748	0.171534	0.655506	0.538727	8.70317	3.12154	up
GO:0016757	transferase activity, transferring glycosyl groups	molecular_function	5	2.31729e-08	Zm00001d034553	cellulose synthase5	Cellulose synthase-5	14.7073	27.6924	25.3633	5.46115	8.09251	4.00874	3.85841	1.94801	up
GO:0016757	transferase activity, transferring glycosyl groups	molecular_function	5	2.31729e-08	Zm00001d035090	Zm00001d035090	Beta-16-galactosyltransferase GALT31A	2.14018	7.41737	7.52749	0.719221	2.32653	2.65168	2.99873	1.58435	up
GO:0016757	transferase activity, transferring glycosyl groups	molecular_function	5	2.31729e-08	Zm00001d036482	Zm00001d036482	Core-2/I-branching beta-16-N-acetylglucosaminyltransferase family protein	1.94716	5.8247	5.67602	0.714934	1.56839	1.15356	3.91282	1.96821	up
GO:0016757	transferase activity, transferring glycosyl groups	molecular_function	5	2.31729e-08	Zm00001d036749	Zm00001d036749	Putative sucrose-phosphate synthase family protein	7.21674	21.2143	18.3993	3.2603	8.49621	5.5493	2.70605	1.43619	up
GO:0016757	transferase activity, transferring glycosyl groups	molecular_function	5	2.31729e-08	Zm00001d036900	Zm00001d036900	Cellulose synthase A catalytic subunit 7	0.184739	0.014548	0.096475	1.12998	0.503345	0.34251	0.14969	-2.73995	down
GO:0016757	transferase activity, transferring glycosyl groups	molecular_function	5	2.31729e-08	Zm00001d037234	sugary2	Sugary2	3.17933	5.93193	4.91787	0.211701	0.805785	0.3848	10.0045	3.32257	up
GO:0016757	transferase activity, transferring glycosyl groups	molecular_function	5	2.31729e-08	Zm00001d037367	Zm00001d037367	O-fucosyltransferase family protein	0.711661	2.61522	2.55331	0.0001	0.206727	0.153683	16.3108	4.02775	up
GO:0016757	transferase activity, transferring glycosyl groups	molecular_function	5	2.31729e-08	Zm00001d037384	Zm00001d037384	Anthocyanidin 3-O-glucosyltransferase	2.78081	7.23496	7.23842	0.381654	0.074968	0.07021	32.7508	5.03346	up
GO:0016757	transferase activity, transferring glycosyl groups	molecular_function	5	2.31729e-08	Zm00001d037434	Zm00001d037434	Galactan beta-14-galactosyltransferase GALS1	1.2015	1.9113	1.68043	0.206075	0.366182	0.207648	6.14592	2.61963	up
GO:0016757	transferase activity, transferring glycosyl groups	molecular_function	5	2.31729e-08	Zm00001d037636	cellulose synthase2	Cellulose synthase-2%3B Cellulose synthase2	13.365	34.1673	30.5923	1.96662	2.60976	1.71006	12.4275	3.63546	up
GO:0016757	transferase activity, transferring glycosyl groups	molecular_function	5	2.31729e-08	Zm00001d038905	Zm00001d038905	Probable beta-14-xylosyltransferase IRX10L	19.666	37.6392	34.8609	4.75988	4.85708	3.03237	7.28624	2.86517	up
GO:0016757	transferase activity, transferring glycosyl groups	molecular_function	5	2.31729e-08	Zm00001d039403	Zm00001d039403	Dol-P-Man:Man(6)GlcNAc(2)-PP-Dol alpha-12-mannosyltransferase	2.54175	3.61321	3.47258	4.72064	7.21762	9.20953	0.455251	-1.13527	down
GO:0016757	transferase activity, transferring glycosyl groups	molecular_function	5	2.31729e-08	Zm00001d039642	Zm00001d039642	UDP-glycosyltransferase 73D1	1.35107	4.79675	2.98681	0.31859	0.093783	0.06101	19.2965	4.27027	up
GO:0016757	transferase activity, transferring glycosyl groups	molecular_function	5	2.31729e-08	Zm00001d040066	Zm00001d040066	Glycosyltransferase family 61 protein	9.52192	9.58753	10.1152	2.33502	1.80851	1.1561	5.51446	2.46322	up
GO:0016757	transferase activity, transferring glycosyl groups	molecular_function	5	2.31729e-08	Zm00001d041504	Zm00001d041504	Hydroxyproline O-galactosyltransferase GALT2	14.8086	34.6956	32.9729	4.13958	7.32063	8.70218	4.09064	2.03233	up
GO:0016757	transferase activity, transferring glycosyl groups	molecular_function	5	2.31729e-08	Zm00001d041763	Zm00001d041763	Cytokinin-O-glucosyltransferase 2	13.0712	9.55232	9.5253	4.57175	1.95441	1.73554	3.8913	1.96025	up
GO:0016757	transferase activity, transferring glycosyl groups	molecular_function	5	2.31729e-08	Zm00001d042276	Zm00001d042276	Probable beta-14-xylosyltransferase IRX10L	25.2391	34.2604	29.4424	2.92382	1.62739	1.21422	15.4268	3.94736	up
GO:0016757	transferase activity, transferring glycosyl groups	molecular_function	5	2.31729e-08	Zm00001d042279	Zm00001d042279	Probable beta-14-xylosyltransferase IRX10L	22.028	48.4744	45.7128	8.33529	10.4692	8.91184	4.19302	2.06799	up
GO:0016757	transferase activity, transferring glycosyl groups	molecular_function	5	2.31729e-08	Zm00001d042333	Zm00001d042333	Exostosin-like	6.01116	13.3562	13.9547	1.85594	4.31255	5.89157	2.76301	1.46624	up
GO:0016757	transferase activity, transferring glycosyl groups	molecular_function	5	2.31729e-08	Zm00001d042786	Zm00001d042786	Beta-16-galactosyltransferase GALT29A	8.27937	4.05506	4.15892	25.9229	8.19862	11.3375	0.362819	-1.46268	down
GO:0016757	transferase activity, transferring glycosyl groups	molecular_function	5	2.31729e-08	Zm00001d043477	cellulose synthase13	cellulose synthase 11	21.9995	45.223	44.5045	0.0658398	0.279359	0.5048	131.444	7.0383	up
GO:0016757	transferase activity, transferring glycosyl groups	molecular_function	5	2.31729e-08	Zm00001d043768	Zm00001d043768	Core-2/I-branching beta-16-N-acetylglucosaminyltransferase family protein	8.466	16.5585	15.2725	3.23178	7.23938	2.0193	3.22622	1.68984	up
GO:0016757	transferase activity, transferring glycosyl groups	molecular_function	5	2.31729e-08	Zm00001d044204	Zm00001d044204	Probable UDP-N-acetylglucosamine--peptide N-acetylglucosaminyltransferase SEC	0.540801	1.29538	1.41573	1.48268	3.39731	3.95937	0.367889	-1.44266	down
GO:0016757	transferase activity, transferring glycosyl groups	molecular_function	5	2.31729e-08	Zm00001d044823	Zm00001d044823	Beta-13-galactosyltransferase GALT1	1.38416	3.95268	3.77227	0.233975	1.02512	0.746453	4.54196	2.18332	up
GO:0016757	transferase activity, transferring glycosyl groups	molecular_function	5	2.31729e-08	Zm00001d044828	Zm00001d044828	Probable galacturonosyltransferase 9	7.02418	8.04838	7.12476	1.49849	1.195	1.45337	5.35282	2.4203	up
GO:0016757	transferase activity, transferring glycosyl groups	molecular_function	5	2.31729e-08	Zm00001d045763	Zm00001d045763	O-fucosyltransferase family protein	2.47954	12.0209	10.5582	0.0001	0.115463	0.122298	105.35	6.71905	up
GO:0016757	transferase activity, transferring glycosyl groups	molecular_function	5	2.31729e-08	Zm00001d046182	Zm00001d046182	O-fucosyltransferase family protein	4.56521	5.1958	5.15535	1.19735	1.1904	1.53731	3.8003	1.92611	up
GO:0016757	transferase activity, transferring glycosyl groups	molecular_function	5	2.31729e-08	Zm00001d046681	Zm00001d046681	Glucomannan 4-beta-mannosyltransferase 2	0.571936	0.8391	0.554436	1.66867	5.17387	3.50264	0.189989	-2.39601	down
GO:0016757	transferase activity, transferring glycosyl groups	molecular_function	5	2.31729e-08	Zm00001d048461	blue fluorescent1	blue fluorescent1	34.4034	65.6479	62.9548	8.00179	19.4984	20.235	3.4148	1.7718	up
GO:0016757	transferase activity, transferring glycosyl groups	molecular_function	5	2.31729e-08	Zm00001d048711	Zm00001d048711	Hydroquinone glucosyltransferase	90.1735	32.5633	31.6178	14.6842	6.84122	8.70373	5.10615	2.35224	up
GO:0016757	transferase activity, transferring glycosyl groups	molecular_function	5	2.31729e-08	Zm00001d049510	Zm00001d049510	Putative cellulose synthase-like family protein	18.2016	22.4609	19.7254	3.33429	1.85955	0.767446	10.13	3.34056	up
GO:0016757	transferase activity, transferring glycosyl groups	molecular_function	5	2.31729e-08	Zm00001d050961	Zm00001d050961	N-acetylglucosaminyltransferase III	7.82351	14.0005	13.2711	3.99681	3.05719	2.59392	3.63758	1.86298	up
GO:0016757	transferase activity, transferring glycosyl groups	molecular_function	5	2.31729e-08	Zm00001d051080	Zm00001d051080	Adenine phosphoribosyltransferase 2	0.580832	1.3742	1.10836	0.0001	0.0001	0.0001	10211.3	13.3179	up
GO:0016757	transferase activity, transferring glycosyl groups	molecular_function	5	2.31729e-08	Zm00001d052480	Zm00001d052480	Indole-3-acetate beta-glucosyltransferase	3.50955	2.88185	3.39671	9.24997	4.75074	6.94789	0.467245	-1.09775	down
GO:0016757	transferase activity, transferring glycosyl groups	molecular_function	5	2.31729e-08	Zm00001d053149	Zm00001d053149	Digalactosyldiacylglycerol synthase 1 chloroplastic	13.998	21.4001	20.6445	37.9052	58.0894	59.1603	0.361204	-1.46911	down
GO:0016757	transferase activity, transferring glycosyl groups	molecular_function	5	2.31729e-08	Zm00001d053696	Zm00001d053696	Glucomannan 4-beta-mannosyltransferase 2	4.08971	6.52221	5.46695	0.748261	0.983565	1.3373	5.23891	2.38927	up
GO:0016757	transferase activity, transferring glycosyl groups	molecular_function	5	2.31729e-08	Zm00001d054066	Zm00001d054066	Glycosyltransferase family 61 protein	18.3283	10.9835	10.0986	3.23691	1.27103	1.58961	6.46332	2.69228	up
GO:0004553	hydrolase activity, hydrolyzing O-glycosyl compounds	molecular_function	6	6.08262e-08	Zm00001d001943	Zm00001d001943	Beta-fructofuranosidase insoluble isoenzyme CWINV3	0.744245	0.769607	0.476473	3.95487	4.68682	1.9739	0.187491	-2.41511	down
GO:0004553	hydrolase activity, hydrolyzing O-glycosyl compounds	molecular_function	6	6.08262e-08	Zm00001d002410	Zm00001d002410	Probable xyloglucan endotransglucosylase/hydrolase protein 21	1.37655	8.6826	7.61023	0.0001	0.0001	0.041631	422.399	8.72246	up
GO:0004553	hydrolase activity, hydrolyzing O-glycosyl compounds	molecular_function	6	6.08262e-08	Zm00001d002853	Zm00001d002853	Probable beta-D-xylosidase 6	15.1588	30.0095	27.6038	5.18775	7.76899	5.7533	3.88947	1.95957	up
GO:0004553	hydrolase activity, hydrolyzing O-glycosyl compounds	molecular_function	6	6.08262e-08	Zm00001d004626	Zm00001d004626	Probable beta-D-xylosidase 7	0.774218	0.528228	0.541789	0.0001	0.0001	0.0001	6147.45	12.5858	up
GO:0004553	hydrolase activity, hydrolyzing O-glycosyl compounds	molecular_function	6	6.08262e-08	Zm00001d006243	Zm00001d006243	Beta-galactosidase 11	0.467537	0.875302	0.702647	0.0336586	0.260217	0.0627532	5.73561	2.51995	up
GO:0004553	hydrolase activity, hydrolyzing O-glycosyl compounds	molecular_function	6	6.08262e-08	Zm00001d006658	Zm00001d006658	Glucan endo-13-beta-glucosidase 4	1.12901	2.31321	2.15803	0.218264	0.535079	0.419287	4.7758	2.25574	up
GO:0004553	hydrolase activity, hydrolyzing O-glycosyl compounds	molecular_function	6	6.08262e-08	Zm00001d010212	Zm00001d010212	Beta-galactosidase	0.0001	0.231618	0.304033	0.0775004	1.674	1.74541	0.153207	-2.70645	down
GO:0004553	hydrolase activity, hydrolyzing O-glycosyl compounds	molecular_function	6	6.08262e-08	Zm00001d012292	Zm00001d012292	Glucan endo-13-beta-glucosidase 14	2.18186	3.28857	3.13166	0.550277	0.214127	0.328447	7.87123	2.97659	up
GO:0004553	hydrolase activity, hydrolyzing O-glycosyl compounds	molecular_function	6	6.08262e-08	Zm00001d013097	Zm00001d013097	O-Glycosyl hydrolases family 17 protein	1.23834	2.07217	2.12542	0.424167	0.319126	0.0735257	6.655	2.73444	up
GO:0004553	hydrolase activity, hydrolyzing O-glycosyl compounds	molecular_function	6	6.08262e-08	Zm00001d013319	Zm00001d013319	Endoglucanase 25	32.5962	101.561	94.9251	6.65525	7.60867	8.2616	10.1699	3.34623	up
GO:0004553	hydrolase activity, hydrolyzing O-glycosyl compounds	molecular_function	6	6.08262e-08	Zm00001d013573	Zm00001d013573	Glucan endo-13-beta-glucosidase 7	7.69784	6.03625	4.9996	1.51461	1.72437	1.35858	4.0747	2.02669	up
GO:0004553	hydrolase activity, hydrolyzing O-glycosyl compounds	molecular_function	6	6.08262e-08	Zm00001d014615	xyloglucan endotransglycosylase homolog1	xyloglucan endotransglycosylase homolog1	1.21696	3.1056	0.037475	54.9958	45.1764	29.2883	0.0336784	-4.89203	down
GO:0004553	hydrolase activity, hydrolyzing O-glycosyl compounds	molecular_function	6	6.08262e-08	Zm00001d014617	Zm00001d014617	Xyloglucan endotransglucosylase/hydrolase protein 14	0.327536	3.10424	3.59126	0.0001	0.0001	0.0001	23410.1	14.5148	up
GO:0004553	hydrolase activity, hydrolyzing O-glycosyl compounds	molecular_function	6	6.08262e-08	Zm00001d014947	invertase2	Beta-fructofuranosidase 1%3B Invertase	20.6418	18.694	18.4486	77.0967	45.9456	61.3845	0.313319	-1.6743	down
GO:0004553	hydrolase activity, hydrolyzing O-glycosyl compounds	molecular_function	6	6.08262e-08	Zm00001d015292	Zm00001d015292	Endoglucanase 11	4.59163	4.03961	3.59696	0.337648	0.214988	0.174471	16.8176	4.0719	up
GO:0004553	hydrolase activity, hydrolyzing O-glycosyl compounds	molecular_function	6	6.08262e-08	Zm00001d017699	Zm00001d017699	Probable xyloglucan endotransglucosylase/hydrolase protein 30	10.0488	36.5267	30.6951	3.42101	4.06765	8.31116	4.8906	2.29001	up
GO:0004553	hydrolase activity, hydrolyzing O-glycosyl compounds	molecular_function	6	6.08262e-08	Zm00001d017978	Zm00001d017978	Endoglucanase 1	2.43568	2.32428	3.04165	0.496899	0.291145	0.32383	7.01663	2.81078	up
GO:0004553	hydrolase activity, hydrolyzing O-glycosyl compounds	molecular_function	6	6.08262e-08	Zm00001d019934	Zm00001d019934	O-Glycosyl hydrolases family 17 protein	4.10077	6.32983	6.44606	1.43632	1.64022	1.89976	3.3914	1.76188	up
GO:0004553	hydrolase activity, hydrolyzing O-glycosyl compounds	molecular_function	6	6.08262e-08	Zm00001d021304	Zm00001d021304	Endoglucanase 2	7.32929	17.5134	15.4423	2.11516	2.88288	2.32437	5.50161	2.45985	up
GO:0004553	hydrolase activity, hydrolyzing O-glycosyl compounds	molecular_function	6	6.08262e-08	Zm00001d021690	Zm00001d021690	Hydrolase%2C hydrolyzing O-glycosyl compounds	0.994215	1.80656	1.77361	0.11336	0.0001	0.045278	28.8172	4.84886	up
GO:0004553	hydrolase activity, hydrolyzing O-glycosyl compounds	molecular_function	6	6.08262e-08	Zm00001d022367	Zm00001d022367	Beta-glucosidase 44	0.97874	6.70288	5.27969	0.209734	0.625212	0.939736	7.30346	2.86858	up
GO:0004553	hydrolase activity, hydrolyzing O-glycosyl compounds	molecular_function	6	6.08262e-08	Zm00001d024037	beta-glucosidase2	Beta-glucosidase2	60.0865	323.289	306.228	5.64646	13.2171	3.14536	31.3329	4.9696	up
GO:0004553	hydrolase activity, hydrolyzing O-glycosyl compounds	molecular_function	6	6.08262e-08	Zm00001d024071	Zm00001d024071	Xyloglucan endotransglucosylase/hydrolase protein 2	1.65521	3.56462	2.83584	0.242647	0.0001	0.0001	33.1718	5.05189	up
GO:0004553	hydrolase activity, hydrolyzing O-glycosyl compounds	molecular_function	6	6.08262e-08	Zm00001d024386	xyloglucan endo-transglycosylase/hydrolase1	xyloglucan endo-transglycosylase/hydrolase1	17.5327	34.6001	33.8286	0.450694	0.462901	0.713892	52.8185	5.72297	up
GO:0004553	hydrolase activity, hydrolyzing O-glycosyl compounds	molecular_function	6	6.08262e-08	Zm00001d025354	invertase cell wall5	Beta-fructofuranosidase insoluble isoenzyme CWINV2	5.6228	8.95768	10.3292	2.22954	2.77493	3.09308	3.0762	1.62115	up
GO:0004553	hydrolase activity, hydrolyzing O-glycosyl compounds	molecular_function	6	6.08262e-08	Zm00001d025847	Zm00001d025847	Beta-glucosidase 47	21.5384	20.0948	23.1938	4.51855	5.67507	5.4159	4.15304	2.05417	up
GO:0004553	hydrolase activity, hydrolyzing O-glycosyl compounds	molecular_function	6	6.08262e-08	Zm00001d026415	Zm00001d026415	Beta-D-xylosidase 4	0.277599	0.537254	0.345476	0.0700522	0.0705861	0.0114825	7.62768	2.93124	up
GO:0004553	hydrolase activity, hydrolyzing O-glycosyl compounds	molecular_function	6	6.08262e-08	Zm00001d028331	Zm00001d028331	Glucan endo-13-beta-glucosidase 7	9.66499	5.72356	4.81843	16.6311	10.8257	15.051	0.475371	-1.07288	down
GO:0004553	hydrolase activity, hydrolyzing O-glycosyl compounds	molecular_function	6	6.08262e-08	Zm00001d028474	Zm00001d028474	Beta-galactosidase	3.71645	8.16826	7.32416	1.59574	2.76662	2.31653	2.87606	1.52409	up
GO:0004553	hydrolase activity, hydrolyzing O-glycosyl compounds	molecular_function	6	6.08262e-08	Zm00001d029011	Zm00001d029011	Endoglucanase 25	1.94401	3.53269	3.60895	0.434305	0.526552	0.256714	7.46211	2.89958	up
GO:0004553	hydrolase activity, hydrolyzing O-glycosyl compounds	molecular_function	6	6.08262e-08	Zm00001d029814	Zm00001d029814	Xyloglucan endotransglucosylase/hydrolase protein 32	3.65403	6.34259	6.32878	1.70552	0.848188	0.799204	4.86901	2.28363	up
GO:0004553	hydrolase activity, hydrolyzing O-glycosyl compounds	molecular_function	6	6.08262e-08	Zm00001d032946	Zm00001d032946	Chitinase 1	1.67299	0.390435	0.766019	7.0638	4.08714	3.63298	0.191387	-2.38544	down
GO:0004553	hydrolase activity, hydrolyzing O-glycosyl compounds	molecular_function	6	6.08262e-08	Zm00001d033649	Zm00001d033649	Beta-glucosidase 44	7.04603	32.9669	27.0411	1.87172	5.07955	4.7481	5.73142	2.51889	up
GO:0004553	hydrolase activity, hydrolyzing O-glycosyl compounds	molecular_function	6	6.08262e-08	Zm00001d033917	Zm00001d033917	Endo-1%2C4-beta-glucanase Cel1	22.6658	37.444	37.7727	7.49251	8.08635	5.97468	4.54137	2.18313	up
GO:0004553	hydrolase activity, hydrolyzing O-glycosyl compounds	molecular_function	6	6.08262e-08	Zm00001d034015	exoglucanase1	exoglucanase1	4.89936	10.1363	10.2521	1.60521	1.98157	1.15058	5.33794	2.41628	up
GO:0004553	hydrolase activity, hydrolyzing O-glycosyl compounds	molecular_function	6	6.08262e-08	Zm00001d038049	Zm00001d038049	Lichenase-2%3B Putative O-Glycosyl hydrolase superfamily protein	15.916	27.1672	26.2295	77.4038	81.1706	64.5521	0.310643	-1.68667	down
GO:0004553	hydrolase activity, hydrolyzing O-glycosyl compounds	molecular_function	6	6.08262e-08	Zm00001d038196	Zm00001d038196	Beta-hexosaminidase 3	0.974893	3.41699	3.60472	0.0700707	0.637279	0.754868	5.46882	2.45123	up
GO:0004553	hydrolase activity, hydrolyzing O-glycosyl compounds	molecular_function	6	6.08262e-08	Zm00001d039994	Zm00001d039994	Alpha-xylosidase 1	2.84758	3.25858	3.68892	1.03051	0.827547	0.515972	4.12593	2.04472	up
GO:0004553	hydrolase activity, hydrolyzing O-glycosyl compounds	molecular_function	6	6.08262e-08	Zm00001d042507	Zm00001d042507	Beta-glucosidase 42	3.14648	14.2467	12.3819	1.01999	3.52937	3.04212	3.92216	1.97165	up
GO:0004553	hydrolase activity, hydrolyzing O-glycosyl compounds	molecular_function	6	6.08262e-08	Zm00001d042654	Zm00001d042654	Beta-galactosidase	0.551843	1.93171	1.80678	0.0582731	0.327471	0.0739035	9.33396	3.22249	up
GO:0004553	hydrolase activity, hydrolyzing O-glycosyl compounds	molecular_function	6	6.08262e-08	Zm00001d042768	Zm00001d042768	Hevamine-A	6.89546	1.02486	1.53672	0.266708	0.292267	0.47067	9.18475	3.19924	up
GO:0004553	hydrolase activity, hydrolyzing O-glycosyl compounds	molecular_function	6	6.08262e-08	Zm00001d043443	Zm00001d043443	Mannan endo-14-beta-mannosidase 2	0.733124	1.35144	1.6114	0.0001	0.0001	0.025291	144.991	7.17982	up
GO:0004553	hydrolase activity, hydrolyzing O-glycosyl compounds	molecular_function	6	6.08262e-08	Zm00001d043524	Zm00001d043524	Glucan endo-13-beta-glucosidase 13	14.7754	19.2013	17.1122	2.52554	4.12887	2.24273	5.74217	2.5216	up
GO:0004553	hydrolase activity, hydrolyzing O-glycosyl compounds	molecular_function	6	6.08262e-08	Zm00001d047538	Zm00001d047538	Endo-1%2C4-beta-glucanase	1.63776	1.69621	1.36434	0.283431	0.436666	0.308671	4.56693	2.19123	up
GO:0004553	hydrolase activity, hydrolyzing O-glycosyl compounds	molecular_function	6	6.08262e-08	Zm00001d051814	Zm00001d051814	Endoglucanase 11	3.02931	4.65885	5.19822	1.34267	0.484994	0.640096	5.22189	2.38457	up
GO:0004553	hydrolase activity, hydrolyzing O-glycosyl compounds	molecular_function	6	6.08262e-08	Zm00001d052793	Zm00001d052793	Putative O-Glycosyl hydrolase superfamily protein	0.12138	0.635855	0.516116	0.0001	0.0001	0.0001	4244.5	12.0514	up
GO:0009507	chloroplast	cellular_component	7	1.35926e-07	Zm00001d001812	Rubisco Assembly Factor 1	Rubisco Assembly Factor 1	18.8089	12.583	11.9059	40.7016	37.469	44.7323	0.352293	-1.50515	down
GO:0009507	chloroplast	cellular_component	7	1.35926e-07	Zm00001d001820	protochlorophyllide reductase1	protochlorophyllide reductase1	0.388688	0.422329	0.220023	17.9697	18.9362	15.2024	0.0197865	-5.65934	down
GO:0009507	chloroplast	cellular_component	7	1.35926e-07	Zm00001d001857	Zm00001d001857	light harvesting complex photosystem II subunit 6	2.33362	0.809704	1.70196	52.5759	10.4919	6.53488	0.0696135	-3.84449	down
GO:0009507	chloroplast	cellular_component	7	1.35926e-07	Zm00001d001860	Zm00001d001860	Haloacid dehalogenase-like hydrolase domain-containing protein	13.0483	30.8056	31.6192	18.2522	99.1731	94.5285	0.356083	-1.48972	down
GO:0009507	chloroplast	cellular_component	7	1.35926e-07	Zm00001d001939	Zm00001d001939	Cell division protein FtsZ homolog 1 chloroplastic	4.0495	9.716	8.85563	1.07432	3.19112	2.02801	3.59439	1.84575	up
GO:0009507	chloroplast	cellular_component	7	1.35926e-07	Zm00001d001995	Zm00001d001995	P-loop containing nucleoside triphosphate hydrolases superfamily protein	7.15495	20.0173	19.5898	9.0269	47.6372	43.2242	0.468144	-1.09498	down
GO:0009507	chloroplast	cellular_component	7	1.35926e-07	Zm00001d002128	Zm00001d002128	Shikimate kinase 1 chloroplastic	1.15088	5.13318	5.31978	0.228593	0.25476	0.0711517	20.9265	4.38726	up
GO:0009507	chloroplast	cellular_component	7	1.35926e-07	Zm00001d002611	Zm00001d002611	Copper chaperone for superoxide dismutase	4.909	11.83	10.8934	6.45143	24.8868	32.316	0.434101	-1.2039	down
GO:0009507	chloroplast	cellular_component	7	1.35926e-07	Zm00001d002993	Zm00001d002993	Oxygen-evolving enhancer protein 3	21.1716	24.7433	22.1895	39.4348	57.6561	64.4962	0.421472	-1.24649	down
GO:0009507	chloroplast	cellular_component	7	1.35926e-07	Zm00001d003429	glyceraldehyde-3-phosphate dehydrogenase1	Glyceraldehyde-3-phosphate dehydrogenase A%2C chloroplastic	676.481	473.121	449.44	1682.87	1697.51	1646.86	0.318075	-1.65256	down
GO:0009507	chloroplast	cellular_component	7	1.35926e-07	Zm00001d003459	Zm00001d003459	Protein disulfide-isomerase LQY1 chloroplastic	16.3353	24.1388	23.0583	38.7576	66.6655	51.0773	0.405957	-1.3006	down
GO:0009507	chloroplast	cellular_component	7	1.35926e-07	Zm00001d003767	Zm00001d003767	Photosystem I subunit O	127.559	99.5234	97.5191	408.226	694.154	558.901	0.195392	-2.35555	down
GO:0009507	chloroplast	cellular_component	7	1.35926e-07	Zm00001d003797	Zm00001d003797	Ferredoxin-3 chloroplastic	1.2402	1.75197	1.34948	4.73293	6.59398	5.62808	0.256069	-1.9654	down
GO:0009507	chloroplast	cellular_component	7	1.35926e-07	Zm00001d004894	ribulose bisphosphate carboxylase small subunit2	ribulose bisphosphate carboxylase small subunit2	685.696	693.795	632.654	1355.66	2244.9	2079.87	0.354224	-1.49727	down
GO:0009507	chloroplast	cellular_component	7	1.35926e-07	Zm00001d005161	Zm00001d005161	xylulose kinase-1	5.53606	5.2779	4.22828	10.5777	15.828	14.7004	0.365937	-1.45033	down
GO:0009507	chloroplast	cellular_component	7	1.35926e-07	Zm00001d005814	Zm00001d005814	Photosystem I chlorophyll a/b-binding protein 6 chloroplastic	96.0167	122.344	113.421	152.34	324.003	410.983	0.373912	-1.41923	down
GO:0009507	chloroplast	cellular_component	7	1.35926e-07	Zm00001d006540	Zm00001d006540	Oxygen-evolving enhancer protein 3-1	121.263	111.901	103.971	715.058	1451.54	1259.76	0.0983945	-3.34528	down
GO:0009507	chloroplast	cellular_component	7	1.35926e-07	Zm00001d006587	Zm00001d006587	Chlorophyll a-b binding protein CP29.1 chloroplastic	42.139	39.9131	34.9009	298.126	428.149	380.028	0.105715	-3.24175	down
GO:0009507	chloroplast	cellular_component	7	1.35926e-07	Zm00001d006663	light harvesting complex A1	light harvesting complex A1	79.3313	154.275	145.389	290.941	1020.37	987.652	0.164855	-2.60073	down
GO:0009507	chloroplast	cellular_component	7	1.35926e-07	Zm00001d006900	Zm00001d006900	Phospho-2-dehydro-3-deoxyheptonate aldolase 2 chloroplastic	3.03555	11.4246	7.69101	1.18684	0.506874	0.579408	9.7448	3.28463	up
GO:0009507	chloroplast	cellular_component	7	1.35926e-07	Zm00001d007267	light harvesting chlorophyll a/b binding protein5	light harvesting chlorophyll a/b binding protein5	9.06739	7.51157	7.1913	280.357	367.194	422.326	0.0222177	-5.49214	down
GO:0009507	chloroplast	cellular_component	7	1.35926e-07	Zm00001d007581	Zm00001d007581	harpin binding protein1	20.5821	15.1074	18.5351	46.0508	43.6612	52.6519	0.380888	-1.39256	down
GO:0009507	chloroplast	cellular_component	7	1.35926e-07	Zm00001d007783	Zm00001d007783	P-loop containing nucleoside triphosphate hydrolases superfamily protein	4.60243	9.17923	8.95776	7.62181	20.6501	20.0653	0.470433	-1.08794	down
GO:0009507	chloroplast	cellular_component	7	1.35926e-07	Zm00001d008326	Zm00001d008326	Putative RNA helicase family protein	0.997758	3.49821	3.54675	0.0502313	0.466379	0.322673	9.58283	3.26045	up
GO:0009507	chloroplast	cellular_component	7	1.35926e-07	Zm00001d008394	Zm00001d008394	Thylakoid lumenal 17.9 kDa protein chloroplastic	20.686	14.7904	13.743	33.2304	35.2801	36.9682	0.466629	-1.09965	down
GO:0009507	chloroplast	cellular_component	7	1.35926e-07	Zm00001d008440	Zm00001d008440	Putative peptidyl-prolyl cis-trans isomerase family protein	9.6931	7.79547	7.47888	19.1523	16.4404	16.6979	0.477474	-1.06651	down
GO:0009507	chloroplast	cellular_component	7	1.35926e-07	Zm00001d009589	light harvesting chlorophyll a/b binding protein3	Chlorophyll a-b binding protein M9%2C chloroplastic	8.94224	1.47866	1.76639	122.762	110.548	71.0978	0.0400361	-4.64256	down
GO:0009507	chloroplast	cellular_component	7	1.35926e-07	Zm00001d011285	light harvesting chlorophyll a/b binding protein1	photosystem II light harvesting complex gene B1B2	3.82619	1.27663	2.33596	19.8154	17.0749	11.0951	0.155022	-2.68946	down
GO:0009507	chloroplast	cellular_component	7	1.35926e-07	Zm00001d012287	Zm00001d012287		37.7654	32.5857	40.113	68.2802	166.101	229.727	0.238013	-2.07088	down
GO:0009507	chloroplast	cellular_component	7	1.35926e-07	Zm00001d012394	phytoene synthase2	phytoene synthase2	15.5733	16.8728	14.6652	25.7279	35.422	38.7771	0.471457	-1.0848	down
GO:0009507	chloroplast	cellular_component	7	1.35926e-07	Zm00001d012702	Zm00001d012702	Phosphoenolpyruvate carboxylase 3	0.765776	2.60893	2.62591	0.303424	0.601567	0.668016	3.81474	1.93159	up
GO:0009507	chloroplast	cellular_component	7	1.35926e-07	Zm00001d012808	Zm00001d012808		10.8166	22.9462	19.9953	0.0001	0.047854	0.025541	731.453	9.51462	up
GO:0009507	chloroplast	cellular_component	7	1.35926e-07	Zm00001d013013	Mg chelataseD1	Magnesium-chelatase subunit ChlD chloroplastic	17.2613	28.1556	26.955	31.0462	77.3199	62.6638	0.423154	-1.24075	down
GO:0009507	chloroplast	cellular_component	7	1.35926e-07	Zm00001d013937	GRMZM2G073351	Protochlorophyllide reductase C chloroplastic	43.7565	38.6683	34.7699	135.754	146.018	116.87	0.293985	-1.76619	down
GO:0009507	chloroplast	cellular_component	7	1.35926e-07	Zm00001d015385	Zm00001d015385	Chlorophyll a-b binding protein 6 chloroplastic	108.088	73.5513	68.4315	1571.4	1766.3	1792.67	0.0487433	-4.35865	down
GO:0009507	chloroplast	cellular_component	7	1.35926e-07	Zm00001d016134	iron-sulfur protein1	iron-sulfur protein1	694.602	912.26	843.411	1368.09	2073.87	3051.48	0.377347	-1.40604	down
GO:0009507	chloroplast	cellular_component	7	1.35926e-07	Zm00001d016926	Zm00001d016926	ATATH13	53.6785	107.913	97.8748	117.839	308.195	243.282	0.387659	-1.36714	down
GO:0009507	chloroplast	cellular_component	7	1.35926e-07	Zm00001d016943	Zm00001d016943	Photosynthetic NDH subunit of lumenal location 2 chloroplastic	36.738	33.4958	33.8988	127.399	198.521	205.111	0.196095	-2.35037	down
GO:0009507	chloroplast	cellular_component	7	1.35926e-07	Zm00001d017364	Zm00001d017364	Ferredoxin-thioredoxin reductase%2C variable chain	54.1315	42.0985	42.3947	124.272	101.517	115.678	0.405968	-1.30056	down
GO:0009507	chloroplast	cellular_component	7	1.35926e-07	Zm00001d017812	Zm00001d017812	P-loop containing nucleoside triphosphate hydrolases superfamily protein	4.68152	7.44954	7.5559	8.71063	18.7344	18.8828	0.424949	-1.23464	down
GO:0009507	chloroplast	cellular_component	7	1.35926e-07	Zm00001d018034	geranylgeranyl hydrogenase1	geranylgeranyl hydrogenase1	88.0464	99.7222	88.6067	280.71	353.677	301.149	0.295419	-1.75916	down
GO:0009507	chloroplast	cellular_component	7	1.35926e-07	Zm00001d018157	light harvesting complex a/b protein4	light harvesting complex a/b protein4	124.532	343.086	305.863	264.011	1074.49	1152.93	0.310457	-1.68753	down
GO:0009507	chloroplast	cellular_component	7	1.35926e-07	Zm00001d018575	Zm00001d018575	Epimerase family protein SDR39U1 homolog chloroplastic	16.0735	33.9702	32.9189	44.6716	154.347	138.947	0.245477	-2.02634	down
GO:0009507	chloroplast	cellular_component	7	1.35926e-07	Zm00001d018623	Zm00001d018623	Photosynthetic NDH subunit of lumenal location 3 chloroplastic	136.478	146.589	141.524	234.352	355.737	451.36	0.407692	-1.29445	down
GO:0009507	chloroplast	cellular_component	7	1.35926e-07	Zm00001d018796	Zm00001d018796	High-light-induced protein chloroplastic	16.4157	26.8079	28.3698	61.1765	188.615	177.567	0.167526	-2.57755	down
GO:0009507	chloroplast	cellular_component	7	1.35926e-07	Zm00001d018797	photosystem I reaction center6	photosystem I reaction center6	156.969	132.708	115.085	1430.5	2165.15	1878.79	0.0739368	-3.75756	down
GO:0009507	chloroplast	cellular_component	7	1.35926e-07	Zm00001d018819	nine-cis-epoxycarotenoid dioxygenase5	nine-cis-epoxycarotenoid dioxygenase5	0.753254	3.09739	2.70543	0.170874	0.0001	0.0001	38.3231	5.26014	up
GO:0009507	chloroplast	cellular_component	7	1.35926e-07	Zm00001d019899	Zm00001d019899	Rhodanese-like domain-containing protein 9 chloroplastic	6.11273	26.961	24.202	17.2217	89.2682	89.2036	0.292681	-1.7726	down
GO:0009507	chloroplast	cellular_component	7	1.35926e-07	Zm00001d019976	Zm00001d019976	phosphoglucosamine mutase family protein	30.9351	28.3749	26.3892	79.9941	90.5741	123.773	0.291156	-1.78013	down
GO:0009507	chloroplast	cellular_component	7	1.35926e-07	Zm00001d019988	Zm00001d019988	Homoserine dehydrogenase	1.25308	4.20455	3.53739	0.213771	1.27299	0.552748	4.41038	2.1409	up
GO:0009507	chloroplast	cellular_component	7	1.35926e-07	Zm00001d020448	Zm00001d020448	Pentatricopeptide repeat-containing protein chloroplastic	2.52013	5.40358	3.97706	1.01394	1.24495	1.19544	3.44518	1.78458	up
GO:0009507	chloroplast	cellular_component	7	1.35926e-07	Zm00001d021410	Zm00001d021410	Phytoene synthase chloroplastic	2.69718	5.41342	4.50366	0.708494	0.496733	0.935256	5.89318	2.55905	up
GO:0009507	chloroplast	cellular_component	7	1.35926e-07	Zm00001d021435	light harvesting chlorophyll a/b binding protein2	Chlorophyll a-b binding protein 1%2C chloroplastic	90.9864	23.1608	21.3417	836.35	642.793	417.651	0.0714305	-3.80732	down
GO:0009507	chloroplast	cellular_component	7	1.35926e-07	Zm00001d021620	ATP synthase chloroplast subunit2	ATP synthase chloroplast subunit2	347.619	253.408	239.721	848.793	939.915	785.193	0.326643	-1.61421	down
GO:0009507	chloroplast	cellular_component	7	1.35926e-07	Zm00001d021703	oxygen evolving complex2	oxygen evolving complex2	143.332	269.239	248.497	558.946	1497.85	1495.83	0.186079	-2.42601	down
GO:0009507	chloroplast	cellular_component	7	1.35926e-07	Zm00001d021763	photosystem II subunit29	photosystem II subunit29	137.071	130.942	118.884	992.711	1390.7	1326.51	0.104287	-3.26137	down
GO:0009507	chloroplast	cellular_component	7	1.35926e-07	Zm00001d021784	Zm00001d021784	Chlorophyll a-b binding protein of LHCII type III	17.7796	5.97588	4.61762	39.4351	29.2991	36.2961	0.270142	-1.88821	down
GO:0009507	chloroplast	cellular_component	7	1.35926e-07	Zm00001d021906	Zm00001d021906	Chlorophyll a-b binding protein	62.9824	32.9044	33.7039	710.949	1057.83	946.584	0.047725	-4.38911	down
GO:0009507	chloroplast	cellular_component	7	1.35926e-07	Zm00001d022181	Zm00001d022181	Phospho-2-dehydro-3-deoxyheptonate aldolase 1	18.7525	23.0133	24.1677	2.91453	2.57553	1.77669	9.07331	3.18163	up
GO:0009507	chloroplast	cellular_component	7	1.35926e-07	Zm00001d022203	Zm00001d022203	FAD/NAD(P)-binding oxidoreductase family protein	6.34791	1.85966	2.33996	19.8114	13.1195	15.2531	0.218901	-2.19165	down
GO:0009507	chloroplast	cellular_component	7	1.35926e-07	Zm00001d023757	Zm00001d023757	NAD(P)H-quinone oxidoreductase subunit U chloroplastic	36.7028	112.454	100.695	166.177	656.495	702.175	0.163854	-2.60952	down
GO:0009507	chloroplast	cellular_component	7	1.35926e-07	Zm00001d024037	beta-glucosidase2	Beta-glucosidase2	60.0865	323.289	306.228	5.64646	13.2171	3.14536	31.3329	4.9696	up
GO:0009507	chloroplast	cellular_component	7	1.35926e-07	Zm00001d024704	Zm00001d024704	DNA-(apurinic or apyrimidinic site) lyase	2.47643	10.5291	9.84814	0.410091	2.58223	3.24669	3.66302	1.87303	up
GO:0009507	chloroplast	cellular_component	7	1.35926e-07	Zm00001d026437	Zm00001d026437	alpha/beta-Hydrolases superfamily protein	4.94773	10.5916	11.6158	7.5159	28.2526	38.9301	0.36353	-1.45986	down
GO:0009507	chloroplast	cellular_component	7	1.35926e-07	Zm00001d026599	light harvesting chlorophyll a/b binding protein6	light harvesting chlorophyll a/b binding protein6	18.4833	10.4219	9.25519	272.064	387.462	237.921	0.042521	-4.55568	down
GO:0009507	chloroplast	cellular_component	7	1.35926e-07	Zm00001d026603	Mg chelatase subunit H 1	Magnesium-chelatase subunit ChlH chloroplastic	4.11959	2.43509	1.67516	51.7625	82.7061	55.7767	0.0432591	-4.53085	down
GO:0009507	chloroplast	cellular_component	7	1.35926e-07	Zm00001d027363	dihydrodipicolinate reductase1	dihydrodipicolinate reductase1	8.55789	21.8347	21.7272	13.686	49.9705	43.9529	0.484342	-1.0459	down
GO:0009507	chloroplast	cellular_component	7	1.35926e-07	Zm00001d027488	glyceraldehyde phosphate dehydrogenase B1	glyceraldehyde phosphate dehydrogenase B1	297.257	167.369	154.954	748.412	619.158	501.897	0.331421	-1.59326	down
GO:0009507	chloroplast	cellular_component	7	1.35926e-07	Zm00001d027659	Zm00001d027659		16.3129	27.6493	26.8132	22.2749	50.1251	75.3527	0.479012	-1.06186	down
GO:0009507	chloroplast	cellular_component	7	1.35926e-07	Zm00001d027885	Zm00001d027885	YGGT family protein	17.6442	17.5358	20.0859	32.3143	53.3754	69.2822	0.356618	-1.48755	down
GO:0009507	chloroplast	cellular_component	7	1.35926e-07	Zm00001d027950	Zm00001d027950	Uroporphyrinogen-III synthase chloroplastic	2.38596	2.98394	2.99458	2.58351	6.97031	7.86012	0.480332	-1.0579	down
GO:0009507	chloroplast	cellular_component	7	1.35926e-07	Zm00001d028295	Zm00001d028295	Protein LOW PSII ACCUMULATION 3 chloroplastic	2.33864	1.84977	1.87519	10.2197	6.19289	5.60313	0.275422	-1.86028	down
GO:0009507	chloroplast	cellular_component	7	1.35926e-07	Zm00001d028562	Zm00001d028562	Fructose-1%2C6-bisphosphatase	83.3952	127.058	114.99	201.563	428.919	420.377	0.309693	-1.69109	down
GO:0009507	chloroplast	cellular_component	7	1.35926e-07	Zm00001d028924	Zm00001d028924	NifU-like protein 1 chloroplastic	12.1266	27.8293	30.481	16.5491	57.2711	68.9777	0.493263	-1.01957	down
GO:0009507	chloroplast	cellular_component	7	1.35926e-07	Zm00001d031436	Zm00001d031436	OTU domain-containing protein	0.840019	5.40694	4.45582	0.107913	0.0245422	0.0001	80.7423	6.33525	up
GO:0009507	chloroplast	cellular_component	7	1.35926e-07	Zm00001d031484	Zm00001d031484	PsbP domain-containing protein 3 chloroplastic	6.13453	7.15654	6.34984	26.7835	60.5345	68.1479	0.126336	-2.98466	down
GO:0009507	chloroplast	cellular_component	7	1.35926e-07	Zm00001d032051	Zm00001d032051	light harvesting complex photosystem II subunit 6	0.0001	0.0001	0.0001	5.67339	6.0675	0.0001	2.55515e-05	-15.2562	down
GO:0009507	chloroplast	cellular_component	7	1.35926e-07	Zm00001d032197	Zm00001d032197	Chlorophyll a-b binding protein 4 chloroplastic	253.773	225.031	212.888	1348.87	1880.3	2099.11	0.129815	-2.94547	down
GO:0009507	chloroplast	cellular_component	7	1.35926e-07	Zm00001d033132	Zm00001d033132	photosystem II light harvesting complex gene 2.1	3.53853	4.34191	3.82158	284.849	498.751	501.955	0.0091027	-6.77949	down
GO:0009507	chloroplast	cellular_component	7	1.35926e-07	Zm00001d033136	light harvesting chlorophyll binding protein9	light harvesting chlorophyll binding protein9	3.51389	4.33379	3.70052	288.401	501.111	501.351	0.00894612	-6.80452	down
GO:0009507	chloroplast	cellular_component	7	1.35926e-07	Zm00001d033910	ADP glucose pyrophosphorylase large subunit leaf1AGPL4	ADP glucose pyrophosphorylase large subunit leaf1	29.6367	87.8638	79.0119	64.1539	243.454	238.967	0.359534	-1.4758	down
GO:0009507	chloroplast	cellular_component	7	1.35926e-07	Zm00001d034345	ferredoxin NADP reductase1	Ferredoxin--NADP reductase root isozyme 1 chloroplastic	4.07167	11.2106	10.1457	1.06249	3.61919	1.28397	4.2624	2.09167	up
GO:0009507	chloroplast	cellular_component	7	1.35926e-07	Zm00001d034461	Zm00001d034461	Tryptophan synthase alpha chain chloroplastic	0.825371	5.03598	3.12778	11.0283	20.0533	63.8136	0.0947269	-3.40008	down
GO:0009507	chloroplast	cellular_component	7	1.35926e-07	Zm00001d034540	Zm00001d034540	Rubredoxin-like superfamily protein	0.968635	0.992721	0.681514	2.76677	3.09734	5.08676	0.241339	-2.05087	down
GO:0009507	chloroplast	cellular_component	7	1.35926e-07	Zm00001d034541	Zm00001d034541	Rubredoxin-like superfamily protein	0.0001	0.0001	0.461844	2.7941	2.56476	5.64828	0.0419767	-4.57427	down
GO:0009507	chloroplast	cellular_component	7	1.35926e-07	Zm00001d034542	Zm00001d034542	Rubredoxin-like superfamily protein	0.0001	2.76659	0.0001	5.2369	11.5572	11.7503	0.0969294	-3.36692	down
GO:0009507	chloroplast	cellular_component	7	1.35926e-07	Zm00001d034665	Zm00001d034665	NAD-dependent epimerase/dehydratase	37.0107	205.119	191.096	6.14787	37.6942	25.7707	6.22337	2.6377	up
GO:0009507	chloroplast	cellular_component	7	1.35926e-07	Zm00001d034715	rubisco accumulation factor2	rubisco accumulation factor2	29.666	14.736	15.8083	75.8632	39.8048	44.8996	0.374984	-1.4151	down
GO:0009507	chloroplast	cellular_component	7	1.35926e-07	Zm00001d034760	ferredoxin3	Ferredoxin-3%2C chloroplastic	148.785	494.633	486.843	31.8384	120.624	143.818	3.81484	1.93162	up
GO:0009507	chloroplast	cellular_component	7	1.35926e-07	Zm00001d034828	Zm00001d034828	Nucleic acid-binding proteins superfamily	8.54483	21.4	19.8796	14.9169	51.7198	47.7501	0.435578	-1.199	down
GO:0009507	chloroplast	cellular_component	7	1.35926e-07	Zm00001d036137	Zm00001d036137	Palmitoyl-acyl carrier protein thioesterase chloroplastic	1.58316	8.09065	4.90897	0.344547	0.912408	0.825152	7.00385	2.80815	up
GO:0009507	chloroplast	cellular_component	7	1.35926e-07	Zm00001d036148	whirly1	whirly1	6.85501	7.79232	8.66745	9.12387	34.7195	24.248	0.342404	-1.54623	down
GO:0009507	chloroplast	cellular_component	7	1.35926e-07	Zm00001d037234	sugary2	Sugary2	3.17933	5.93193	4.91787	0.211701	0.805785	0.3848	10.0045	3.32257	up
GO:0009507	chloroplast	cellular_component	7	1.35926e-07	Zm00001d037551	Zm00001d037551	Probable GTP diphosphokinase CRSH chloroplastic	6.33948	24.0828	21.6474	15.0421	74.5999	59.5935	0.34891	-1.51907	down
GO:0009507	chloroplast	cellular_component	7	1.35926e-07	Zm00001d038163	pyruvate, orthophosphate dikinase1	pyruvate orthophosphate dikinase1	874.193	1361.17	1278.81	2049.07	4052.81	2605.38	0.403591	-1.30903	down
GO:0009507	chloroplast	cellular_component	7	1.35926e-07	Zm00001d038984	photosystem I H subunit1	photosystem I H subunit1	711.959	639.535	595.047	1513.87	1847.55	1895.34	0.370293	-1.43326	down
GO:0009507	chloroplast	cellular_component	7	1.35926e-07	Zm00001d039040	light harvesting complex mesophyll7	Light harvesting complex mesophyll7	124.201	82.0397	71.3135	546.291	538.024	463.531	0.179316	-2.47942	down
GO:0009507	chloroplast	cellular_component	7	1.35926e-07	Zm00001d040202	Zm00001d040202	SNF7 family protein	46.7543	78.9072	72.2217	109.148	225.81	273.515	0.325212	-1.62055	down
GO:0009507	chloroplast	cellular_component	7	1.35926e-07	Zm00001d040857	Zm00001d040857	Stress regulated protein	4.61687	9.45811	8.79149	5.57376	24.8299	31.3613	0.370217	-1.43356	down
GO:0009507	chloroplast	cellular_component	7	1.35926e-07	Zm00001d041819	photosystem I N subunit1	photosystem I N subunit1	246.345	681.376	647.395	986.678	3515.94	4532.92	0.174325	-2.52015	down
GO:0009507	chloroplast	cellular_component	7	1.35926e-07	Zm00001d042008	Zm00001d042008	Rubredoxin-like superfamily protein	2.68394	3.77306	2.11873	5.04504	7.94919	13.5617	0.32293	-1.6307	down
GO:0009507	chloroplast	cellular_component	7	1.35926e-07	Zm00001d042178	Zm00001d042178	Photosystem II reaction center psb28 protein	28.7044	19.1587	20.4753	50.5331	46.126	47.6897	0.473426	-1.07879	down
GO:0009507	chloroplast	cellular_component	7	1.35926e-07	Zm00001d042346	Zm00001d042346	alpha/beta-Hydrolases superfamily protein	12.019	31.3503	23.9985	19.6949	95.6204	85.8647	0.334864	-1.57835	down
GO:0009507	chloroplast	cellular_component	7	1.35926e-07	Zm00001d042620	Zm00001d042620	NAD(P)H-quinone oxidoreductase subunit N chloroplastic	80.2452	90.208	82.2491	184.389	291.025	404.335	0.287244	-1.79965	down
GO:0009507	chloroplast	cellular_component	7	1.35926e-07	Zm00001d042840	sedoheptulose bisphosphatase1	Sedoheptulose-17-bisphosphatase chloroplastic	197.188	331.504	285.372	428.585	838.169	842.537	0.385942	-1.37354	down
GO:0009507	chloroplast	cellular_component	7	1.35926e-07	Zm00001d044060	Zm00001d044060	Plastidic ATP/ADP-transporter	9.05027	13.0996	14.0924	3.48077	6.01286	4.57761	2.57563	1.36493	up
GO:0009507	chloroplast	cellular_component	7	1.35926e-07	Zm00001d044090	Zm00001d044090	HD domain containing protein	4.05695	5.95329	5.26563	5.29642	11.7889	15.4929	0.468898	-1.09265	down
GO:0009507	chloroplast	cellular_component	7	1.35926e-07	Zm00001d044228	thiamine biosynthesis2	thiamine biosynthesis2	64.1575	57.3067	63.5647	13.4468	22.4667	21.9775	3.19616	1.67634	up
GO:0009507	chloroplast	cellular_component	7	1.35926e-07	Zm00001d044525	Zm00001d044525	Protein phosphatase 2C 57	52.961	98.7893	93.7626	98.4437	261.928	261.404	0.394858	-1.34059	down
GO:0009507	chloroplast	cellular_component	7	1.35926e-07	Zm00001d044666	FHA-transcription factor 9	SMAD/FHA domain-containing protein	51.6165	34.1258	32.1795	104.2	97.7747	120.419	0.365769	-1.45099	down
GO:0009507	chloroplast	cellular_component	7	1.35926e-07	Zm00001d045620	Zm00001d045620	Plastocyanin major isoform chloroplastic	0.0001	0.858564	1.22585	0.673933	6.71852	9.6705	0.122166	-3.03308	down
GO:0009507	chloroplast	cellular_component	7	1.35926e-07	Zm00001d046454	fatty acyl thioesterase1	fatty acyl thioesterase1	6.99386	26.1953	24.9832	4.89238	9.80002	6.08864	2.7993	1.48507	up
GO:0009507	chloroplast	cellular_component	7	1.35926e-07	Zm00001d046786	Zm00001d046786	Photosystem I chlorophyll a/b-binding protein 3-1 chloroplastic	134.338	100.462	93.0705	1271.55	1624.64	1723.73	0.0709688	-3.81667	down
GO:0009507	chloroplast	cellular_component	7	1.35926e-07	Zm00001d047340	Zm00001d047340	Allene oxide cyclase 3 chloroplastic	43.555	33.2544	34.153	7.84731	6.56716	9.99398	4.54606	2.18462	up
GO:0009507	chloroplast	cellular_component	7	1.35926e-07	Zm00001d048461	blue fluorescent1	blue fluorescent1	34.4034	65.6479	62.9548	8.00179	19.4984	20.235	3.4148	1.7718	up
GO:0009507	chloroplast	cellular_component	7	1.35926e-07	Zm00001d048593	RUBISCO activase2	RUBISCO activase2	226.766	363.412	333.097	825.275	1776.26	1614.21	0.219006	-2.19096	down
GO:0009507	chloroplast	cellular_component	7	1.35926e-07	Zm00001d048693	Zm00001d048693	ATA15 protein	9.38964	18.1988	16.4267	11.3238	46.9455	35.5192	0.469302	-1.09141	down
GO:0009507	chloroplast	cellular_component	7	1.35926e-07	Zm00001d048709	benzoxazinless1	benzoxazinless1	540.769	920.177	859.072	15.8276	56.6651	51.1566	18.7629	4.22981	up
GO:0009507	chloroplast	cellular_component	7	1.35926e-07	Zm00001d048998	Zm00001d048998	Chlorophyll a-b binding protein CP26 chloroplastic	16.4723	8.89483	10.5381	773.941	1143.01	1023.06	0.0122126	-6.35548	down
GO:0009507	chloroplast	cellular_component	7	1.35926e-07	Zm00001d049267	Zm00001d049267	Acyl carrier protein	73.0702	130.636	106.273	121.632	297.311	350.192	0.403023	-1.31106	down
GO:0009507	chloroplast	cellular_component	7	1.35926e-07	Zm00001d049610	orange pericarp1	Tryptophan synthase beta chain 1	10.7571	17.149	16.815	4.02945	6.7619	7.67465	2.42181	1.27609	up
GO:0009507	chloroplast	cellular_component	7	1.35926e-07	Zm00001d050403	Zm00001d050403	Chlorophyll a-b binding protein 4	13.8506	12.087	8.57105	618.749	596.069	574.099	0.0192902	-5.69599	down
GO:0009507	chloroplast	cellular_component	7	1.35926e-07	Zm00001d050635	Zm00001d050635	Peptidyl-prolyl cis-trans isomerase	76.977	101.206	102.922	8.71469	11.4343	8.53897	9.79871	3.29259	up
GO:0009507	chloroplast	cellular_component	7	1.35926e-07	Zm00001d050889	Zm00001d050889	Oxygen evolving enhancer protein 3	23.6136	30.1448	24.693	42.7574	70.8913	66.234	0.436126	-1.19718	down
GO:0009507	chloroplast	cellular_component	7	1.35926e-07	Zm00001d051518	Zm00001d051518	Protein kinase superfamily protein	3.67002	7.62901	7.42952	4.54364	20.0677	17.1334	0.448645	-1.15635	down
GO:0009507	chloroplast	cellular_component	7	1.35926e-07	Zm00001d052519	Zm00001d052519	Probable 2-carboxy-D-arabinitol-1-phosphatase	2.97262	4.97881	4.39484	3.79366	10.125	11.8059	0.479941	-1.05907	down
GO:0009507	chloroplast	cellular_component	7	1.35926e-07	Zm00001d053652	Zm00001d053652	Peptidyl-prolyl cis-trans isomerase	0.383002	2.04833	1.84251	4.17068	13.4827	15.745	0.127966	-2.96617	down
GO:0009507	chloroplast	cellular_component	7	1.35926e-07	Zm00001d053782	cytochrome P450 15	cytochrome P450 15	6.42147	13.6015	13.4287	13.8729	42.614	45.4203	0.328257	-1.6071	down
GO:0016020	membrane	cellular_component	3	1.42359e-07	ZeamMp011	ZeamMp011	orf342	0.061957	1.0114	0.542425	102.124	1.19458	1.90495	0.0153557	-6.02508	down
GO:0016020	membrane	cellular_component	3	1.42359e-07	Zm00001d001803	Zm00001d001803	Plasma-membrane choline transporter family protein	2.51543	6.66869	4.95257	0.404707	1.37776	1.0692	4.95734	2.30957	up
GO:0016020	membrane	cellular_component	3	1.42359e-07	Zm00001d001857	Zm00001d001857	light harvesting complex photosystem II subunit 6	2.33362	0.809704	1.70196	52.5759	10.4919	6.53488	0.0696135	-3.84449	down
GO:0016020	membrane	cellular_component	3	1.42359e-07	Zm00001d002038	anti-sigma factor antagonist domain of sulfate transporter91	anti-sigma factor antagonist domain of sulfate transporter91	25.9329	34.0791	30.1544	97.0803	159.053	182.828	0.205408	-2.28343	down
GO:0016020	membrane	cellular_component	3	1.42359e-07	Zm00001d002056	Zm00001d002056	CDT1-like protein a chloroplastic	0.746923	2.15174	2.15015	0.0913921	0.131197	0.214218	11.5584	3.53088	up
GO:0016020	membrane	cellular_component	3	1.42359e-07	Zm00001d002068	Zm00001d002068	Probable inactive receptor kinase	3.63476	4.09414	4.42847	0.0001	0.093688	0.0001	129.488	7.01667	up
GO:0016020	membrane	cellular_component	3	1.42359e-07	Zm00001d002198	Zm00001d002198	Receptor-like serine/threonine-protein kinase SD1-8	2.74134	1.93964	1.97904	6.20963	9.33161	6.39212	0.303648	-1.71953	down
GO:0016020	membrane	cellular_component	3	1.42359e-07	Zm00001d002199	Zm00001d002199	Receptor-like serine/threonine-protein kinase SD1-8	2.11964	1.91081	1.44312	6.78953	7.3934	10.5006	0.22175	-2.17299	down
GO:0016020	membrane	cellular_component	3	1.42359e-07	Zm00001d002287	Zm00001d002287	LRR receptor-like serine/threonine-protein kinase FLS2	2.89862	0.823721	1.07458	0.280237	0.168337	0.168463	7.77411	2.95868	up
GO:0016020	membrane	cellular_component	3	1.42359e-07	Zm00001d002333	Zm00001d002333	Potassium transporter 10	3.01423	5.13961	5.13718	11.0619	18.5153	15.9642	0.291845	-1.77672	down
GO:0016020	membrane	cellular_component	3	1.42359e-07	Zm00001d002343	Zm00001d002343	Zinc transporter 1	0.078362	0.414225	0.308387	1.66243	1.92375	2.01981	0.142878	-2.80714	down
GO:0016020	membrane	cellular_component	3	1.42359e-07	Zm00001d002446	Zm00001d002446	WAK53a-OsWAK receptor-like protein kinase	6.24972	6.48556	6.6501	10.6225	14.3463	16.444	0.4681	-1.09511	down
GO:0016020	membrane	cellular_component	3	1.42359e-07	Zm00001d002514	Zm00001d002514	Probable purine permease 11	5.96906	3.99901	2.61255	13.7169	9.79621	11.1559	0.362878	-1.46244	down
GO:0016020	membrane	cellular_component	3	1.42359e-07	Zm00001d002532	Zm00001d002532	Glutamate receptor 3.3	10.6899	8.78873	7.45285	1.53709	1.24129	2.29206	5.31146	2.40911	up
GO:0016020	membrane	cellular_component	3	1.42359e-07	Zm00001d002534	Zm00001d002534	Protein S-acyltransferase 21	0.12847	0.433881	0.441935	0.0001	0.0300822	0.0491479	12.6596	3.66216	up
GO:0016020	membrane	cellular_component	3	1.42359e-07	Zm00001d002548	Zm00001d002548	Expansin-A13	2.74616	8.26065	6.82168	0.0001	0.955031	1.20141	8.26715	3.04739	up
GO:0016020	membrane	cellular_component	3	1.42359e-07	Zm00001d002568	Zm00001d002568	RING-H2 finger protein ATL2L	13.2035	8.42402	7.6824	0.0001	0.0001	0.0001	97699.7	16.5761	up
GO:0016020	membrane	cellular_component	3	1.42359e-07	Zm00001d002589	hydroxylase4	hydroxylase4	3.05203	0.8729	0.891119	9.18083	7.48648	7.1083	0.202563	-2.30356	down
GO:0016020	membrane	cellular_component	3	1.42359e-07	Zm00001d002610	Zm00001d002610	cytochrome P450 family 704 subfamily A polypeptide 2	5.30962	7.3083	5.5255	1.56201	2.01014	1.37742	3.66565	1.87407	up
GO:0016020	membrane	cellular_component	3	1.42359e-07	Zm00001d002624	Zm00001d002624	RING/U-box superfamily protein	1.92318	2.60805	2.35474	3.07859	5.95558	7.95901	0.40522	-1.30322	down
GO:0016020	membrane	cellular_component	3	1.42359e-07	Zm00001d002673	Zm00001d002673	Lysine histidine transporter-like 7	7.01387	4.61508	3.67571	16.8993	11.2615	13.4441	0.367857	-1.44278	down
GO:0016020	membrane	cellular_component	3	1.42359e-07	Zm00001d002712	Zm00001d002712	MDIS1-interacting receptor like kinase 2	0.0810696	0.156148	0.233021	0.69358	0.709165	0.512132	0.245571	-2.02579	down
GO:0016020	membrane	cellular_component	3	1.42359e-07	Zm00001d002739	Zm00001d002739	Polyketide cyclase/dehydrase and lipid transport superfamily protein	1.91711	3.66708	3.18813	0.616092	0.928744	0.826926	3.69865	1.887	up
GO:0016020	membrane	cellular_component	3	1.42359e-07	Zm00001d002905	Zm00001d002905	Protein kinase superfamily protein	0.49858	0.993167	1.2129	0.0192352	0.0592571	0.0836579	16.6799	4.06004	up
GO:0016020	membrane	cellular_component	3	1.42359e-07	Zm00001d002974	Zm00001d002974	Probable metal-nicotianamine transporter YSL7	3.00315	2.1161	1.39179	10.0713	9.6054	11.8806	0.206324	-2.27702	down
GO:0016020	membrane	cellular_component	3	1.42359e-07	Zm00001d003012	Zm00001d003012	Nucleotide/sugar transporter family protein	6.89862	18.5991	14.3747	0.0001	0.0001	0.255607	155.869	7.28419	up
GO:0016020	membrane	cellular_component	3	1.42359e-07	Zm00001d003019	Zm00001d003019	Protein kinase superfamily protein	0.602528	0.350374	0.594222	3.66975	4.95364	3.95842	0.122965	-3.02368	down
GO:0016020	membrane	cellular_component	3	1.42359e-07	Zm00001d003021	Zm00001d003021	Wall-associated receptor kinase-like 8	0.252434	0.649262	1.07891	2.29666	4.76167	3.95343	0.179862	-2.47503	down
GO:0016020	membrane	cellular_component	3	1.42359e-07	Zm00001d003023	Zm00001d003023	Wall-associated receptor kinase-like 8	0.19771	0.531292	0.390549	3.14703	3.91155	2.34607	0.119042	-3.07046	down
GO:0016020	membrane	cellular_component	3	1.42359e-07	Zm00001d003072	Zm00001d003072	Receptor-like serine/threonine-protein kinase ALE2	0.626333	1.83721	1.99299	0.238168	0.45249	0.184013	5.0951	2.34911	up
GO:0016020	membrane	cellular_component	3	1.42359e-07	Zm00001d003140	Zm00001d003140	Cytochrome P450 71A26	1.79601	1.38532	1.20478	5.16887	3.06285	4.2072	0.352612	-1.50384	down
GO:0016020	membrane	cellular_component	3	1.42359e-07	Zm00001d003144	Zm00001d003144	Cytochrome P450 CYP71C36	1.62065	2.55991	2.32473	6.80734	7.4266	7.26666	0.302563	-1.72469	down
GO:0016020	membrane	cellular_component	3	1.42359e-07	Zm00001d003398	floury endosperm1	floury endosperm1	4.69005	6.63381	6.95107	16.0831	20.4056	20.1816	0.322478	-1.63273	down
GO:0016020	membrane	cellular_component	3	1.42359e-07	Zm00001d003459	Zm00001d003459	Protein disulfide-isomerase LQY1 chloroplastic	16.3353	24.1388	23.0583	38.7576	66.6655	51.0773	0.405957	-1.3006	down
GO:0016020	membrane	cellular_component	3	1.42359e-07	Zm00001d003511	Zm00001d003511	Mitochondrial uncoupling protein 3	4.35856	15.707	12.9755	1.93359	4.14126	4.49904	3.12478	1.64376	up
GO:0016020	membrane	cellular_component	3	1.42359e-07	Zm00001d003559	ferric-chelate reductase2	Ferric reduction oxidase 7 chloroplastic	45.7847	44.0384	41.8548	122.423	113.719	86.0679	0.408671	-1.29099	down
GO:0016020	membrane	cellular_component	3	1.42359e-07	Zm00001d003751	Zm00001d003751	NDR1/HIN1-like 1	0.994485	1.69783	1.47512	0.0001	0.0001	0.0001	13891.4	13.7619	up
GO:0016020	membrane	cellular_component	3	1.42359e-07	Zm00001d003767	Zm00001d003767	Photosystem I subunit O	127.559	99.5234	97.5191	408.226	694.154	558.901	0.195392	-2.35555	down
GO:0016020	membrane	cellular_component	3	1.42359e-07	Zm00001d003949	Zm00001d003949	Major facilitator superfamily protein	7.54711	9.97628	10.2256	2.35958	2.51151	1.94981	4.06823	2.0244	up
GO:0016020	membrane	cellular_component	3	1.42359e-07	Zm00001d003954	Zm00001d003954	Major facilitator superfamily protein	3.4947	1.47921	1.26761	0.150737	0.226745	0.204987	10.7156	3.42165	up
GO:0016020	membrane	cellular_component	3	1.42359e-07	Zm00001d004072	Zm00001d004072	Probable L-type lectin-domain containing receptor kinase S.5	0.845622	0.556457	0.324742	3.03234	2.94382	1.4972	0.231063	-2.11364	down
GO:0016020	membrane	cellular_component	3	1.42359e-07	Zm00001d004090	Zm00001d004090	DEAD-box helicase family protein	1.73404	3.05516	2.69812	0.387077	0.904673	0.951181	3.33819	1.73907	up
GO:0016020	membrane	cellular_component	3	1.42359e-07	Zm00001d004305	phosphate transporter protein13	phosphate transporter protein13	1.00152	0.56193	0.755946	4.05207	3.00111	1.19697	0.281133	-1.83067	down
GO:0016020	membrane	cellular_component	3	1.42359e-07	Zm00001d004442	Zm00001d004442	ABC transporter B family member 19	1.0548	1.66703	1.87904	0.321642	0.322201	0.099075	6.19298	2.63063	up
GO:0016020	membrane	cellular_component	3	1.42359e-07	Zm00001d004525	Zm00001d004525	Protein REDUCED WALL ACETYLATION 3	1.59967	1.87468	2.07259	3.35416	6.69524	5.08641	0.366478	-1.4482	down
GO:0016020	membrane	cellular_component	3	1.42359e-07	Zm00001d004555	Zm00001d004555	cytochrome P450 family 93 subfamily D polypeptide 1	0.425971	1.09639	1.16925	0.0001	0.0001	0.0001	8972.03	13.1312	up
GO:0016020	membrane	cellular_component	3	1.42359e-07	Zm00001d004621	Zm00001d004621	Peptide transporter PTR2	1.84233	5.73681	4.88359	0.898635	1.08404	1.28658	3.8121	1.93059	up
GO:0016020	membrane	cellular_component	3	1.42359e-07	Zm00001d004635	Zm00001d004635	Leucine-rich repeat protein kinase family protein	0.678517	0.285859	0.380372	0.0001	0.0563691	0.0242114	16.6676	4.05897	up
GO:0016020	membrane	cellular_component	3	1.42359e-07	Zm00001d004818	Zm00001d004818	CBS domain-containing protein CBSCBSPB2	1.78134	5.10902	5.15968	2.48598	9.32156	15.2004	0.446166	-1.16435	down
GO:0016020	membrane	cellular_component	3	1.42359e-07	Zm00001d004977	Zm00001d004977	Cytochrome c-type biogenesis ccda-like chloroplastic protein	13.1822	12.6492	11.6268	29.7346	47.2509	21.2426	0.381338	-1.39086	down
GO:0016020	membrane	cellular_component	3	1.42359e-07	Zm00001d005001	transporter of mugineic acid3	transporter of mugineic acid3	2.61101	3.01057	3.23596	5.45928	7.79584	7.30128	0.43089	-1.21461	down
GO:0016020	membrane	cellular_component	3	1.42359e-07	Zm00001d005062	Zm00001d005062	Vacuolar-sorting receptor 1	5.24658	35.1335	30.8376	2.6179	9.90669	6.18887	3.80569	1.92816	up
GO:0016020	membrane	cellular_component	3	1.42359e-07	Zm00001d005250	cellulose synthase9	Cellulose synthase A catalytic subunit 3 [UDP-forming]	10.3776	20.2465	18.4437	1.73518	1.38937	0.950166	12.042	3.59001	up
GO:0016020	membrane	cellular_component	3	1.42359e-07	Zm00001d005252	Zm00001d005252	Leucine-rich repeat receptor-like tyrosine-protein kinase PXC3	2.19883	3.17697	3.25305	0.235691	0.399765	0.179023	10.5943	3.40522	up
GO:0016020	membrane	cellular_component	3	1.42359e-07	Zm00001d005256	Zm00001d005256	Sulfate transporter 4.1 chloroplastic	9.09614	22.8944	20.5575	10.2659	37.9374	70.1412	0.444026	-1.17128	down
GO:0016020	membrane	cellular_component	3	1.42359e-07	Zm00001d005394	Zm00001d005394	Fiber protein Fb34	18.5789	20.0853	18.2038	0.373892	0.525767	0.762957	34.204	5.09609	up
GO:0016020	membrane	cellular_component	3	1.42359e-07	Zm00001d005451	Zm00001d005451	Cellulose synthase A catalytic subunit 5 [UDP-forming]	5.32662	30.361	29.1169	1.17722	1.81408	1.0225	16.1454	4.01305	up
GO:0016020	membrane	cellular_component	3	1.42359e-07	Zm00001d005470	Zm00001d005470		0.0001	0.440823	0.550967	4.19303	4.78579	3.3902	0.0801915	-3.64041	down
GO:0016020	membrane	cellular_component	3	1.42359e-07	Zm00001d005478	Zm00001d005478	Cellulose synthase A catalytic subunit 5 [UDP-forming]	1.38181	4.82099	4.82423	0.475192	0.515364	0.460255	7.6006	2.92611	up
GO:0016020	membrane	cellular_component	3	1.42359e-07	Zm00001d005489	Zm00001d005489	D-isomer specific 2-hydroxyacid dehydrogenase family protein	0.573805	2.1449	1.66524	1.11931	4.85705	3.91873	0.443042	-1.17449	down
GO:0016020	membrane	cellular_component	3	1.42359e-07	Zm00001d005497	Zm00001d005497	UDP-Glycosyltransferase superfamily protein	3.26478	10.2548	9.58472	1.72373	2.71172	3.86808	2.78246	1.47636	up
GO:0016020	membrane	cellular_component	3	1.42359e-07	Zm00001d005675	empty pericarp 2	Pentatricopeptide repeat-containing protein mitochondrial	1.72839	8.46001	5.35692	4.0597	13.8993	20.3157	0.406151	-1.29991	down
GO:0016020	membrane	cellular_component	3	1.42359e-07	Zm00001d005741	Zm00001d005741	NAD(P)H-quinone oxidoreductase subunit L chloroplastic	21.7589	39.0205	32.5645	34.1472	87.0397	122.714	0.382712	-1.38567	down
GO:0016020	membrane	cellular_component	3	1.42359e-07	Zm00001d005766	Zm00001d005766	Calmodulin-like protein	7.76332	10.0982	8.96475	47.9202	16.4045	31.4573	0.280077	-1.83611	down
GO:0016020	membrane	cellular_component	3	1.42359e-07	Zm00001d005775	Zm00001d005775	Cellulose synthase A catalytic subunit 7 [UDP-forming]	24.8366	25.0039	25.0427	0.317219	0.0979818	0.179048	126.013	6.97743	up
GO:0016020	membrane	cellular_component	3	1.42359e-07	Zm00001d005807	Zm00001d005807		0.678293	1.0922	1.14314	1.62177	4.62143	4.99069	0.259361	-1.94697	down
GO:0016020	membrane	cellular_component	3	1.42359e-07	Zm00001d005814	Zm00001d005814	Photosystem I chlorophyll a/b-binding protein 6 chloroplastic	96.0167	122.344	113.421	152.34	324.003	410.983	0.373912	-1.41923	down
GO:0016020	membrane	cellular_component	3	1.42359e-07	Zm00001d005817	Zm00001d005817	Lung seven transmembrane receptor family protein	1.63297	4.37773	3.69684	0.363584	1.01934	0.582048	4.94029	2.30459	up
GO:0016020	membrane	cellular_component	3	1.42359e-07	Zm00001d005848	Zm00001d005848	RHOMBOID-like protein 10 chloroplastic	3.3549	10.5927	5.29468	4.50375	19.2535	21.8064	0.422315	-1.24361	down
GO:0016020	membrane	cellular_component	3	1.42359e-07	Zm00001d005851	Zm00001d005851	Prolyl oligopeptidase family protein	2.596	3.38953	3.32867	0.488014	0.790801	0.269069	6.01738	2.58913	up
GO:0016020	membrane	cellular_component	3	1.42359e-07	Zm00001d005926	Zm00001d005926	Threonine endopeptidase	1.21273	3.80294	3.39542	0.0001	0.709879	0.422604	7.42646	2.89268	up
GO:0016020	membrane	cellular_component	3	1.42359e-07	Zm00001d005996	Zm00001d005996	Photosystem I reaction center subunit V	88.4562	75.9318	70.7195	441.403	477.068	639.022	0.150953	-2.72783	down
GO:0016020	membrane	cellular_component	3	1.42359e-07	Zm00001d006052	Zm00001d006052	myosin heavy chain-related	0.980244	3.33131	2.75158	0.0001	0.398179	0.666164	6.63552	2.73021	up
GO:0016020	membrane	cellular_component	3	1.42359e-07	Zm00001d006132	Zm00001d006132	Formin-like protein 1	0.552381	1.25951	1.31399	0.18067	0.035689	0.112818	9.49604	3.24733	up
GO:0016020	membrane	cellular_component	3	1.42359e-07	Zm00001d006181	Zm00001d006181		0.360079	0.947592	0.821584	0.0694696	0.14095	0.140887	6.06095	2.59954	up
GO:0016020	membrane	cellular_component	3	1.42359e-07	Zm00001d006193	Zm00001d006193	cytochrome P450 family 78 subfamily A polypeptide 8	20.9345	3.21165	4.2091	76.8221	59.1558	78.1494	0.132422	-2.91678	down
GO:0016020	membrane	cellular_component	3	1.42359e-07	Zm00001d006199	Zm00001d006199	Cytochrome P450 71A26	18.5626	15.2424	16.4322	49.7634	54.6916	17.6273	0.411502	-1.28103	down
GO:0016020	membrane	cellular_component	3	1.42359e-07	Zm00001d006408	Zm00001d006408	Nucleobase-ascorbate transporter 11	2.7499	3.95922	3.45416	0.739997	0.933445	0.731383	4.22621	2.07936	up
GO:0016020	membrane	cellular_component	3	1.42359e-07	Zm00001d006493	Zm00001d006493	Protein DETOXIFICATION 40	0.936312	1.51825	1.8055	0.0434601	0.0184611	0.059339	35.1316	5.1347	up
GO:0016020	membrane	cellular_component	3	1.42359e-07	Zm00001d006502	Zm00001d006502		9.23616	22.5025	20.3259	1.46707	4.50317	5.62163	4.49147	2.16719	up
GO:0016020	membrane	cellular_component	3	1.42359e-07	Zm00001d006511	Zm00001d006511	Glucose-6-phosphate/phosphate translocator 2 chloroplastic	9.8559	9.89942	11.3489	0.244057	0.470937	0.471548	26.2142	4.71228	up
GO:0016020	membrane	cellular_component	3	1.42359e-07	Zm00001d006521	Zm00001d006521		6.05038	5.77271	6.00171	28.6117	23.8607	26.4411	0.225878	-2.14638	down
GO:0016020	membrane	cellular_component	3	1.42359e-07	Zm00001d006527	Zm00001d006527		3.00712	3.54823	2.85639	4.38	8.57331	7.88227	0.451715	-1.14652	down
GO:0016020	membrane	cellular_component	3	1.42359e-07	Zm00001d006587	Zm00001d006587	Chlorophyll a-b binding protein CP29.1 chloroplastic	42.139	39.9131	34.9009	298.126	428.149	380.028	0.105715	-3.24175	down
GO:0016020	membrane	cellular_component	3	1.42359e-07	Zm00001d006605	Zm00001d006605	Secretory carrier-associated membrane protein 3	0.147566	4.99505	4.03371	0.0001	0.2584	0.260215	17.6905	4.1449	up
GO:0016020	membrane	cellular_component	3	1.42359e-07	Zm00001d006620	Zm00001d006620	Protein TIC 20-IV chloroplastic	6.6975	11.9289	12.2607	13.2176	29.2891	30.882	0.42087	-1.24855	down
GO:0016020	membrane	cellular_component	3	1.42359e-07	Zm00001d006640	Zm00001d006640	O-fucosyltransferase family protein	4.19716	7.99088	7.49743	0.603217	1.63823	1.01146	6.05164	2.59733	up
GO:0016020	membrane	cellular_component	3	1.42359e-07	Zm00001d006663	light harvesting complex A1	light harvesting complex A1	79.3313	154.275	145.389	290.941	1020.37	987.652	0.164855	-2.60073	down
GO:0016020	membrane	cellular_component	3	1.42359e-07	Zm00001d006688	Zm00001d006688	Putative polyol transporter 1	44.4379	31.1005	27.1349	12.8979	6.16709	5.95894	4.103	2.03668	up
GO:0016020	membrane	cellular_component	3	1.42359e-07	Zm00001d006697	Zm00001d006697	Putative polyol transporter 1	1.21067	0.991422	1.24772	2.34884	2.16802	4.20977	0.395321	-1.3389	down
GO:0016020	membrane	cellular_component	3	1.42359e-07	Zm00001d006853	Zm00001d006853	Protein STRICTOSIDINE SYNTHASE-LIKE 6	21.4033	21.2664	16.5548	29.3134	51.2334	70.5498	0.391964	-1.35121	down
GO:0016020	membrane	cellular_component	3	1.42359e-07	Zm00001d006939	Zm00001d006939	Novel plant SNARE 13	3.42723	14.1952	10.5106	0.278637	2.25657	4.50588	3.99557	1.9984	up
GO:0016020	membrane	cellular_component	3	1.42359e-07	Zm00001d007045	Zm00001d007045	Glycoprotein membrane precursor GPI-anchored	3.54161	9.48812	10.3356	0.0001	0.196171	0.266738	50.4641	5.65719	up
GO:0016020	membrane	cellular_component	3	1.42359e-07	Zm00001d007124	Zm00001d007124	Uveal autoantigen with coiled-coil domains and ankyrin repeats isoform 4	1.80122	4.24017	3.82624	3.8681	11.9834	14.0729	0.329753	-1.60054	down
GO:0016020	membrane	cellular_component	3	1.42359e-07	Zm00001d007167	Zm00001d007167	CBL-interacting serine/threonine-protein kinase 15	2.15166	3.92386	3.72044	5.05015	14.4749	22.056	0.235587	-2.08567	down
GO:0016020	membrane	cellular_component	3	1.42359e-07	Zm00001d007251	Zm00001d007251	Adenine/guanine permease AZG2	1.0772	0.378594	0.717636	0.040771	0.054641	0.125848	9.82298	3.29616	up
GO:0016020	membrane	cellular_component	3	1.42359e-07	Zm00001d007267	light harvesting chlorophyll a/b binding protein5	light harvesting chlorophyll a/b binding protein5	9.06739	7.51157	7.1913	280.357	367.194	422.326	0.0222177	-5.49214	down
GO:0016020	membrane	cellular_component	3	1.42359e-07	Zm00001d007341	Zm00001d007341	HVA22-like protein e	1.62226	6.26626	5.75835	0.0001	0.4273	0.634288	12.8539	3.68414	up
GO:0016020	membrane	cellular_component	3	1.42359e-07	Zm00001d007365	sugars will eventually be exported transporter14a	sugars will eventually be exported transporter14a	0.0001	0.271186	0.251695	1.21365	1.73649	1.24988	0.124519	-3.00556	down
GO:0016020	membrane	cellular_component	3	1.42359e-07	Zm00001d007379	Zm00001d007379	CASP-like protein 1U2	1.17129	0.0001	0.173767	9.8571	10.9963	4.39861	0.0532693	-4.23055	down
GO:0016020	membrane	cellular_component	3	1.42359e-07	Zm00001d007581	Zm00001d007581	harpin binding protein1	20.5821	15.1074	18.5351	46.0508	43.6612	52.6519	0.380888	-1.39256	down
GO:0016020	membrane	cellular_component	3	1.42359e-07	Zm00001d007599	Zm00001d007599	RING/FYVE/PHD zinc finger superfamily protein	8.35032	17.3054	16.0273	10.344	30.9895	53.1562	0.441139	-1.1807	down
GO:0016020	membrane	cellular_component	3	1.42359e-07	Zm00001d007773	Zm00001d007773	AAA-ATPase ASD mitochondrial	1.60375	0.269671	0.196539	6.87001	4.13294	4.49847	0.133534	-2.90472	down
GO:0016020	membrane	cellular_component	3	1.42359e-07	Zm00001d007843	Zm00001d007843	L-type lectin-domain containing receptor kinase V.9	1.06211	0.080006	0.167439	5.2532	1.09306	0.51926	0.190744	-2.39029	down
GO:0016020	membrane	cellular_component	3	1.42359e-07	Zm00001d007865	Zm00001d007865	CSC1-like protein ERD4	54.722	91.9597	85.3278	18.4399	20.6085	22.8032	3.75107	1.9073	up
GO:0016020	membrane	cellular_component	3	1.42359e-07	Zm00001d007918	cytochrome P-450 20	cytochrome P-450 20	2.77978	0.981685	1.43659	11.1104	4.09426	3.19659	0.282484	-1.82376	down
GO:0016020	membrane	cellular_component	3	1.42359e-07	Zm00001d007935	Zm00001d007935	Disease resistance response protein 206	2.00047	2.06762	2.18509	0.0001	0.0001	0.0001	20843.9	14.3473	up
GO:0016020	membrane	cellular_component	3	1.42359e-07	Zm00001d007954	Zm00001d007954		1.79191	1.90799	3.25093	4.29836	12.5233	7.03274	0.291385	-1.779	down
GO:0016020	membrane	cellular_component	3	1.42359e-07	Zm00001d008214	Zm00001d008214	Rhomboid-like protein 14 mitochondrial	3.42529	5.07048	3.81303	6.28567	10.3218	10.4224	0.455377	-1.13487	down
GO:0016020	membrane	cellular_component	3	1.42359e-07	Zm00001d008449	Zm00001d008449		0.061668	0.290567	0.058424	1.3306	3.67388	2.21118	0.0569122	-4.13512	down
GO:0016020	membrane	cellular_component	3	1.42359e-07	Zm00001d008458	Zm00001d008458	Cysteine-rich receptor-like protein kinase 37	2.05834	2.4139	1.85957	4.00987	15.7595	15.1269	0.181447	-2.46238	down
GO:0016020	membrane	cellular_component	3	1.42359e-07	Zm00001d008488	Zm00001d008488	Cysteine-rich receptor-like protein kinase 37	2.00779	1.50049	2.12011	3.49099	7.5564	4.90291	0.35287	-1.50279	down
GO:0016020	membrane	cellular_component	3	1.42359e-07	Zm00001d008604	Zm00001d008604	Protein NRT1/ PTR FAMILY 8.1	18.3204	13.169	13.2249	6.55747	2.64625	2.10358	3.95446	1.98348	up
GO:0016020	membrane	cellular_component	3	1.42359e-07	Zm00001d008633	Zm00001d008633	Putative leucine-rich repeat receptor-like protein kinase family protein	0.0001	0.0001	0.0001	0.0001	0.398059	0.341852	0.000405399	-11.2684	down
GO:0016020	membrane	cellular_component	3	1.42359e-07	Zm00001d008681	Zm00001d008681	Ultraviolet-B-repressible protein	80.7443	60.8431	60.8794	300.289	324.226	296.586	0.21981	-2.18567	down
GO:0016020	membrane	cellular_component	3	1.42359e-07	Zm00001d008706	Zm00001d008706	Photosystem I reaction center subunit XI chloroplastic	365.399	238.198	228.939	1012.62	970.885	730.279	0.306781	-1.70472	down
GO:0016020	membrane	cellular_component	3	1.42359e-07	Zm00001d008715	Zm00001d008715	Putative leucine-rich repeat receptor protein kinase family protein	1.4322	0.888267	0.769938	0.0001	0.0001	0.027576	111.262	6.79782	up
GO:0016020	membrane	cellular_component	3	1.42359e-07	Zm00001d008789	Zm00001d008789		8.70451	11.1307	10.3213	20.0418	30.1774	24.4315	0.403969	-1.30768	down
GO:0016020	membrane	cellular_component	3	1.42359e-07	Zm00001d008850	Zm00001d008850	Late embryogenesis abundant (LEA) hydroxyproline-rich glycoprotein family	15.5256	4.54068	4.83004	1.87371	0.346186	0.820746	8.18784	3.03348	up
GO:0016020	membrane	cellular_component	3	1.42359e-07	Zm00001d008963	Zm00001d008963	GDT1-like protein 1 chloroplastic	26.4432	33.6318	30.5207	42.7814	84.7009	99.9342	0.398369	-1.32782	down
GO:0016020	membrane	cellular_component	3	1.42359e-07	Zm00001d009071	sugars will eventually be exported transporter17b	sugars will eventually be exported transporter17b	48.7668	43.5447	43.5907	1.82673	1.11682	1.88061	28.1712	4.81615	up
GO:0016020	membrane	cellular_component	3	1.42359e-07	Zm00001d009106	Zm00001d009106	Putative RING zinc finger domain superfamily protein	0.329639	0.278423	0.22347	1.32367	1.73852	2.60063	0.14684	-2.76768	down
GO:0016020	membrane	cellular_component	3	1.42359e-07	Zm00001d009187	Zm00001d009187		1.04669	0.730537	0.852178	3.27012	3.74799	2.11141	0.288011	-1.7958	down
GO:0016020	membrane	cellular_component	3	1.42359e-07	Zm00001d009248	Zm00001d009248	Respiratory burst oxidase homolog protein B	0.720168	1.55299	1.625	0.159613	0.423013	0.389168	4.0113	2.00407	up
GO:0016020	membrane	cellular_component	3	1.42359e-07	Zm00001d009295	Zm00001d009295	Potassium transporter 4	1.40044	0.515292	0.85504	0.111057	0.069499	0.12277	9.13462	3.19135	up
GO:0016020	membrane	cellular_component	3	1.42359e-07	Zm00001d009362	Zm00001d009362	E3 ubiquitin-protein ligase SIS3	0.085878	1.71947	1.16552	0.0001	0.073926	0.0001	40.0787	5.32476	up
GO:0016020	membrane	cellular_component	3	1.42359e-07	Zm00001d009365	sugars will eventually be exported transporter2	sugars will eventually be exported transporter2	5.93712	20.2378	18.4833	2.79587	3.59493	6.03269	3.59466	1.84586	up
GO:0016020	membrane	cellular_component	3	1.42359e-07	Zm00001d009372	Zm00001d009372	WAT1-related protein	3.22699	6.28251	4.57954	9.60962	29.4157	42.3947	0.173042	-2.53081	down
GO:0016020	membrane	cellular_component	3	1.42359e-07	Zm00001d009506	Zm00001d009506	Cytochrome b561 and DOMON domain-containing protein	14.6472	14.4937	13.3139	0.538664	0.276258	0.659357	28.797	4.84785	up
GO:0016020	membrane	cellular_component	3	1.42359e-07	Zm00001d009589	light harvesting chlorophyll a/b binding protein3	Chlorophyll a-b binding protein M9%2C chloroplastic	8.94224	1.47866	1.76639	122.762	110.548	71.0978	0.0400361	-4.64256	down
GO:0016020	membrane	cellular_component	3	1.42359e-07	Zm00001d009693	Zm00001d009693	Protein REDUCED WALL ACETYLATION 3	4.19308	13.6879	12.1862	0.692386	1.39289	0.744336	10.6259	3.40951	up
GO:0016020	membrane	cellular_component	3	1.42359e-07	Zm00001d009724	Zm00001d009724	TPR repeat-containing thioredoxin TTL1	0.0857186	0.151493	0.200687	0.0001	0.0001	0.0001	1459.66	10.5114	up
GO:0016020	membrane	cellular_component	3	1.42359e-07	Zm00001d009795	cellulose synthase1	Cellulose synthase1	4.19045	14.9622	15.581	1.67416	2.00161	1.25944	7.03793	2.81515	up
GO:0016020	membrane	cellular_component	3	1.42359e-07	Zm00001d009810	Zm00001d009810	Core-2/I-branching beta-16-N-acetylglucosaminyltransferase family protein	2.38987	6.53405	5.69997	0.689048	0.979834	1.17111	5.14926	2.36437	up
GO:0016020	membrane	cellular_component	3	1.42359e-07	Zm00001d009814	Zm00001d009814	Putative leucine-rich repeat receptor-like protein kinase family protein	3.61137	0.964024	1.12345	40.6129	48.2616	26.3038	0.0494785	-4.33706	down
GO:0016020	membrane	cellular_component	3	1.42359e-07	Zm00001d009858	Zm00001d009858	Trans-cinnamate 4-monooxygenase	24.1283	27.8536	28.1742	7.29145	4.6024	3.74727	5.12471	2.35747	up
GO:0016020	membrane	cellular_component	3	1.42359e-07	Zm00001d009866	Zm00001d009866	Peptidase S24/S26A/S26B/S26C family protein	1.8492	4.70101	3.36914	0.500076	1.12549	1.49623	3.17745	1.66787	up
GO:0016020	membrane	cellular_component	3	1.42359e-07	Zm00001d009907	Zm00001d009907	alpha/beta-Hydrolases superfamily protein	2.84317	7.68787	5.8384	3.18476	14.4788	23.5553	0.397135	-1.3323	down
GO:0016020	membrane	cellular_component	3	1.42359e-07	Zm00001d010018	Zm00001d010018	Protein kinase superfamily protein	0.368773	0.49413	0.485825	0.0001	0.0447742	0.0001	29.9889	4.90636	up
GO:0016020	membrane	cellular_component	3	1.42359e-07	Zm00001d010174	Zm00001d010174	Protein LIKE COV 2	0.246403	1.16136	1.24992	0.0001	0.0001	0.0431862	61.2565	5.93679	up
GO:0016020	membrane	cellular_component	3	1.42359e-07	Zm00001d010207	Zm00001d010207	Pentatricopeptide repeat-containing protein	2.88809	2.69165	1.96953	0.782068	0.886694	1.00233	2.82628	1.49891	up
GO:0016020	membrane	cellular_component	3	1.42359e-07	Zm00001d010229	Zm00001d010229		1.71615	9.00615	7.72409	0.77834	2.0852	2.13493	3.6904	1.88378	up
GO:0016020	membrane	cellular_component	3	1.42359e-07	Zm00001d010231	Zm00001d010231	Amino acid carrier	5.09554	3.31515	2.99458	21.1188	13.0443	16.1169	0.226835	-2.14029	down
GO:0016020	membrane	cellular_component	3	1.42359e-07	Zm00001d010243	Zm00001d010243	Protein root UVB sensitive 6	3.90097	22.0946	18.8701	1.97708	6.7556	6.80661	2.88724	1.52969	up
GO:0016020	membrane	cellular_component	3	1.42359e-07	Zm00001d010325	small basic membrane intrinsic protein1b	small basic membrane intrinsic protein1b	17.0813	21.2715	21.4794	4.87673	7.25718	9.14714	2.81153	1.49135	up
GO:0016020	membrane	cellular_component	3	1.42359e-07	Zm00001d010440	sugars will eventually be exported transporter3a	sugars will eventually be exported transporter3a	2.7418	10.2945	9.01419	0.276199	0.998105	0.493921	12.4704	3.64044	up
GO:0016020	membrane	cellular_component	3	1.42359e-07	Zm00001d010443	Zm00001d010443	Protein trichome birefringence-like 26	1.47027	7.88813	6.51047	0.477615	1.19683	1.00293	5.92704	2.56731	up
GO:0016020	membrane	cellular_component	3	1.42359e-07	Zm00001d010521	Zm00001d010521	Flavonoid 3'-monooxygenase	7.29049	13.3225	12.439	0.328026	0.066713	0.190445	56.4813	5.8197	up
GO:0016020	membrane	cellular_component	3	1.42359e-07	Zm00001d010728	Zm00001d010728	PLASMODESMATA CALLOSE-BINDING PROTEIN 2	4.68407	3.149	2.26164	0.688062	0.629884	0.584778	5.3054	2.40746	up
GO:0016020	membrane	cellular_component	3	1.42359e-07	Zm00001d010816	Zm00001d010816	Inner membrane protein oxaA	1.45736	2.4667	2.78004	0.27064	0.444043	0.405989	5.98221	2.58068	up
GO:0016020	membrane	cellular_component	3	1.42359e-07	Zm00001d010828	Zm00001d010828	alpha/beta-Hydrolases superfamily protein	0.588732	1.05819	0.371653	0.074412	0.144984	0.0001	9.19642	3.20107	up
GO:0016020	membrane	cellular_component	3	1.42359e-07	Zm00001d010976	Zm00001d010976	Probable beta-14-xylosyltransferase IRX9	15.5461	19.0621	17.6853	3.41896	2.89974	3.33986	5.41422	2.43675	up
GO:0016020	membrane	cellular_component	3	1.42359e-07	Zm00001d011073	Zm00001d011073	AT5g02160	126.547	122.36	110.382	230.841	307.019	347.568	0.405779	-1.30123	down
GO:0016020	membrane	cellular_component	3	1.42359e-07	Zm00001d011157	Zm00001d011157	Putative DUF26-domain receptor-like protein kinase family protein	0.0001	0.057253	0.0001	0.09108	1.03383	1.13226	0.0254535	-5.29599	down
GO:0016020	membrane	cellular_component	3	1.42359e-07	Zm00001d011193	Zm00001d011193	integral membrane protein	0.662459	3.60254	3.99199	0.368914	0.606279	0.312127	6.41409	2.68125	up
GO:0016020	membrane	cellular_component	3	1.42359e-07	Zm00001d011258	Zm00001d011258	Serine/threonine-protein kinase AFC3	1.59196	4.7533	4.23718	2.45341	8.23876	11.4031	0.478947	-1.06206	down
GO:0016020	membrane	cellular_component	3	1.42359e-07	Zm00001d011285	light harvesting chlorophyll a/b binding protein1	photosystem II light harvesting complex gene B1B2	3.82619	1.27663	2.33596	19.8154	17.0749	11.0951	0.155022	-2.68946	down
GO:0016020	membrane	cellular_component	3	1.42359e-07	Zm00001d011417	Zm00001d011417	cytochrome P450 family 72 subfamily A polypeptide 8	6.26104	7.35221	6.98473	0.575826	0.918338	1.49474	6.89149	2.78482	up
GO:0016020	membrane	cellular_component	3	1.42359e-07	Zm00001d011433	Zm00001d011433	Protein kinase superfamily protein	5.72873	14.1285	11.7153	1.25667	3.40924	3.08655	4.07259	2.02594	up
GO:0016020	membrane	cellular_component	3	1.42359e-07	Zm00001d011467	csu31a	Tat pathway signal sequence family protein	27.8021	77.587	70.6748	53.9442	226.382	178.496	0.38373	-1.38184	down
GO:0016020	membrane	cellular_component	3	1.42359e-07	Zm00001d011500	Zm00001d011500	Putative ubiquitin-conjugating enzyme family isoform 1%3B Putative ubiquitin-conjugating enzyme family isoform 2%3B Putative ubiquitin-conjugating enzyme family isoform 3%3B Ubiquitin-conjugating enzyme E2-17 kDa 9	7.75725	13.1432	12.8086	13.3173	33.0718	33.7274	0.420751	-1.24896	down
GO:0016020	membrane	cellular_component	3	1.42359e-07	Zm00001d011628	Zm00001d011628	PR5-like receptor kinase	0.141289	0.397417	0.374112	0.993718	1.87824	1.65896	0.201464	-2.3114	down
GO:0016020	membrane	cellular_component	3	1.42359e-07	Zm00001d011762	Zm00001d011762	Protein STICHEL-like 3	0.470852	1.39867	0.79931	0.147267	0.0429077	0.108	8.95056	3.16198	up
GO:0016020	membrane	cellular_component	3	1.42359e-07	Zm00001d011898	Zm00001d011898	zinc finger (C3HC4-type RING finger) family protein	1.87845	6.41531	6.31288	0.652002	1.2302	0.872786	5.30188	2.40651	up
GO:0016020	membrane	cellular_component	3	1.42359e-07	Zm00001d012034	Zm00001d012034	N-acetylglucosaminyl transferase component family protein / Gpi1 family protein	10.5166	25.7598	26.3653	20.0518	84.7906	120.155	0.27841	-1.84472	down
GO:0016020	membrane	cellular_component	3	1.42359e-07	Zm00001d012130	Zm00001d012130	KH domain-containing protein	1.44026	2.06018	0.0001	0.0001	0.0001	0.0001	11668.5	13.5103	up
GO:0016020	membrane	cellular_component	3	1.42359e-07	Zm00001d012158	Zm00001d012158	Formin-like protein 1	0.877656	1.73023	1.78763	0.194091	0.237443	0.344369	5.66504	2.50208	up
GO:0016020	membrane	cellular_component	3	1.42359e-07	Zm00001d012204	Zm00001d012204		11.1353	13.5744	11.8465	4.32608	3.20339	4.57048	3.02119	1.59512	up
GO:0016020	membrane	cellular_component	3	1.42359e-07	Zm00001d012394	phytoene synthase2	phytoene synthase2	15.5733	16.8728	14.6652	25.7279	35.422	38.7771	0.471457	-1.0848	down
GO:0016020	membrane	cellular_component	3	1.42359e-07	Zm00001d012459	Zm00001d012459	Farnesol kinase chloroplastic	3.6489	17.3106	13.155	0.311359	2.8947	2.83461	5.64747	2.4976	up
GO:0016020	membrane	cellular_component	3	1.42359e-07	Zm00001d012485	Zm00001d012485	Transmembrane amino acid transporter family protein	5.42188	3.50434	3.4977	0.533606	0.482792	0.834671	6.71175	2.74669	up
GO:0016020	membrane	cellular_component	3	1.42359e-07	Zm00001d012510	Zm00001d012510	Putative cytochrome P450 superfamily protein	2.24903	1.8744	1.65492	0.23833	0.178295	0.214872	9.15023	3.19381	up
GO:0016020	membrane	cellular_component	3	1.42359e-07	Zm00001d012899	CNR9	Cell number regulator 9	3.10981	3.58634	2.53451	10.7811	6.82575	8.46975	0.353983	-1.49825	down
GO:0016020	membrane	cellular_component	3	1.42359e-07	Zm00001d012900	CNR10	Cell number regulator 10	14.8487	5.1823	5.87556	75.6671	40.7255	28.7597	0.178479	-2.48618	down
GO:0016020	membrane	cellular_component	3	1.42359e-07	Zm00001d012983	Zm00001d012983	Protein trichome birefringence-like 34	0.323167	0.732332	0.797674	0.0001	0.0001	0.056919	32.4441	5.01988	up
GO:0016020	membrane	cellular_component	3	1.42359e-07	Zm00001d013038	Zm00001d013038	Cupredoxin superfamily protein	2.00582	3.37761	2.99672	0.139015	0.596587	0.21181	8.84531	3.14491	up
GO:0016020	membrane	cellular_component	3	1.42359e-07	Zm00001d013107	Zm00001d013107	E3 ubiquitin-protein ligase RHF2A	3.35199	6.60415	7.12055	7.11125	15.949	25.1384	0.354298	-1.49696	down
GO:0016020	membrane	cellular_component	3	1.42359e-07	Zm00001d013162	Zm00001d013162	Leucine-rich repeat receptor-like serine/threonine-protein kinase BAM3	1.13708	1.17799	1.00883	0.108771	0.18975	0.197175	6.70553	2.74535	up
GO:0016020	membrane	cellular_component	3	1.42359e-07	Zm00001d013256	Zm00001d013256	Brittle stalk-2-like protein 4	11.9598	35.1649	31.4409	3.4293	4.02877	4.44028	6.60307	2.72314	up
GO:0016020	membrane	cellular_component	3	1.42359e-07	Zm00001d013319	Zm00001d013319	Endoglucanase 25	32.5962	101.561	94.9251	6.65525	7.60867	8.2616	10.1699	3.34623	up
GO:0016020	membrane	cellular_component	3	1.42359e-07	Zm00001d013376	Zm00001d013376	Probable LRR receptor-like serine/threonine-protein kinase	1.49113	1.33645	1.48766	0.221195	0.234148	0.0787269	8.0799	3.01434	up
GO:0016020	membrane	cellular_component	3	1.42359e-07	Zm00001d013524	Zm00001d013524	Polygalacturonate 4-alpha-galacturonosyltransferase	3.47833	8.6145	8.05065	0.726981	4.10419	2.38064	2.79312	1.48188	up
GO:0016020	membrane	cellular_component	3	1.42359e-07	Zm00001d013529	Zm00001d013529	Protein NRT1/ PTR FAMILY 2.9	8.22512	3.48518	3.91624	20.2349	8.63981	8.10862	0.42253	-1.24288	down
GO:0016020	membrane	cellular_component	3	1.42359e-07	Zm00001d013582	Zm00001d013582	TRAM LAG1 and CLN8 (TLC) lipid-sensing domain containing protein	4.35448	10.345	9.86452	0.960642	3.2076	2.93526	3.45801	1.78994	up
GO:0016020	membrane	cellular_component	3	1.42359e-07	Zm00001d013652	Zm00001d013652	Cationic amino acid transporter 4 vacuolar	3.64015	8.06945	8.19789	1.10022	2.98833	2.42671	3.05552	1.61142	up
GO:0016020	membrane	cellular_component	3	1.42359e-07	Zm00001d013751	Zm00001d013751	UDP-arabinopyranose mutase 3	4.0076	4.68555	4.27403	6.03541	11.1536	9.14188	0.49247	-1.02189	down
GO:0016020	membrane	cellular_component	3	1.42359e-07	Zm00001d013787	Zm00001d013787	Secretory carrier-associated membrane protein 3	3.69576	9.20283	9.80326	5.95768	19.2698	21.0312	0.490758	-1.02692	down
GO:0016020	membrane	cellular_component	3	1.42359e-07	Zm00001d013859	Zm00001d013859	Kinesin-like protein KIN-7D mitochondrial	1.15543	3.79785	3.41231	0.457691	1.409	0.879308	3.04647	1.60714	up
GO:0016020	membrane	cellular_component	3	1.42359e-07	Zm00001d014036	Zm00001d014036	Probable methyltransferase PMT3	2.2604	5.29239	4.61434	0.886324	1.97986	1.73625	2.64363	1.40252	up
GO:0016020	membrane	cellular_component	3	1.42359e-07	Zm00001d014166	Zm00001d014166	Putative calcium-transporting ATPase 13 plasma membrane-type	1.11569	3.39083	3.01976	0.506754	0.134833	0.081741	10.4051	3.37921	up
GO:0016020	membrane	cellular_component	3	1.42359e-07	Zm00001d014178	Zm00001d014178	Acylamino-acid-releasing enzyme	4.43729	3.25138	3.17298	8.53619	9.76927	8.08471	0.41158	-1.28076	down
GO:0016020	membrane	cellular_component	3	1.42359e-07	Zm00001d014600	Zm00001d014600	uncharacterized protein [Source:UniProtKB/TrEMBL;Acc:B6TPR0]	37.5428	69.782	58.8878	57.6929	147.048	190.321	0.420725	-1.24905	down
GO:0016020	membrane	cellular_component	3	1.42359e-07	Zm00001d014722	Zm00001d014722	Glycosyltransferase	15.8279	11.4005	12.4953	3.24805	1.36325	1.87827	6.12116	2.61381	up
GO:0016020	membrane	cellular_component	3	1.42359e-07	Zm00001d014887	nana plant2	nana plant2	13.8633	19.4541	18.5301	5.38345	6.28264	5.72285	2.98164	1.5761	up
GO:0016020	membrane	cellular_component	3	1.42359e-07	Zm00001d014947	invertase2	Beta-fructofuranosidase 1%3B Invertase	20.6418	18.694	18.4486	77.0967	45.9456	61.3845	0.313319	-1.6743	down
GO:0016020	membrane	cellular_component	3	1.42359e-07	Zm00001d014949	Zm00001d014949	RING-H2 finger protein ATL79	16.436	16.7625	15.9532	3.88896	2.43871	4.00899	4.75508	2.24947	up
GO:0016020	membrane	cellular_component	3	1.42359e-07	Zm00001d014967	Zm00001d014967	Helicase protein MOM1	2.75426	4.32432	3.65742	0.75137	0.711018	0.645354	5.0936	2.34869	up
GO:0016020	membrane	cellular_component	3	1.42359e-07	Zm00001d015007	Zm00001d015007	Glutamate receptor 3.3	0.450521	0.557352	1.10431	0.0001	0.144124	0.0001	14.635	3.87135	up
GO:0016020	membrane	cellular_component	3	1.42359e-07	Zm00001d015036	Rho-related protein from plants 9	Rho-related protein from plants 9	3.62602	13.6673	13.0178	1.57497	3.90395	4.14028	3.1511	1.65586	up
GO:0016020	membrane	cellular_component	3	1.42359e-07	Zm00001d015131	Zm00001d015131		0.160404	0.49047	0.337047	0.189392	70.738	0.790466	0.0137751	-6.18179	down
GO:0016020	membrane	cellular_component	3	1.42359e-07	Zm00001d015225	Zm00001d015225	Vacuolar cation/proton exchanger 2	0.788558	2.32032	1.72534	1.71355	2.72347	11.3527	0.306161	-1.70764	down
GO:0016020	membrane	cellular_component	3	1.42359e-07	Zm00001d015309	Zm00001d015309	O-fucosyltransferase family protein	1.13785	2.71057	2.97984	0.378664	0.638745	0.491836	4.52429	2.17769	up
GO:0016020	membrane	cellular_component	3	1.42359e-07	Zm00001d015383	Zm00001d015383	Glyceraldehyde-3-phosphate dehydrogenase%2C cytosolic	5.11808	16.3889	15.3465	2.56437	6.14513	5.18367	2.65264	1.40743	up
GO:0016020	membrane	cellular_component	3	1.42359e-07	Zm00001d015385	Zm00001d015385	Chlorophyll a-b binding protein 6 chloroplastic	108.088	73.5513	68.4315	1571.4	1766.3	1792.67	0.0487433	-4.35865	down
GO:0016020	membrane	cellular_component	3	1.42359e-07	Zm00001d015435	Zm00001d015435	Protein STRUBBELIG-RECEPTOR FAMILY 1	2.43993	6.48372	6.34912	0.733192	1.56887	2.82697	2.97771	1.5742	up
GO:0016020	membrane	cellular_component	3	1.42359e-07	Zm00001d015477	Zm00001d015477	Protein ECERIFERUM 3	7.43427	19.2033	18.0085	2.48522	1.2773	0.450946	10.596	3.40545	up
GO:0016020	membrane	cellular_component	3	1.42359e-07	Zm00001d015772	Zm00001d015772	Putative UPF0481 protein	0.312864	0.187816	0.638869	1.99915	0.836178	1.17597	0.284084	-1.81561	down
GO:0016020	membrane	cellular_component	3	1.42359e-07	Zm00001d015905	sugars will eventually be exported transporter4a	sugars will eventually be exported transporter4a	11.2385	17.1462	16.0788	4.54019	6.0043	2.11632	3.51191	1.81225	up
GO:0016020	membrane	cellular_component	3	1.42359e-07	Zm00001d015914	sugars will eventually be exported transporter4b	sugars will eventually be exported transporter4b	3.6615	2.35345	2.4288	0.629481	0.850016	0.597222	4.06591	2.02358	up
GO:0016020	membrane	cellular_component	3	1.42359e-07	Zm00001d016134	iron-sulfur protein1	iron-sulfur protein1	694.602	912.26	843.411	1368.09	2073.87	3051.48	0.377347	-1.40604	down
GO:0016020	membrane	cellular_component	3	1.42359e-07	Zm00001d016219	Zm00001d016219	receptor like protein 7	0.751014	0.799149	1.4325	3.08029	6.95311	5.42464	0.192952	-2.37368	down
GO:0016020	membrane	cellular_component	3	1.42359e-07	Zm00001d016441	Zm00001d016441	Tyrosine aminotransferase	8.03902	4.73986	5.11675	11.1812	17.6867	9.53163	0.466037	-1.10148	down
GO:0016020	membrane	cellular_component	3	1.42359e-07	Zm00001d016570	Zm00001d016570		0.337091	2.5543	2.20747	2.12806	7.60299	9.29991	0.267925	-1.9001	down
GO:0016020	membrane	cellular_component	3	1.42359e-07	Zm00001d016675	Zm00001d016675	Serine/threonine-protein kinase CTR1	1.84454	2.95546	3.23415	0.431668	0.827658	0.699374	4.10178	2.03625	up
GO:0016020	membrane	cellular_component	3	1.42359e-07	Zm00001d016765	Zm00001d016765	Protein kinase superfamily protein	0.577347	2.31447	2.64932	0.0001	0.0001	0.133231	41.5281	5.37602	up
GO:0016020	membrane	cellular_component	3	1.42359e-07	Zm00001d016926	Zm00001d016926	ATATH13	53.6785	107.913	97.8748	117.839	308.195	243.282	0.387659	-1.36714	down
GO:0016020	membrane	cellular_component	3	1.42359e-07	Zm00001d017110	Zm00001d017110	Steroid nuclear receptor ligand-binding	1.03659	3.44033	3.28146	0.160477	0.803859	0.950981	4.05071	2.01817	up
GO:0016020	membrane	cellular_component	3	1.42359e-07	Zm00001d017435	Zm00001d017435	Encodes a close homolog of the Cauliflower OR (Orange) protein. The function of OR is to induce the differentiation of proplastids or other noncolored plastids into chromoplasts for carotenoid accumulation. Both proteins contain a Cysteine-rich zi /.../ger domain that is highly specific to DnaJ-like molecular chaperons.	23.6914	53.3046	55.3091	54.6411	159.298	155.687	0.357944	-1.4822	down
GO:0016020	membrane	cellular_component	3	1.42359e-07	Zm00001d017550	Zm00001d017550	Protein S-acyltransferase 10	0.632114	1.47108	1.37708	1.30849	2.33441	4.76579	0.41389	-1.27268	down
GO:0016020	membrane	cellular_component	3	1.42359e-07	Zm00001d017597	Zm00001d017597	SPX domain-containing membrane protein	44.9615	58.1257	54.9865	1.92693	1.58846	1.82518	29.5987	4.88746	up
GO:0016020	membrane	cellular_component	3	1.42359e-07	Zm00001d017645	Zm00001d017645	RING-H2 finger protein ATL80	1.74554	1.18964	2.01305	9.25549	3.06902	2.87638	0.325522	-1.61917	down
GO:0016020	membrane	cellular_component	3	1.42359e-07	Zm00001d017761	Zm00001d017761		3.86272	6.3035	4.42705	9.4922	10.5823	12.9215	0.442273	-1.17699	down
GO:0016020	membrane	cellular_component	3	1.42359e-07	Zm00001d017820	Zm00001d017820	Galactan beta-14-galactosyltransferase GALS1	3.09799	3.24593	2.46211	0.388236	0.302138	0.463594	7.63108	2.93189	up
GO:0016020	membrane	cellular_component	3	1.42359e-07	Zm00001d017874	Zm00001d017874	LORELEI-LIKE-GPI ANCHORED PROTEIN 3	3.61924	16.4348	15.0537	0.789802	3.18831	4.99199	3.91386	1.96859	up
GO:0016020	membrane	cellular_component	3	1.42359e-07	Zm00001d018001	Zm00001d018001	Nucleobase-ascorbate transporter 6	0.0001	0.034536	0.049194	0.0377075	0.23224	0.258068	0.158764	-2.65504	down
GO:0016020	membrane	cellular_component	3	1.42359e-07	Zm00001d018034	geranylgeranyl hydrogenase1	geranylgeranyl hydrogenase1	88.0464	99.7222	88.6067	280.71	353.677	301.149	0.295419	-1.75916	down
GO:0016020	membrane	cellular_component	3	1.42359e-07	Zm00001d018037	NOD26-like membrane intrinsic protein2	NOD26-like membrane intrinsic protein2	7.41395	8.40779	8.83865	22.682	33.8305	35.2738	0.268672	-1.89608	down
GO:0016020	membrane	cellular_component	3	1.42359e-07	Zm00001d018157	light harvesting complex a/b protein4	light harvesting complex a/b protein4	124.532	343.086	305.863	264.011	1074.49	1152.93	0.310457	-1.68753	down
GO:0016020	membrane	cellular_component	3	1.42359e-07	Zm00001d018340	Zm00001d018340	Transmembrane amino acid transporter family protein	0.0001	0.0603001	0.0001	1.7727	2.31163	3.72988	0.00774231	-7.01302	down
GO:0016020	membrane	cellular_component	3	1.42359e-07	Zm00001d018350	Zm00001d018350	UDP-glucuronate 4-epimerase 1	7.42748	8.45941	6.50894	2.06637	0.555893	0.893217	6.37062	2.67143	up
GO:0016020	membrane	cellular_component	3	1.42359e-07	Zm00001d018399	Zm00001d018399		3.22703	7.34614	7.21916	1.18507	1.4831	1.69671	4.07625	2.02724	up
GO:0016020	membrane	cellular_component	3	1.42359e-07	Zm00001d018631	Zm00001d018631	Dirigent protein 11	21.536	25.6075	20.1058	1.62717	1.12553	0.73605	19.2761	4.26874	up
GO:0016020	membrane	cellular_component	3	1.42359e-07	Zm00001d018700	Zm00001d018700	Galactoside 2-alpha-L-fucosyltransferase	0.578419	0.123015	0.116415	2.43297	1.15283	0.775955	0.187504	-2.415	down
GO:0016020	membrane	cellular_component	3	1.42359e-07	Zm00001d018752	Zm00001d018752	Leucine-rich repeat receptor-like serine/threonine-protein kinase BAM1	4.10124	3.24554	2.9968	0.747122	0.313547	0.271073	7.76695	2.95735	up
GO:0016020	membrane	cellular_component	3	1.42359e-07	Zm00001d018754	Zm00001d018754	Probable LRR receptor-like serine/threonine-protein kinase	5.81226	5.82856	6.14992	2.13946	1.15425	1.1657	3.98949	1.9962	up
GO:0016020	membrane	cellular_component	3	1.42359e-07	Zm00001d018781	Zm00001d018781	Seed maturation protein	21.4736	23.6248	19.4878	37.6677	60.0037	89.3697	0.345305	-1.53406	down
GO:0016020	membrane	cellular_component	3	1.42359e-07	Zm00001d018797	photosystem I reaction center6	photosystem I reaction center6	156.969	132.708	115.085	1430.5	2165.15	1878.79	0.0739368	-3.75756	down
GO:0016020	membrane	cellular_component	3	1.42359e-07	Zm00001d018839	cytochrome P-450 19	cytochrome P-450 19	3.77137	2.76968	1.6767	0.0001	0.0001	0.0001	27392.5	14.7415	up
GO:0016020	membrane	cellular_component	3	1.42359e-07	Zm00001d018883	Zm00001d018883	Probable inactive leucine-rich repeat receptor-like protein kinase	4.96854	3.97541	4.08784	1.23296	0.930383	0.905864	4.24598	2.0861	up
GO:0016020	membrane	cellular_component	3	1.42359e-07	Zm00001d018964	Zm00001d018964	Guanylate-binding family protein	0.925588	2.22955	1.94851	0.252042	0.39814	0.608899	4.05347	2.01916	up
GO:0016020	membrane	cellular_component	3	1.42359e-07	Zm00001d019149	cellulose synthase4	cellulose synthase4	12.0848	25.3957	23.6016	3.61284	4.21969	2.18249	6.09905	2.60858	up
GO:0016020	membrane	cellular_component	3	1.42359e-07	Zm00001d019225	Zm00001d019225	Amino acid transporter ANT1	10.862	21.706	22.2847	3.66472	4.49624	5.42775	4.03664	2.01316	up
GO:0016020	membrane	cellular_component	3	1.42359e-07	Zm00001d019317	cellulose synthase8	Cellulose synthase-8	4.63131	10.4793	9.33372	0.43419	0.159666	0.139773	33.3198	5.05831	up
GO:0016020	membrane	cellular_component	3	1.42359e-07	Zm00001d019327	Zm00001d019327	Metal transporter Nramp6	0.127343	0.118013	0.230636	0.693421	0.686224	0.539506	0.248022	-2.01146	down
GO:0016020	membrane	cellular_component	3	1.42359e-07	Zm00001d019334	Zm00001d019334	L-type lectin-domain containing receptor kinase V.9	0.738911	1.02248	0.7911	2.23101	2.46144	2.69579	0.345481	-1.53332	down
GO:0016020	membrane	cellular_component	3	1.42359e-07	Zm00001d019358	Zm00001d019358	B12D protein	21.6306	90.7935	83.0486	10.8707	26.9399	32.4835	2.78079	1.47549	up
GO:0016020	membrane	cellular_component	3	1.42359e-07	Zm00001d019411	Zm00001d019411	L-type lectin-domain containing receptor kinase V.9	1.79458	0.685579	1.03673	6.32198	7.7723	5.99323	0.175078	-2.51393	down
GO:0016020	membrane	cellular_component	3	1.42359e-07	Zm00001d019413	Zm00001d019413	L-type lectin-domain containing receptor kinase V.9	5.17629	2.77709	2.96453	12.6934	10.8867	7.77301	0.348223	-1.52192	down
GO:0016020	membrane	cellular_component	3	1.42359e-07	Zm00001d019507	cellulose synthase7	Cellulose synthase-7	11.0099	27.836	19.2899	4.96613	2.46925	1.22322	6.71422	2.74722	up
GO:0016020	membrane	cellular_component	3	1.42359e-07	Zm00001d019597	Zm00001d019597	Fiber protein Fb34	3.32611	4.86064	2.90102	0.225546	0.074718	0.0001	36.9145	5.20611	up
GO:0016020	membrane	cellular_component	3	1.42359e-07	Zm00001d019899	Zm00001d019899	Rhodanese-like domain-containing protein 9 chloroplastic	6.11273	26.961	24.202	17.2217	89.2682	89.2036	0.292681	-1.7726	down
GO:0016020	membrane	cellular_component	3	1.42359e-07	Zm00001d019934	Zm00001d019934	O-Glycosyl hydrolases family 17 protein	4.10077	6.32983	6.44606	1.43632	1.64022	1.89976	3.3914	1.76188	up
GO:0016020	membrane	cellular_component	3	1.42359e-07	Zm00001d020170	Zm00001d020170	Sulfite exporter TauE/SafE family protein	29.2079	71.7295	69.3096	8.07177	12.1985	16.49	4.63127	2.21141	up
GO:0016020	membrane	cellular_component	3	1.42359e-07	Zm00001d020403	Zm00001d020403	Receptor kinase	11.4306	7.95341	7.42785	2.69604	0.892085	1.07384	5.75119	2.52386	up
GO:0016020	membrane	cellular_component	3	1.42359e-07	Zm00001d020531	cellulose synthase 12	cellulose synthase 12	19.1695	21.6793	18.5364	0.177047	0.079119	0.060359	187.616	7.55164	up
GO:0016020	membrane	cellular_component	3	1.42359e-07	Zm00001d020557	glossy1	Glossy1	3.41848	3.07208	3.48227	11.0232	6.1807	5.1328	0.446477	-1.16334	down
GO:0016020	membrane	cellular_component	3	1.42359e-07	Zm00001d020612	Zm00001d020612	Choline/ethanolamine kinase	0.936452	8.00838	7.86369	0.404254	2.14358	2.25335	3.50091	1.80773	up
GO:0016020	membrane	cellular_component	3	1.42359e-07	Zm00001d020628	Zm00001d020628	Cytochrome P450 84A1	1.18816	0.889728	1.06035	3.45419	3.83651	1.58665	0.35351	-1.50018	down
GO:0016020	membrane	cellular_component	3	1.42359e-07	Zm00001d020674	Zm00001d020674	Probable potassium transporter 17	0.86322	0.673155	0.523097	3.87279	5.90598	4.6752	0.142485	-2.81112	down
GO:0016020	membrane	cellular_component	3	1.42359e-07	Zm00001d020697	Zm00001d020697	Histone H3 K4-specific methyltransferase SET7/9 family protein	7.40447	3.96927	4.1099	16.3136	8.20223	15.1904	0.389956	-1.35862	down
GO:0016020	membrane	cellular_component	3	1.42359e-07	Zm00001d020852	Zm00001d020852	Cellulose synthase-like protein E1	27.2859	22.9959	21.5866	56.972	63.8552	77.0728	0.363155	-1.46134	down
GO:0016020	membrane	cellular_component	3	1.42359e-07	Zm00001d020876	Zm00001d020876	LORELEI-LIKE-GPI ANCHORED PROTEIN 3	0.541235	0.473209	0.663199	1.86814	2.63701	2.84602	0.228214	-2.13154	down
GO:0016020	membrane	cellular_component	3	1.42359e-07	Zm00001d020877	Zm00001d020877	Photosystem I reaction center subunit V chloroplastic	121.756	180.169	184.454	284.763	635.476	818.369	0.279752	-1.83778	down
GO:0016020	membrane	cellular_component	3	1.42359e-07	Zm00001d021073	Zm00001d021073	transferases transferring acyl groups other than amino-acyl groups;acyltransferases	0.134833	0.233102	0.205019	0.0737135	1.15587	1.46712	0.212465	-2.23471	down
GO:0016020	membrane	cellular_component	3	1.42359e-07	Zm00001d021186	Zm00001d021186	Lysine histidine transporter 2	0.0001	0.167184	0.246181	0.67932	2.19959	1.68189	0.0906562	-3.46345	down
GO:0016020	membrane	cellular_component	3	1.42359e-07	Zm00001d021195	Zm00001d021195	Probable sodium/metabolite cotransporter BASS6 chloroplastic	1.59622	4.42167	4.36726	2.95664	11.7494	6.92152	0.480181	-1.05835	down
GO:0016020	membrane	cellular_component	3	1.42359e-07	Zm00001d021304	Zm00001d021304	Endoglucanase 2	7.32929	17.5134	15.4423	2.11516	2.88288	2.32437	5.50161	2.45985	up
GO:0016020	membrane	cellular_component	3	1.42359e-07	Zm00001d021370	Zm00001d021370	Protein CURVATURE THYLAKOID 1B chloroplastic	121.624	161.665	144.094	168.509	414.727	526.665	0.385063	-1.37683	down
GO:0016020	membrane	cellular_component	3	1.42359e-07	Zm00001d021410	Zm00001d021410	Phytoene synthase chloroplastic	2.69718	5.41342	4.50366	0.708494	0.496733	0.935256	5.89318	2.55905	up
GO:0016020	membrane	cellular_component	3	1.42359e-07	Zm00001d021435	light harvesting chlorophyll a/b binding protein2	Chlorophyll a-b binding protein 1%2C chloroplastic	90.9864	23.1608	21.3417	836.35	642.793	417.651	0.0714305	-3.80732	down
GO:0016020	membrane	cellular_component	3	1.42359e-07	Zm00001d021519	Zm00001d021519	Nucleobase-ascorbate transporter 11	7.71747	10.8041	11.667	1.01406	0.864198	0.520078	12.5873	3.65389	up
GO:0016020	membrane	cellular_component	3	1.42359e-07	Zm00001d021620	ATP synthase chloroplast subunit2	ATP synthase chloroplast subunit2	347.619	253.408	239.721	848.793	939.915	785.193	0.326643	-1.61421	down
GO:0016020	membrane	cellular_component	3	1.42359e-07	Zm00001d021629	Zm00001d021629	Protein DETOXIFICATION 40	0.241241	0.24419	0.213827	0.0001	0.0001	0.0001	2330.86	11.1866	up
GO:0016020	membrane	cellular_component	3	1.42359e-07	Zm00001d021673	Zm00001d021673	uncharacterized protein [Source:UniProtKB/TrEMBL;Acc:B6TUW4]	2.27485	1.93297	1.02783	4.89516	3.30318	9.145	0.301883	-1.72794	down
GO:0016020	membrane	cellular_component	3	1.42359e-07	Zm00001d021703	oxygen evolving complex2	oxygen evolving complex2	143.332	269.239	248.497	558.946	1497.85	1495.83	0.186079	-2.42601	down
GO:0016020	membrane	cellular_component	3	1.42359e-07	Zm00001d021732	Zm00001d021732	Cellulose synthase-like protein D3	0.120511	0.134198	0.081973	0.931819	0.81709	0.30238	0.164132	-2.60707	down
GO:0016020	membrane	cellular_component	3	1.42359e-07	Zm00001d021753	Zm00001d021753	Equilibrative nucleotide transporter 2	0.206075	0.492255	0.312826	0.0001	0.0001	0.107235	9.4118	3.23447	up
GO:0016020	membrane	cellular_component	3	1.42359e-07	Zm00001d021763	photosystem II subunit29	photosystem II subunit29	137.071	130.942	118.884	992.711	1390.7	1326.51	0.104287	-3.26137	down
GO:0016020	membrane	cellular_component	3	1.42359e-07	Zm00001d021784	Zm00001d021784	Chlorophyll a-b binding protein of LHCII type III	17.7796	5.97588	4.61762	39.4351	29.2991	36.2961	0.270142	-1.88821	down
GO:0016020	membrane	cellular_component	3	1.42359e-07	Zm00001d021829	Zm00001d021829	Putative symbiosis receptor-like kinase	1.76836	9.01746	7.56224	1.11604	1.44095	1.62403	4.38841	2.1337	up
GO:0016020	membrane	cellular_component	3	1.42359e-07	Zm00001d021897	Zm00001d021897	L-type lectin-domain containing receptor kinase V.9	0.579387	0.094886	0.139032	2.3398	1.23096	1.07067	0.175228	-2.5127	down
GO:0016020	membrane	cellular_component	3	1.42359e-07	Zm00001d021906	Zm00001d021906	Chlorophyll a-b binding protein	62.9824	32.9044	33.7039	710.949	1057.83	946.584	0.047725	-4.38911	down
GO:0016020	membrane	cellular_component	3	1.42359e-07	Zm00001d021915	Zm00001d021915	Major facilitator superfamily protein	1.54299	2.52171	2.58456	2.11598	4.95863	6.33021	0.496034	-1.01149	down
GO:0016020	membrane	cellular_component	3	1.42359e-07	Zm00001d022082	Zm00001d022082	COBRA-like protein 4	5.00859	12.9606	12.1807	0.0001	0.0001	0.0001	100500	16.6168	up
GO:0016020	membrane	cellular_component	3	1.42359e-07	Zm00001d022155	Zm00001d022155	Leucine-rich repeat transmembrane protein kinase 1-like protein	0.174184	1.66806	1.62247	0.0001	0.038061	0.039185	44.7949	5.48526	up
GO:0016020	membrane	cellular_component	3	1.42359e-07	Zm00001d022211	Zm00001d022211		0.379494	1.31309	1.59048	0.0001	0.132851	0.0001	24.6753	4.62499	up
GO:0016020	membrane	cellular_component	3	1.42359e-07	Zm00001d022247	Zm00001d022247	calcium ion binding	10.1053	23.0793	19.6314	3.92294	3.63425	2.47026	5.26713	2.39702	up
GO:0016020	membrane	cellular_component	3	1.42359e-07	Zm00001d022250	Zm00001d022250	SNARE associated Golgi protein family	5.96047	11.4685	10.0238	10.6338	22.0289	35.6316	0.401977	-1.31482	down
GO:0016020	membrane	cellular_component	3	1.42359e-07	Zm00001d022264	proteolipid membrane potential regulator5	proteolipid membrane potential regulator5	5.15148	10.4767	9.67985	1.0079	1.96166	3.29381	4.04063	2.01458	up
GO:0016020	membrane	cellular_component	3	1.42359e-07	Zm00001d022371	Zm00001d022371	Uncharacterised protein family (UPF0114)	145.774	208.787	190.989	16.3532	44.7107	49.5184	4.93343	2.30259	up
GO:0016020	membrane	cellular_component	3	1.42359e-07	Zm00001d022581	Zm00001d022581	AMP deaminase	13.1779	43.8711	38.8667	3.96992	10.6255	9.37902	4.00076	2.00027	up
GO:0016020	membrane	cellular_component	3	1.42359e-07	Zm00001d022590	Zm00001d022590		0.0862221	0.161295	0.207678	1.45622	1.70213	1.90712	0.0898625	-3.47614	down
GO:0016020	membrane	cellular_component	3	1.42359e-07	Zm00001d022608	Zm00001d022608	Aquaporin PIP2-2	14.4845	31.8055	30.4213	5.05321	1.70295	4.34431	6.91064	2.78882	up
GO:0016020	membrane	cellular_component	3	1.42359e-07	Zm00001d023225	ferritin homolog2	Protein trichome birefringence-like 34	2.25321	16.6323	15.0341	0.0001	1.40969	3.1773	7.39458	2.88647	up
GO:0016020	membrane	cellular_component	3	1.42359e-07	Zm00001d023228	Zm00001d023228	PLAC8 family protein	0.145849	0.242315	0.23491	1.63314	0.676943	0.553768	0.217565	-2.20048	down
GO:0016020	membrane	cellular_component	3	1.42359e-07	Zm00001d023253	Zm00001d023253	L-type lectin-domain containing receptor kinase IX.1	7.51252	3.73241	3.15742	1.02971	0.370718	0.463464	7.72702	2.94991	up
GO:0016020	membrane	cellular_component	3	1.42359e-07	Zm00001d023277	Zm00001d023277	Protein DETOXIFICATION 21	20.4079	18.1835	17.573	6.18804	5.2457	6.99416	3.04779	1.60776	up
GO:0016020	membrane	cellular_component	3	1.42359e-07	Zm00001d023339	Zm00001d023339	Ubiquitin thioesterase otubain-like	0.655898	2.21319	2.24777	1.72042	8.53623	8.42536	0.273892	-1.86832	down
GO:0016020	membrane	cellular_component	3	1.42359e-07	Zm00001d023402	G2-like-transcription factor 4	Putative MYB DNA-binding domain superfamily protein	5.81892	7.30452	6.94143	0.263215	0.406616	0.403288	18.6977	4.22479	up
GO:0016020	membrane	cellular_component	3	1.42359e-07	Zm00001d023470	Zm00001d023470	Putative leucine-rich repeat receptor-like protein kinase family protein	0.062391	0.090985	0.148889	2.04815	3.95829	2.00864	0.037712	-4.72883	down
GO:0016020	membrane	cellular_component	3	1.42359e-07	Zm00001d023611	Zm00001d023611	Putative leucine-rich repeat receptor-like protein kinase family protein	0.431795	0.399931	0.158979	2.5642	1.69414	0.992744	0.188667	-2.40609	down
GO:0016020	membrane	cellular_component	3	1.42359e-07	Zm00001d023675	Zm00001d023675		0.0001	0.214393	0.397446	0.856654	4.35003	6.09808	0.0541311	-4.2074	down
GO:0016020	membrane	cellular_component	3	1.42359e-07	Zm00001d023757	Zm00001d023757	NAD(P)H-quinone oxidoreductase subunit U chloroplastic	36.7028	112.454	100.695	166.177	656.495	702.175	0.163854	-2.60952	down
GO:0016020	membrane	cellular_component	3	1.42359e-07	Zm00001d023918	Zm00001d023918	Purple acid phosphatase 10	4.74526	2.95226	2.41142	13.2109	4.61324	4.14491	0.460145	-1.11984	down
GO:0016020	membrane	cellular_component	3	1.42359e-07	Zm00001d024066	Zm00001d024066	fiber protein Fb34	18.6972	27.714	23.7104	6.75516	8.80682	9.26107	2.82486	1.49818	up
GO:0016020	membrane	cellular_component	3	1.42359e-07	Zm00001d024300	Zm00001d024300	Potassium transporter 10	1.8051	3.58548	3.91716	0.650033	0.82274	0.875775	3.96319	1.98666	up
GO:0016020	membrane	cellular_component	3	1.42359e-07	Zm00001d024364	Zm00001d024364	Cysteine-type endopeptidase/ ubiquitin thiolesterase	2.12157	7.86461	6.08683	0.298882	0.464467	0.424782	13.528	3.75787	up
GO:0016020	membrane	cellular_component	3	1.42359e-07	Zm00001d024450	Zm00001d024450		17.5413	43.4047	40.8925	6.13599	15.1695	16.6706	2.68165	1.42312	up
GO:0016020	membrane	cellular_component	3	1.42359e-07	Zm00001d024497	Zm00001d024497	ABC transporter G family member 14	0.26138	0.255945	0.164779	1.06365	0.513986	1.4476	0.225472	-2.14898	down
GO:0016020	membrane	cellular_component	3	1.42359e-07	Zm00001d024531	Zm00001d024531	Putative cellulose synthase-like family protein	8.6952	15.3146	14.1815	2.83369	0.864721	0.944136	8.22636	3.04025	up
GO:0016020	membrane	cellular_component	3	1.42359e-07	Zm00001d024543	NAC-transcription factor 61	Protein NTM1-like 9	4.5336	5.48135	5.12559	0.978215	1.0243	0.856066	5.29652	2.40504	up
GO:0016020	membrane	cellular_component	3	1.42359e-07	Zm00001d024572	Zm00001d024572	Putative glycerol-3-phosphate transporter 1	17.4787	23.8401	22.2673	5.9557	6.30689	6.03449	3.4752	1.7971	up
GO:0016020	membrane	cellular_component	3	1.42359e-07	Zm00001d024646	Zm00001d024646	Core-2/I-branching beta-16-N-acetylglucosaminyltransferase family protein	5.63443	9.14398	8.08662	2.42289	1.92915	2.37387	3.39954	1.76534	up
GO:0016020	membrane	cellular_component	3	1.42359e-07	Zm00001d024708	Zm00001d024708	Probable sugar phosphate/phosphate translocator	2.50088	5.32072	4.7733	4.55327	10.6224	11.5375	0.471487	-1.08471	down
GO:0016020	membrane	cellular_component	3	1.42359e-07	Zm00001d024778	NaCl stress protein1	Hydrophobic protein RCI2B	103.727	443.805	410.732	46.8837	133.66	132.895	3.05726	1.61224	up
GO:0016020	membrane	cellular_component	3	1.42359e-07	Zm00001d024934	Zm00001d024934	Probable beta-14-xylosyltransferase IRX9H	3.03696	6.72493	5.68811	1.11659	1.42103	1.37561	3.94814	1.98117	up
GO:0016020	membrane	cellular_component	3	1.42359e-07	Zm00001d024946	flavone synthase typeII1	flavone synthase typeII1	5.95859	8.0473	6.1903	0.0001	0.0001	0.0001	67320.6	16.0388	up
GO:0016020	membrane	cellular_component	3	1.42359e-07	Zm00001d025255	Zm00001d025255	Putative DUF26-domain protein kinase	6.38565	3.01343	3.14508	13.9848	9.45323	9.70817	0.378449	-1.40183	down
GO:0016020	membrane	cellular_component	3	1.42359e-07	Zm00001d025267	high chlorophyll fluorescence106c	High chlorophyll fluorescence106c	11.3781	26.3986	25.7094	12.2886	58.6791	61.3717	0.479721	-1.05973	down
GO:0016020	membrane	cellular_component	3	1.42359e-07	Zm00001d025373	Zm00001d025373	Aluminum-activated malate transporter 8	0.67042	0.749771	0.724628	2.25902	1.87945	2.86006	0.306467	-1.7062	down
GO:0016020	membrane	cellular_component	3	1.42359e-07	Zm00001d025590	Zm00001d025590	ABC transporter B family member 19	0.41421	0.520883	0.634396	0.0001	0.0713616	0.0616138	11.794	3.55998	up
GO:0016020	membrane	cellular_component	3	1.42359e-07	Zm00001d025711	Zm00001d025711	Whole genome shotgun sequence of line PN40024 scaffold_66.assembly12x (Fragment)	16.5373	16.7927	16.2127	2.76954	2.3291	2.19866	6.78919	2.76324	up
GO:0016020	membrane	cellular_component	3	1.42359e-07	Zm00001d025814	Zm00001d025814	Beta-16-galactosyltransferase GALT29A	3.03532	1.36615	0.704187	17.7563	3.38726	6.64302	0.183746	-2.44422	down
GO:0016020	membrane	cellular_component	3	1.42359e-07	Zm00001d025860	Zm00001d025860		12.0002	27.9137	27.7028	67.7137	181.554	157.49	0.166233	-2.58872	down
GO:0016020	membrane	cellular_component	3	1.42359e-07	Zm00001d025869	Zm00001d025869	Nucleotide/sugar transporter family protein	0.996392	5.42035	5.56461	1.11304	0.527026	1.06245	4.43342	2.14842	up
GO:0016020	membrane	cellular_component	3	1.42359e-07	Zm00001d026042	Zm00001d026042	Probable purine permease 11	6.67044	2.97707	3.26635	13.3027	8.46402	12.1972	0.380223	-1.39508	down
GO:0016020	membrane	cellular_component	3	1.42359e-07	Zm00001d026056	hydroxylase3	hydroxylase3	34.2842	42.7081	37.4872	7.78021	5.96309	9.72373	4.87831	2.28638	up
GO:0016020	membrane	cellular_component	3	1.42359e-07	Zm00001d026067	Zm00001d026067	cytochrome P450 family 704 subfamily A polypeptide 2	6.57049	6.69635	5.34918	1.19797	0.681201	1.04638	6.36327	2.66977	up
GO:0016020	membrane	cellular_component	3	1.42359e-07	Zm00001d026156	Zm00001d026156	Putative glycerol-3-phosphate transporter 1	3.27779	2.6181	2.06987	0.618456	0.663514	0.669143	4.08268	2.02952	up
GO:0016020	membrane	cellular_component	3	1.42359e-07	Zm00001d026194	Zm00001d026194	SNARE associated Golgi protein family	7.8339	24.659	21.0613	2.91446	4.79374	8.73726	3.25648	1.70331	up
GO:0016020	membrane	cellular_component	3	1.42359e-07	Zm00001d026337	Zm00001d026337	Starch synthase IIIb-1	2.65816	10.5436	9.85264	9.50037	54.6566	40.4364	0.220419	-2.18168	down
GO:0016020	membrane	cellular_component	3	1.42359e-07	Zm00001d026426	Zm00001d026426	ABC transporter B family member 19	2.71682	2.46604	3.04407	0.179143	0.135924	0.15855	17.3704	4.11856	up
GO:0016020	membrane	cellular_component	3	1.42359e-07	Zm00001d026548	Zm00001d026548	Kinesin-like calmodulin-binding protein	2.2908	4.9878	4.44148	0.752251	1.87574	1.88844	2.59499	1.37573	up
GO:0016020	membrane	cellular_component	3	1.42359e-07	Zm00001d026599	light harvesting chlorophyll a/b binding protein6	light harvesting chlorophyll a/b binding protein6	18.4833	10.4219	9.25519	272.064	387.462	237.921	0.042521	-4.55568	down
GO:0016020	membrane	cellular_component	3	1.42359e-07	Zm00001d027456	Zm00001d027456	PBA1 homolog1	40.1277	32.434	31.3698	62.513	72.9571	112.398	0.419302	-1.25394	down
GO:0016020	membrane	cellular_component	3	1.42359e-07	Zm00001d027488	glyceraldehyde phosphate dehydrogenase B1	glyceraldehyde phosphate dehydrogenase B1	297.257	167.369	154.954	748.412	619.158	501.897	0.331421	-1.59326	down
GO:0016020	membrane	cellular_component	3	1.42359e-07	Zm00001d027536	Zm00001d027536	Serine acetyltransferase 4	2.07226	3.14361	2.58691	0.681885	1.45883	0.770357	2.68038	1.42244	up
GO:0016020	membrane	cellular_component	3	1.42359e-07	Zm00001d027581	Zm00001d027581	GATA zinc finger domain-containing protein 10	35.1963	61.3403	57.2739	8.74287	13.5774	12.2358	4.45104	2.15414	up
GO:0016020	membrane	cellular_component	3	1.42359e-07	Zm00001d027723	Zm00001d027723	ABC-2 type transporter family protein	20.3658	25.3179	23.8593	58.1515	85.5292	50.7106	0.357748	-1.48299	down
GO:0016020	membrane	cellular_component	3	1.42359e-07	Zm00001d027854	sucrose transporter1	sucrose transporter1	114.261	141.344	130.781	330.265	341.1	337.917	0.382832	-1.38521	down
GO:0016020	membrane	cellular_component	3	1.42359e-07	Zm00001d027885	Zm00001d027885	YGGT family protein	17.6442	17.5358	20.0859	32.3143	53.3754	69.2822	0.356618	-1.48755	down
GO:0016020	membrane	cellular_component	3	1.42359e-07	Zm00001d028073	Zm00001d028073	Protein SNOWY COTYLEDON 3	0.500508	0.748242	0.607515	0.0216101	0.0447674	0.00478275	26.0857	4.70519	up
GO:0016020	membrane	cellular_component	3	1.42359e-07	Zm00001d028125	Zm00001d028125	UPF0496 protein At3g28300	0.610023	1.05002	0.906584	0.0001	0.020687	0.089375	23.2987	4.54218	up
GO:0016020	membrane	cellular_component	3	1.42359e-07	Zm00001d028170	Zm00001d028170	Dopamine beta-monooxygenase	2.84198	1.77059	2.27719	0.0001	0.036487	0.003116	173.532	7.43906	up
GO:0016020	membrane	cellular_component	3	1.42359e-07	Zm00001d028187	Zm00001d028187	Heparanase-like protein 1	5.89271	28.2923	27.2711	1.44151	3.14274	3.23069	7.86392	2.97525	up
GO:0016020	membrane	cellular_component	3	1.42359e-07	Zm00001d028188	Zm00001d028188	Probable galacturonosyltransferase 13	2.96906	6.6077	5.69986	0.923816	1.60971	2.03132	3.34658	1.74269	up
GO:0016020	membrane	cellular_component	3	1.42359e-07	Zm00001d028220	Zm00001d028220	Pyridoxal-5'-phosphate-dependent enzyme family protein	2.29424	9.14932	8.24132	1.42929	3.41752	2.30885	2.75095	1.45993	up
GO:0016020	membrane	cellular_component	3	1.42359e-07	Zm00001d028344	Zm00001d028344	Putative metal tolerance protein C3	9.14804	13.4567	13.8031	18.9483	39.6709	32.7572	0.398438	-1.32757	down
GO:0016020	membrane	cellular_component	3	1.42359e-07	Zm00001d028419	Zm00001d028419	cytochrome P450 family 76 subfamily C polypeptide 7	1.67083	1.39703	0.957683	0.0001	0.0001	0.0001	13418.5	13.7119	up
GO:0016020	membrane	cellular_component	3	1.42359e-07	Zm00001d028649	Zm00001d028649	Embryogenesis transmembrane protein-like; protein	2.82252	1.33127	1.31279	8.64609	6.74882	4.23456	0.278488	-1.84431	down
GO:0016020	membrane	cellular_component	3	1.42359e-07	Zm00001d028725	Zm00001d028725	Beta3-glucuronyltransferase	2.88883	4.01474	3.56692	0.0001	0.0001	0.0001	34901.7	15.091	up
GO:0016020	membrane	cellular_component	3	1.42359e-07	Zm00001d028751	Zm00001d028751	Protein ESKIMO 1	11.9219	13.4198	10.5366	0.0001	0.0001	0.177618	201.77	7.65657	up
GO:0016020	membrane	cellular_component	3	1.42359e-07	Zm00001d028783	Zm00001d028783	Expressed protein; protein	0.619745	1.58615	1.52981	0.100566	0.23584	0.42423	4.9113	2.2961	up
GO:0016020	membrane	cellular_component	3	1.42359e-07	Zm00001d029011	Zm00001d029011	Endoglucanase 25	1.94401	3.53269	3.60895	0.434305	0.526552	0.256714	7.46211	2.89958	up
GO:0016020	membrane	cellular_component	3	1.42359e-07	Zm00001d029059	Zm00001d029059	Probable LRR receptor-like serine/threonine-protein kinase IRK	0.27564	0.595577	0.261004	0.0001	0.0001	0.025496	44.0621	5.46147	up
GO:0016020	membrane	cellular_component	3	1.42359e-07	Zm00001d029099	Zm00001d029099		0.603643	0.153856	0.440253	8.28051	0.394912	4.65264	0.0898669	-3.47607	down
GO:0016020	membrane	cellular_component	3	1.42359e-07	Zm00001d029254	Zm00001d029254	Solute carrier family 2%2C facilitated glucose transporter member 8	4.20311	7.41704	7.08567	0.0001	0.340267	0.298159	29.2953	4.8726	up
GO:0016020	membrane	cellular_component	3	1.42359e-07	Zm00001d029378	Zm00001d029378	Protein LNK1	0.939224	2.44783	2.70393	2.56399	8.18995	7.80335	0.328226	-1.60724	down
GO:0016020	membrane	cellular_component	3	1.42359e-07	Zm00001d029410	Zm00001d029410	Serine carboxypeptidase-like 51	7.88364	7.0593	7.44666	15.6809	26.0119	26.0091	0.330709	-1.59637	down
GO:0016020	membrane	cellular_component	3	1.42359e-07	Zm00001d029497	Zm00001d029497	Zinc transporter 2	11.646	5.36467	5.77381	30.3732	12.3911	10.9288	0.424347	-1.23668	down
GO:0016020	membrane	cellular_component	3	1.42359e-07	Zm00001d029520	Zm00001d029520		1.22782	4.47168	1.17148	2.72242	6.99192	8.80816	0.370953	-1.43069	down
GO:0016020	membrane	cellular_component	3	1.42359e-07	Zm00001d029539	Zm00001d029539	PLASMODESMATA CALLOSE-BINDING PROTEIN 2	3.76158	10.3163	10.5937	0.0001	0.576068	0.607739	20.8391	4.38122	up
GO:0016020	membrane	cellular_component	3	1.42359e-07	Zm00001d029611	Zm00001d029611	Arabinosyltransferase RRA3	3.98911	6.83845	6.82953	1.52063	1.96878	1.87754	3.28997	1.71807	up
GO:0016020	membrane	cellular_component	3	1.42359e-07	Zm00001d029662	Zm00001d029662	Catalytic/ hydrolase	7.20961	9.43884	7.76007	0.547689	0.246793	0.371988	20.9251	4.38716	up
GO:0016020	membrane	cellular_component	3	1.42359e-07	Zm00001d029667	Zm00001d029667	Membrane protein	0.651078	3.37923	3.32266	0.183883	0.0001	0.0001	39.9438	5.3199	up
GO:0016020	membrane	cellular_component	3	1.42359e-07	Zm00001d029668	Zm00001d029668	RHOMBOID-like protein 3	0.104616	1.59097	1.55984	0.0001	0.0001	0.0001	10851.4	13.4056	up
GO:0016020	membrane	cellular_component	3	1.42359e-07	Zm00001d029721	asg3	Probable serine/threonine-protein kinase	1.25793	1.61422	2.20537	0.221023	0.194194	0.077239	10.3106	3.36606	up
GO:0016020	membrane	cellular_component	3	1.42359e-07	Zm00001d029803	Zm00001d029803	Major facilitator superfamily protein	1.26983	2.10367	1.82412	3.14106	5.97205	9.00539	0.286868	-1.80154	down
GO:0016020	membrane	cellular_component	3	1.42359e-07	Zm00001d029872	Zm00001d029872	Oxysterol-binding protein-related protein 2A	3.53069	16.2268	16.0461	1.40428	4.85064	6.6735	2.76938	1.46956	up
GO:0016020	membrane	cellular_component	3	1.42359e-07	Zm00001d030005	Zm00001d030005	Dynamin-related protein 1E	4.03846	6.96408	6.53091	6.38934	15.2103	15.2424	0.475908	-1.07124	down
GO:0016020	membrane	cellular_component	3	1.42359e-07	Zm00001d030133	Zm00001d030133	CSC1-like protein	2.28034	5.78945	6.27415	0.484189	0.750526	0.620717	7.73078	2.95061	up
GO:0016020	membrane	cellular_component	3	1.42359e-07	Zm00001d030158	Zm00001d030158	Protein NRT1/ PTR FAMILY 8.3	2.34936	1.87509	1.58247	0.515596	0.250646	0.197806	6.02347	2.5906	up
GO:0016020	membrane	cellular_component	3	1.42359e-07	Zm00001d030213	Zm00001d030213	Protein kinase	0.445031	0.864528	1.05839	1.64985	2.571	2.34637	0.360572	-1.47164	down
GO:0016020	membrane	cellular_component	3	1.42359e-07	Zm00001d030296	Zm00001d030296	Novel plant SNARE 13	2.05982	2.82221	3.27335	0.0001	0.0001	0.0001	27184.6	14.7305	up
GO:0016020	membrane	cellular_component	3	1.42359e-07	Zm00001d030424	Zm00001d030424	WAT1-related protein	0.0001	0.0478717	0.0001	0.0001	17.7027	19.9943	0.00127521	-9.61505	down
GO:0016020	membrane	cellular_component	3	1.42359e-07	Zm00001d030551	Zm00001d030551	Protein STRUBBELIG-RECEPTOR FAMILY 7	8.36374	25.0777	23.8003	0.638676	0.485439	0.563607	33.9166	5.08392	up
GO:0016020	membrane	cellular_component	3	1.42359e-07	Zm00001d030556	Zm00001d030556	Organic cation/carnitine transporter 7	4.97573	6.0898	6.6911	14.2449	15.2737	16.4996	0.385861	-1.37385	down
GO:0016020	membrane	cellular_component	3	1.42359e-07	Zm00001d030666	Zm00001d030666		11.0246	14.5313	13.9288	4.59348	3.61428	2.18603	3.79888	1.92557	up
GO:0016020	membrane	cellular_component	3	1.42359e-07	Zm00001d030725	Zm00001d030725	Heat shock protein 70	38.7837	70.6282	65.8251	105.199	208.234	185.721	0.351068	-1.51018	down
GO:0016020	membrane	cellular_component	3	1.42359e-07	Zm00001d030767	Zm00001d030767		16.9655	35.7317	27.474	29.9281	69.5126	89.9442	0.423323	-1.24017	down
GO:0016020	membrane	cellular_component	3	1.42359e-07	Zm00001d030775	Zm00001d030775	Expressed protein; protein	3.95691	2.2268	1.72313	0.458717	0.357751	0.049302	9.13272	3.19104	up
GO:0016020	membrane	cellular_component	3	1.42359e-07	Zm00001d030856	Zm00001d030856	Cytochrome P450 CYP81N4	10.266	6.42901	5.45161	0.43029	0.622715	0.156579	18.3093	4.1945	up
GO:0016020	membrane	cellular_component	3	1.42359e-07	Zm00001d030981	Zm00001d030981	Leucine-rich repeat protein kinase family protein	1.00912	0.47525	0.695798	4.08347	4.97766	2.82677	0.183394	-2.44698	down
GO:0016020	membrane	cellular_component	3	1.42359e-07	Zm00001d031222	Zm00001d031222	Cell Division Protein AAA ATPase family	10.531	18.6881	16.5977	3.50531	1.32045	0.997981	7.86725	2.97586	up
GO:0016020	membrane	cellular_component	3	1.42359e-07	Zm00001d031253	dicarboxylic acid transporter2	dicarboxylic acid transporter2	82.3435	101.082	92.9954	156.233	292.355	248.026	0.396806	-1.33349	down
GO:0016020	membrane	cellular_component	3	1.42359e-07	Zm00001d031351	Zm00001d031351	Protein kinase superfamily protein	0.0001	0.24486	0.131538	2.89432	5.43585	6.0628	0.0261585	-5.25658	down
GO:0016020	membrane	cellular_component	3	1.42359e-07	Zm00001d031366	Zm00001d031366	Protein kinase superfamily protein	0.035885	0.141231	0.178948	1.2086	2.20567	2.15393	0.063946	-3.967	down
GO:0016020	membrane	cellular_component	3	1.42359e-07	Zm00001d031372	Zm00001d031372	Protein kinase superfamily protein	0.143534	0.55148	0.333378	3.09634	19.3715	22.911	0.0226624	-5.46356	down
GO:0016020	membrane	cellular_component	3	1.42359e-07	Zm00001d031381	Zm00001d031381	Protein kinase superfamily protein	0.523509	0.306431	0.395774	4.51005	13.3757	10.8629	0.0426355	-4.5518	down
GO:0016020	membrane	cellular_component	3	1.42359e-07	Zm00001d031384	Zm00001d031384	Protein kinase superfamily protein	0.277672	0.206877	0.04776	5.51977	2.30765	1.13421	0.0593987	-4.07342	down
GO:0016020	membrane	cellular_component	3	1.42359e-07	Zm00001d031395	Zm00001d031395	Protein kinase superfamily protein	0.126061	0.068714	0.132129	0.93692	4.26244	3.16126	0.0391004	-4.67667	down
GO:0016020	membrane	cellular_component	3	1.42359e-07	Zm00001d031407	Zm00001d031407	Protein kinase superfamily protein	0.085402	0.232754	0.239984	1.71918	12.2469	12.8863	0.0207855	-5.58828	down
GO:0016020	membrane	cellular_component	3	1.42359e-07	Zm00001d031412	Zm00001d031412	Glycerophosphodiester phosphodiesterase GDPDL3	11.5266	11.338	12.1104	50.0259	44.144	32.56	0.27598	-1.85736	down
GO:0016020	membrane	cellular_component	3	1.42359e-07	Zm00001d031555	Zm00001d031555	Membrane protein	4.89176	16.3323	16.4778	0.816944	3.0697	3.94741	4.81257	2.26681	up
GO:0016020	membrane	cellular_component	3	1.42359e-07	Zm00001d031556	Zm00001d031556	AIR12	3.09442	3.13692	3.44877	0.156621	0.051763	0.0001	46.431	5.53702	up
GO:0016020	membrane	cellular_component	3	1.42359e-07	Zm00001d031634	Zm00001d031634	Major facilitator superfamily protein	3.44842	5.69341	4.42951	7.13248	12.4676	11.439	0.437234	-1.19352	down
GO:0016020	membrane	cellular_component	3	1.42359e-07	Zm00001d031777	Zm00001d031777	Histone H3 K4-specific methyltransferase SET7/9 family protein	6.76906	2.61358	3.43691	13.7836	7.96453	13.2473	0.36632	-1.44882	down
GO:0016020	membrane	cellular_component	3	1.42359e-07	Zm00001d031934	Zm00001d031934	Chlorophyllase-1	14.6825	12.1349	12.451	0.09104	0.044472	0.044494	218.151	7.76918	up
GO:0016020	membrane	cellular_component	3	1.42359e-07	Zm00001d032042	Zm00001d032042	Cytochrome P450 CYP78A53	1.41595	1.24378	1.14362	3.44775	3.55559	3.31956	0.368439	-1.4405	down
GO:0016020	membrane	cellular_component	3	1.42359e-07	Zm00001d032051	Zm00001d032051	light harvesting complex photosystem II subunit 6	0.0001	0.0001	0.0001	5.67339	6.0675	0.0001	2.55515e-05	-15.2562	down
GO:0016020	membrane	cellular_component	3	1.42359e-07	Zm00001d032079	Zm00001d032079	Riboflavin synthase-like superfamily protein	2.21267	2.59733	2.01378	0.397044	0.621472	0.411912	4.77044	2.25412	up
GO:0016020	membrane	cellular_component	3	1.42359e-07	Zm00001d032115	Zm00001d032115	GDU1	0.297431	0.426904	0.486147	1.56514	5.32105	5.33214	0.099071	-3.33539	down
GO:0016020	membrane	cellular_component	3	1.42359e-07	Zm00001d032173	Zm00001d032173	Exostosin family protein	0.0001	0.0001	0.023122	0.788027	0.58877	0.204942	0.0147445	-6.08368	down
GO:0016020	membrane	cellular_component	3	1.42359e-07	Zm00001d032197	Zm00001d032197	Chlorophyll a-b binding protein 4 chloroplastic	253.773	225.031	212.888	1348.87	1880.3	2099.11	0.129815	-2.94547	down
GO:0016020	membrane	cellular_component	3	1.42359e-07	Zm00001d032250	Zm00001d032250		5.99453	6.93802	6.55863	10.6169	14.0878	15.1914	0.488548	-1.03343	down
GO:0016020	membrane	cellular_component	3	1.42359e-07	Zm00001d032344	Zm00001d032344	Receptor-like protein kinase HSL1	3.91495	2.42722	1.85814	0.760382	0.275371	0.059879	7.48455	2.90392	up
GO:0016020	membrane	cellular_component	3	1.42359e-07	Zm00001d032346	Zm00001d032346	UDP-glucose 4-epimerase 4	14.6309	36.1387	34.3255	5.38464	14.0013	13.1848	2.61263	1.3855	up
GO:0016020	membrane	cellular_component	3	1.42359e-07	Zm00001d032380	Zm00001d032380	acclimation of photosynthesis to environment	16.6759	21.2539	20.517	25.6916	82.4337	69.2397	0.329528	-1.60153	down
GO:0016020	membrane	cellular_component	3	1.42359e-07	Zm00001d032545	Zm00001d032545	Formin-like protein 6	0.445541	1.10641	0.77944	0.0001	0.055753	0.108659	14.1716	3.82493	up
GO:0016020	membrane	cellular_component	3	1.42359e-07	Zm00001d032613	Zm00001d032613	Pollen receptor-like kinase 4	3.07778	3.07446	2.4789	0.55579	0.112642	0.15215	10.5183	3.39483	up
GO:0016020	membrane	cellular_component	3	1.42359e-07	Zm00001d032695	malate dehydrogenase4	Malate dehydrogenase%2C cytoplasmic	66.213	197.181	183.011	133.377	498.255	512.177	0.39028	-1.35742	down
[truncated: 10,203 more rows]

## Sheet: Table S2-2
Table S2-2. H39_1D6HS VS H39_1D6CK DEGs GO enrichment
[truncated: 6,694 more rows]

[truncated: 4 more sheets: Table S2-3, Table S2-4, Table S2-5, Table S2-6]
