# Supplementary material for: Uncovering the Gene Regulatory Network of Maize Hybrid ZD309 under Heat Stress by Transcriptomic and Metabolomic Analysis
Source: Plants (Basel). 2022 Mar 1;11(5):677. doi: 10.3390/plants11050677 (PMC8912342; doi:10.3390/plants11050677)
Supplement: Supplementary file 1 [file plants-11-00677-s001.zip › Table S3.xlsx]

## Sheet: Table S3-1
Table S3-1. neg-H39_1D3HS_H39_1D3CK significant metabolites
ID	ratio	t.test_p.value	wilcox.test_p.value	t.test_p.value_BHcorrect	wilcox.test_p.value_BHcorrect	roc	lowROC	upROC	VIP	sample	cv	regulated	H39_1D3CK_2	H39_1D3CK_15	H39_1D3CK_28	H39_1D3CK_42	H39_1D3CK_55	H39_1D3CK_68	H39_1D3HS_8	H39_1D3HS_22	H39_1D3HS_35	H39_1D3HS_48	H39_1D3HS_62	H39_1D3HS_75	H39_1D6CK_3	H39_1D6CK_16	H39_1D6CK_29	H39_1D6CK_43	H39_1D6CK_56	H39_1D6CK_69	H39_1D6HS_9	H39_1D6HS_23	H39_1D6HS_36	H39_1D6HS_49	H39_1D6HS_63	H39_1D6HS_76	M189D3CK_4	M189D3CK_17	M189D3CK_30	M189D3CK_44	M189D3CK_57	M189D3CK_70	M189D3HS_10	M189D3HS_24	M189D3HS_37	M189D3HS_50	M189D3HS_64	M189D3HS_77	M189D6CK_5
M105T58	0.423956	9.72909e-08	0.0021645	1.51197e-06	0.00527843	1	1	1	1.56214	H39_1D3HS:H39_1D3CK	0.0875537	down	37410.9	34660.6	31045.8	37658.8	43570.1	38610.2	15862.6	15395.6	14605.8	15776.3	14613.9	18269.4	32227.7	32581.9	39295.1	34434.9	36545.3	35738.5	15080.3	16311.8	15205.1	16842	15296	16190	18717.4	21941.8	22316.3	18163.6	24388.7	23563.3	11016.8	11311.4	10019.3	12480.6	12098.9	15279.3	14308.4
M106T58	0.466003	0.000475064	0.0021645	0.00153973	0.00527843	1	1	1	1.31644	H39_1D3HS:H39_1D3CK	0.280183	down	1060.76	1238.33	1204.24	703.852	957.168	886.044	425.704	608.247	402.297	310.918	678.475	393.861	938.101	819.745	1380.57	941.782	1166.52	1226.02	717.203	596.316	798.781	806.088	589.402	526.546	492.664	477.461	766.058	576.937	634.07	935.109	329.323	385.578	464.364	369.01	530.595	565.763	326.666
M111T52	2.40387	0.000493477	0.0021645	0.00158884	0.00527843	1	1	1	1.59066	H39_1D3HS:H39_1D3CK	0.190837	up	601.723	413.181	378.934	486.417	655.633	257.596	896.944	1463.95	1220.54	1186.22	1002.43	945.092	737.052	547.974	660.45	650.239	797.236	782.916	1097.76	1341.09	1280.19	1144.73	1371.86	1423.26	1414.62	1088.41	830.89	1101.3	1274.01	1385.6	1179.08	1387.4	1452.98	1653.59	1624.51	1599.83	882.729
M115T158	0.434574	9.01199e-08	0.0021645	1.44355e-06	0.00527843	1	1	1	1.57055	H39_1D3HS:H39_1D3CK	0.133514	down	1325.82	1701.62	1470.04	1570.12	1417.02	1255.35	641.722	566.174	585.215	718.559	616.496	669.993	1374.31	741.511	1288.52	1557.97	1395.84	1570.63	923.208	809.163	1170.04	850.573	792.324	904.819	1376.08	1749.47	1810.48	1761.32	1596.23	2001.83	699.881	606.249	452.539	805.899	717.859	797.44	1621.45
M116T63	0.439398	2.18518e-05	0.0021645	0.000120694	0.00527843	1	1	1	1.34197	H39_1D3HS:H39_1D3CK	0.086652	down	2478.14	2300.19	2642.31	2756.55	3739.59	3425.54	1387.51	1052.85	1317.11	1316.54	1220.49	1325.69	4913.3	3720.51	3857.04	4666.36	3633.24	3210.14	1027.33	1326.24	1506.66	1131.48	1456.04	1390.6	2205.88	1530.2	2644.49	2669.12	2689.8	2339.43	4149.85	3371.88	3244.23	4184.69	3993.95	3876.76	4372.37
M116T81	0.42448	1.8464e-07	0.0021645	2.47904e-06	0.00527843	1	1	1	1.42187	H39_1D3HS:H39_1D3CK	0.181634	down	2500.41	2573.1	2818.88	2112.42	2637.6	2528.3	1044.15	951.999	900.705	1201.43	1122.28	1219.11	3091.63	3590.79	3245.78	3596.73	3633.51	4113.68	1146.06	1257.81	1272.99	1598.33	1560.62	1394.41	1309.04	2832.86	1928.58	3206.51	2765.04	2346.28	4035.91	2502.73	3957.9	1476.58	3672.54	387.321	2381.91
M119T231	2.01275	3.38637e-08	0.0021645	6.68356e-07	0.00527843	1	1	1	1.49798	H39_1D3HS:H39_1D3CK	0.0598411	up	14147.3	14654.5	14274.6	13811.3	12109.9	15283.4	24794.3	26570.7	28886.5	31101.6	28568.6	29715	14039.1	16369.7	16602.3	16598.1	19351.6	15785	17230	20991.6	16655.5	19641	16380.7	17201.7	17928.3	19707.3	19126.6	18664	19336.8	18324.4	13770.1	12818.3	13929.7	14749.4	14207.8	13476.4	27507.2
M129T221	0.164835	3.54793e-07	0.0021645	4.15986e-06	0.00527843	1	1	1	2.45206	H39_1D3HS:H39_1D3CK	0.196388	down	20511.5	18855.8	20126.4	28450.6	21531.7	22940.8	2871.64	3464.64	5782.13	3003.2	3214.54	3490.77	22713.8	25130.1	23078.6	25342.3	29035.9	30178.6	7234.74	4541.51	4515.7	8208.95	4804.44	5027.31	44951.3	35993.2	34716.4	34311	36028.6	33173.4	10678	11217.3	12078	12001.6	11732.5	12441.5	10867.4
M130T113	0.396034	9.51962e-10	0.0021645	4.71976e-08	0.00527843	1	1	1	1.55886	H39_1D3HS:H39_1D3CK	0.0531299	down	151865	143142	140431	139324	133896	131976	57126.4	55752.5	48163.9	58944.4	57332.3	55600.3	153802	157992	163753	174928	166569	185343	58072.7	59810.4	64063.9	66780.6	74304.6	68804.3	148088	156728	144480	149774	157001	141984	212141	206042	196590	210530	203133	211268	132822
M130T221	0.498965	0.000699028	0.0021645	0.00211711	0.00527843	1	1	1	1.14844	H39_1D3HS:H39_1D3CK	0.233832	down	1505.78	1127.81	1408.13	1791.74	1206.91	1248.71	769.781	706.156	835.433	396.851	597.972	829.775	1206.96	1400.21	1491.8	1682.47	1429.73	2355.51	647.522	767.349	359.215	293.259	393.436	823.109	1891.92	2133.45	2130.06	2306	2233.6	2100.77	589.491	770.26	641.659	940.562	733.361	845.525	1177.92
M131T113	0.431933	1.23507e-09	0.0021645	5.76667e-08	0.00527843	1	1	1	1.46578	H39_1D3HS:H39_1D3CK	0.0545386	down	8283.72	7758.97	7610.38	7467.72	7232.43	7227.54	3468.88	2966.93	3038.7	3347.28	3405.71	3460.31	8848.39	8473.29	9000.83	9314.39	9212.64	9514.16	3091.31	3327.22	3692.15	3816.89	4215.71	3963.34	6909.77	8789.06	7869.97	8045.04	8644.24	7620.39	10217.3	10652	10715.9	11709.1	10614.8	11163.5	7224.89
M134T215	3.02338	9.71454e-10	0.0021645	4.7537e-08	0.00527843	1	1	1	1.08678	H39_1D3HS:H39_1D3CK	0.0700318	up	2211.8	2597.43	2146.96	2067.15	2465.82	2377.9	6685.97	6650.59	7034.11	7132.07	8142.99	6279.65	572.404	773.657	560.828	751.032	708.518	757.849	22355.8	22207.7	22674.5	24073	24506.7	23084.2	431.467	872.546	897.83	660.94	667.939	629.915	442.343	445.504	465.065	457.062	577.373	407.82	1606.91
M135T55	2.03625	4.30835e-09	0.0021645	1.34972e-07	0.00527843	1	1	1	1.23238	H39_1D3HS:H39_1D3CK	0.0557335	up	17125.9	14511.5	15561.3	16296.1	16262.7	17589.6	36487.8	32584.2	33161.4	33005.1	30529	32455.6	13385.8	14544.4	13683.2	13879.8	12990.4	13536.1	34051.6	39768.6	37863.9	34037.5	33730.4	33172.9	9159.79	9366.98	8931.33	8577.82	10496.3	9621.04	10297.1	10892.3	10501.3	11605.6	11647.2	11478.4	9711.11
M136T55	2.00414	4.5552e-07	0.0021645	5.07935e-06	0.00527843	1	1	1	1.11829	H39_1D3HS:H39_1D3CK	0.179718	up	755.4	714.476	878.171	869.199	902.537	953.388	1515.18	1851.69	1551.47	1617.38	1829.88	1801.74	641.352	763.703	604.386	941.019	408.346	639.313	2486.72	1961.61	1974.37	2027.82	1893.39	1685.9	413.334	320.907	437.609	350.883	305.052	660.769	520.353	466.905	698.628	827.018	722.616	658.512	377.889
M139T190	3.08764	2.0592e-05	0.0021645	0.00011535	0.00527843	1	1	1	2.07405	H39_1D3HS:H39_1D3CK	0.166497	up	619.414	439.957	582.168	610.204	342.635	755.318	1432.64	1266.29	1983.92	1930.15	2148.72	1580.95	723.416	924.205	916.381	803.84	615.525	916.144	1002.23	1159.87	1112.28	1253.32	1197.7	936.014	561.259	763.229	505.086	871.669	613.044	424.948	513.301	435.621	547.291	462.929	296.979	417.869	549.86
M140T183	0.391327	2.88431e-05	0.0021645	0.000151401	0.00527843	1	1	1	1.33955	H39_1D3HS:H39_1D3CK	0.145202	down	941.44	620.953	764.627	517.417	863.502	854.437	322.806	367.772	247.201	203.678	308.48	335.443	1042.34	1087.01	1240.57	899.612	1355.19	873.439	423.598	407.987	363.471	524.349	595.877	373.842	634.457	498.651	474.871	443.884	550.921	508.314	828.236	989.951	697.026	877.608	889.249	873.155	819.186
M143T166	2.08213	7.8309e-09	0.0021645	2.15176e-07	0.00527843	1	1	1	1.05276	H39_1D3HS:H39_1D3CK	0.0774403	up	2503.87	2686.46	2596.37	2365.29	2744.25	2925.24	5330.46	5076.79	5121.63	6101.32	5712.94	5599.21	2304.13	2365.78	1738.69	2383.47	2238.85	2008.56	9570.64	10542.2	11105.5	10511	11172.3	12218.8	596.974	1110.49	934.652	971.647	934.242	956.957	1385.47	1620.26	1416.11	1491.01	1263.11	1530.08	970.367
M143T168	0.407917	3.59696e-06	0.0021645	2.70652e-05	0.00527843	1	1	1	1.46796	H39_1D3HS:H39_1D3CK	0.262174	down	729.612	641.741	780.858	877.997	965.972	1008.43	357.467	353.601	357.176	331.332	274.053	367.839	632.945	663.177	729.216	730.256	732.533	641.022	378.829	347.233	372.569	278.663	347.432	284.943	567.548	761.409	530.048	702.485	695.337	685.777	729.154	919.255	808.547	833.65	721.852	778.643	796.363
M144T263	0.427177	1.25275e-07	0.0021645	1.83149e-06	0.00527843	1	1	1	1.45635	H39_1D3HS:H39_1D3CK	0.0951636	down	2524.8	2587.58	2495.32	2224.54	2357.88	2962.6	1090.05	941.103	925.947	1249.77	1103.74	1162.28	2946.56	2572.33	2822.18	2812.88	2874.99	2999.16	918.662	977.495	874.577	1077.11	731.719	1047.26	3769.84	4058.68	3682.03	4022.74	3538.38	3949.61	1361.62	1396.99	1316.46	1224.2	1755.84	1461.72	2036.94
M145T46	0.407422	4.00771e-12	0.0021645	1.03172e-09	0.00527843	1	1	1	1.46897	H39_1D3HS:H39_1D3CK	0.0495154	down	39616.1	37748.9	36648.6	39107	35679.5	38497.1	15988.6	15756.8	15872.3	15748.7	14542.7	14696.8	42105.5	39950.8	39288	41318.2	40422.1	40223.7	15671.6	14896.2	15248.9	15374.5	14771.9	15924.4	27559.4	25087.6	26327.8	25959.6	26448.5	26592.3	36415.5	36096.1	36294.7	36459.3	37634.1	36254.6	34342.2
M145T52	0.358897	3.01058e-07	0.0021645	3.66104e-06	0.00527843	1	1	1	1.61535	H39_1D3HS:H39_1D3CK	0.135778	down	6913.33	6073.73	7440.63	7376.32	7609.13	7617.18	2246.48	2249.27	3050.28	3023.73	2291.23	2582.49	9581.27	8747.09	8853.49	8905.09	8924.55	8101.42	2813.49	3937.18	2860.9	2970.75	2488.6	3543.14	4622.39	4406.78	4660.99	5211.74	4857.11	5464.91	10837.6	11132.2	11321.4	10473.4	10263.2	10245.1	8000
M146T46	0.441289	1.17524e-08	0.0021645	2.93611e-07	0.00527843	1	1	1	1.36105	H39_1D3HS:H39_1D3CK	0.0577522	down	1850.76	1903.02	2031.44	1984.67	2202.88	2112.1	964.539	870.171	782.639	989.425	879.612	846.533	2008.17	2419.65	1975.39	2330.67	2108.98	2025.87	784.266	857.141	895.489	860.642	785.246	938.183	1358.8	1391.71	1205.93	1393.68	1501.73	1510.31	1879.7	1907.28	2113.52	2082.73	1991.08	1991.5	1906.55
M148T189	5.41497	2.30154e-08	0.0021645	4.95542e-07	0.00527843	1	1	1	1.87792	H39_1D3HS:H39_1D3CK	0.128764	up	175.91	238.615	270.071	245.541	212.916	265.661	1300.72	1224.17	1430.84	1131.39	1357.36	1183.66	161.539	148.266	151.647	157.323	185.384	224.515	3349.78	2860.36	3540.86	3628.01	2975.9	3642.79	83.0468	80.7106	225.746	115.351	243.216	107.814	467.778	624.368	183.455	430.125	390	209.25	76.6547
M148T68	0.383818	5.43622e-05	0.0021645	0.000257091	0.00527843	1	1	1	1.505	H39_1D3HS:H39_1D3CK	0.169123	down	7104.92	6720.67	6234.32	7304.95	5835.16	6300.79	2436.66	1577.52	2534.28	2725.24	2876.5	3010.91	6968.9	9102.92	8035.02	8317.02	7979.54	8445.59	2160.92	2032.79	2228.86	2130.81	1983.79	2180.33	5229.81	5789.62	4977.22	7098.71	6447.96	5367.73	7554.86	8315.76	8469.64	8088.96	7197.59	7749.18	5611.84
M148T92	0.265616	0.00282888	0.0021645	0.00690713	0.00527843	1	1	1	1.95557	H39_1D3HS:H39_1D3CK	0.132876	down	5823.06	2838.51	5252.12	7163.85	6240.91	7676.13	1440.48	392.728	748.174	2345.93	2400.23	1967.58	4429.95	6032.85	11816.8	8944.2	6879.2	9697.61	1262.24	4120.49	1671.76	1463	1851.07	4806.98	4003.73	4744.45	3976.77	7214.07	10599.8	5502.94	8348.81	9749.45	9076.51	9039.85	11149.6	12983.7	5050.32
M149T259	6.48828	1.6402e-05	0.0021645	9.58698e-05	0.00527843	1	1	1	1.72701	H39_1D3HS:H39_1D3CK	0.0588132	up	49.8389	100.675	118.18	134.749	69.3991	95.443	568.732	529.414	573.731	602.876	740.825	671.611	57.7158	134.127	15.1491	76.8604	57.8781	60.0059	641.641	1145.9	816.49	820.637	812.963	891.499	3736.66	3978.21	3600.82	4168.9	4524.14	3852.87	17370.3	15714.3	14828.9	15283.2	15037.1	15963.2	2390.02
M154T49	0.276385	1.45303e-13	0.0021645	2.15085e-10	0.00527843	1	1	1	1.84125	H39_1D3HS:H39_1D3CK	0.0514494	down	11015.4	11047.4	11462.6	10625.2	11672.3	10443.6	3072.74	2960.36	3180.29	3028.99	2907.65	3164.99	13626.8	14276.7	14179.6	14415.5	14872.6	14264.9	3666.97	3766.34	3895.28	3898.28	3929.84	4529.2	7769.93	7382.07	8129.26	7655.2	7595.61	7869.5	16456.3	16045.5	15747.4	16339	15868	15932.1	10155.3
M156T273	0.296546	7.87454e-08	0.0021645	1.29156e-06	0.00527843	1	1	1	1.62114	H39_1D3HS:H39_1D3CK	0.185805	down	1380.14	1264.42	1243.28	1312.68	1078.93	1282.31	379.436	358.513	378.797	308.581	343.965	473.121	1239.96	1069.5	1713.37	1552.7	1781.04	1619.07	166.72	257.752	475.68	666.293	378.054	410.999	1798.69	1224.89	1193.49	837.985	1767.76	1408.46	234.091	409.146	542.222	435.295	249.756	290.845	1159.69
M158T191	0.434191	3.10612e-09	0.0021645	1.08184e-07	0.00527843	1	1	1	1.27348	H39_1D3HS:H39_1D3CK	0.0986072	down	3049.15	2842.79	2791.42	2818.01	2571.25	2993.01	1126.32	1131.47	1296.01	1315.01	1338.94	1202	3549.39	3196.83	3822.14	3688.83	3498.9	3713.58	1389.28	1255.34	1504.53	1735.81	2655.3	1386.82	6232.13	6096.93	5627.09	6072.73	5443.96	4979.58	4906.18	4948.68	6097.54	4760.23	5192.38	4863.55	6426.34
M159T71	2.44002	3.29477e-06	0.0021645	2.54015e-05	0.00527843	1	1	1	1.70708	H39_1D3HS:H39_1D3CK	0.133103	up	2901.5	2684	2940.72	2335.17	2445.66	2554.02	5673.2	6386.85	6046.66	5665.27	8781.51	6147.84	6216.39	6340	6151.55	6838.92	7891.12	6270.83	10289.7	12337	12484.3	11877.3	13148.3	11764.5	6363.21	6306.11	7346.91	6379.67	5667.33	6295.23	8150.13	8495.27	9505.29	8738.55	8173.75	8601.04	5375.62
M159T97	2.98538	0.00299347	0.0021645	0.00725097	0.00527843	1	1	1	1.67396	H39_1D3HS:H39_1D3CK	0.12166	up	955.078	1093.64	1839.86	2076.24	2034.51	1798.94	2986.72	2540.23	2723.15	7550.64	6982.04	6468.76	2335.33	3107.74	3635.66	5865.1	2558.74	6918.39	5511.74	6661.38	6199.07	6581.85	11431.3	17695.4	3410.3	4652.96	3857.28	6828.24	11827.7	4026.12	6267.54	6311.34	5207.71	8421.04	6623.74	12435.8	3853.68
M166T202	3.40528	4.45941e-07	0.0021645	4.98191e-06	0.00527843	1	1	1	1.77346	H39_1D3HS:H39_1D3CK	0.108941	up	3008.06	2477.68	3839.78	3649.94	3234.31	2761.1	8571.55	9950.2	12355.2	14325	9114.86	10284.3	2353.23	1973.61	3201.8	2021.68	3182	2386.54	14000.5	13088.3	13264.5	15398.3	14442.4	14887.4	1850.46	1288.89	2424.05	3121.18	1705.34	2247.69	1715.81	1871.06	2719.27	2189.47	1633.08	2532.59	3112.74
M169T283	3.69763	3.62535e-08	0.0021645	7.03932e-07	0.00527843	1	1	1	1.62893	H39_1D3HS:H39_1D3CK	0.122741	up	746.889	616.549	732.018	708.281	781.165	873.194	2674.55	2725.64	2875.05	2961.38	2564.79	2682.99	504.434	681.699	459.962	420.049	557.537	461.735	3848.8	3402.72	3549.97	3674.03	3847.18	3648.37	563.879	660.895	595.464	515.627	367.248	395.205	97.5021	198.374	118.39	133.418	226.576	179.808	714.931
M171T286	2.35992	2.09016e-05	0.0021645	0.000116863	0.00527843	1	1	1	1.62797	H39_1D3HS:H39_1D3CK	0.249507	up	10089.6	10445.7	13532	9982.21	9363.51	10586.2	21774.3	36372	25689.1	22055.3	20622.5	24520.4	12420.4	12080.6	19217	17112.3	13801.3	12745.2	19872	18840.2	22536.5	20128.7	29736	20974.5	20643.9	13944.6	20596.5	18482	19138	20136.7	10446.1	9473.12	8498.25	9506.47	10778.8	10243.8	16237.5
M172T224	0.405709	3.99609e-07	0.0021645	4.53273e-06	0.00527843	1	1	1	1.46766	H39_1D3HS:H39_1D3CK	0.0790274	down	18151	19336.8	20948.2	20666.6	15438.7	22580.5	8591.94	9429.35	7989.72	6415.65	7946.07	7144.62	16692.3	17271.5	17533.3	20773.2	18758.1	17452.7	6056.89	6846.11	8063.74	6801.7	5507.42	6265.81	29344.5	29961	23127.6	26239.8	29623.8	25155.7	23734.7	20249.4	23715	22259.4	23222.6	24414.5	28327.4
M172T286	2.38012	7.72157e-05	0.0021645	0.000339907	0.00527843	1	1	1	1.51235	H39_1D3HS:H39_1D3CK	0.290155	up	1060.91	1187.97	983.379	795.68	1263.38	1089.35	2086.6	3871.11	2555.92	2095.62	1985.33	2592.19	1448.07	1145.32	1186.2	1485.89	1170.56	1007.31	3943.16	2929.69	3203.17	2146.58	3228.34	3236.62	1322.77	1456.44	1352.71	1306.49	1543.74	1271.46	950.986	925.1	1072.7	1134.93	897.518	1485.15	1448
M173T224	0.447707	1.74756e-06	0.0021645	1.49528e-05	0.00527843	1	1	1	1.38864	H39_1D3HS:H39_1D3CK	0.161591	down	1639.64	1414.59	1517.35	1881.72	1533.1	1881.74	939.796	640.665	796.012	731.69	661.866	648.008	1370.02	1142.68	1461.7	1642.05	1411.94	1527.4	627.139	813.441	664.96	716.46	775.662	614.98	2414.02	1948.3	1671.83	1827.31	2812.8	2182.14	2241.75	2307.9	2296.35	2062.05	1985.93	2020.32	2679.79
M173T62	2.09801	1.62619e-07	0.0021645	2.24445e-06	0.00527843	1	1	1	1.13833	H39_1D3HS:H39_1D3CK	0.169313	up	2569.42	2804.21	2584.89	2974.2	2535.88	3139.71	5022.07	6197.36	5510.56	5402.82	6719.03	5992.51	1881.35	1929.76	1993.12	1785.33	1791.79	1949.44	3600.54	3520.41	4282.46	3985.98	4454.54	3841.49	1310.76	1308.74	1374.55	1388.81	1150.98	1443.25	17276.7	18353	17539.4	17563.2	19768.2	17731.4	2553.97
M173T67	0.273719	0.000150906	0.0021645	0.000586682	0.00527843	1	1	1	1.76147	H39_1D3HS:H39_1D3CK	0.203828	down	2039.46	3505.5	1577.93	2274.71	2866.62	2556.31	438.225	1052.25	973.602	586.977	355.505	650.1	4723.53	4390.61	3944.05	3455.38	2563.79	2629.04	734.675	703.441	705.058	541.966	778.948	456.908	2017.07	1648.87	1817.63	1766.64	1857.2	1904.28	3374.15	3068.14	5604.92	4253.61	4363.79	4206.22	2473.2
M173T96	0.207649	0.00092766	0.0021645	0.00269085	0.00527843	1	1	1	1.82384	H39_1D3HS:H39_1D3CK	0.215133	down	879.873	418.603	1868.24	2416.69	1289.91	1372.11	325.542	167.318	180.873	399.874	366.097	272.451	1062.24	1751.12	1617.46	1992.37	759.299	1663.75	299.95	221.152	228.302	377.703	424.623	372.716	1058.61	1534.4	737.112	1541.93	1995.45	1619.59	2967.66	4893.76	2860.23	4712.31	3305.57	2994.28	1393.44
M175T196	0.489851	3.99245e-07	0.0021645	4.53273e-06	0.00527843	1	1	1	1.00151	H39_1D3HS:H39_1D3CK	0.0820713	down	11138.3	10348.3	11754.8	13313.3	11887.7	11500.6	6297.1	5374.31	5921.18	6135.92	4652.89	5880.25	33068.7	31676.4	32094.6	35817.5	28831.9	38693	9878.41	9050.69	8786.36	7441.33	8527.55	9369.64	6345.43	7484.64	5647.19	6907.12	8129.77	8670.27	3281.83	2076.95	4620.4	2700.3	3144.33	1385.78	18761.5
M175T230	3.3018	7.06541e-11	0.0021645	7.81671e-09	0.00527843	1	1	1	1.95682	H39_1D3HS:H39_1D3CK	0.0605253	up	2829.61	2803.9	2759.98	2975.35	3286.14	2796.94	9190.8	9347.59	9277.96	10276.1	9949.03	9581.21	3210.42	3622.61	3126.26	3166.96	3188.99	3190.14	4599.84	5229.1	4622.25	5005.44	5362.14	5464.98	2160.91	2530.11	2327.38	2502.29	2995.92	2630.84	1267.15	826.109	1116.81	1093.57	1529.4	1486.67	2166.84
M180T160	3.03132	2.91067e-05	0.0021645	0.000152514	0.00527843	1	1	1	1.59376	H39_1D3HS:H39_1D3CK	0.129702	up	363.263	422.283	441.954	606.556	726.594	546.881	1688.6	1532.38	1306.86	1639.47	1483.34	1769.28	495.502	699.525	584.231	616.196	569.768	575.845	4638.49	5278.35	4931.31	4955.21	4549.58	4546.3	191.99	249.909	310.747	236.056	355.488	270.047	1123.22	1117.65	999.422	1236.86	1394.41	1012.09	412.949
M180T186	2.18409	1.96682e-05	0.0021645	0.000111016	0.00527843	1	1	1	1.26147	H39_1D3HS:H39_1D3CK	0.137982	up	992.331	603.431	868.025	916.771	833.127	899.715	1746.36	1735.78	1911.72	2041.4	1716.06	2016.79	806.482	524.051	596.691	687.153	427.178	705.619	3539.02	3825.8	4206.32	4081.35	3627.87	4112.16	1057.93	906.899	713.402	1080.4	927.28	1020.8	864.26	1030.23	1079.55	1010.48	918.132	1061.59	880.145
M180T70	0.360748	9.49987e-08	0.0021645	1.49201e-06	0.00527843	1	1	1	1.6718	H39_1D3HS:H39_1D3CK	0.140315	down	24196.2	24395.2	24459.3	22881.4	17613.1	20556.2	7607.68	9400.14	8021.01	7181.8	8059.43	8106.81	21545	23224.5	21191.9	23667.7	25326.2	29477.5	6099.81	6534.19	7002.65	7893.47	8830.52	7651.02	18696.2	21548.3	20272.5	20476.4	16593.1	17899.8	27345.4	27785.6	26708.3	23840.5	26151.4	25422.8	20546.6
M181T71	0.487222	0.000227109	0.0021645	0.000818949	0.00527843	1	1	1	1.32573	H39_1D3HS:H39_1D3CK	0.197986	down	2323.14	2260.41	2478.2	2641.59	2425.87	2153.63	1048.64	1499.97	1124.14	894.1	1460.7	931.361	2137.9	2685.06	2618.69	2513.44	2379.41	2304.79	859.907	1058.56	1072.98	891.999	1129.56	1077.05	1993.67	1858.44	2370.03	2334.87	1817.21	1761.29	2623.58	2767.96	2904.78	2957.05	2817.38	2756.83	1677.21
M184T81	0.421077	0.000760472	0.0021645	0.0022598	0.00527843	1	1	1	1.48808	H39_1D3HS:H39_1D3CK	0.0986364	down	1765.09	2045.12	2778.06	2570.99	2836.97	2929.32	1245.65	775.512	534.493	1202.7	1209.38	1317.06	1201.71	2638.94	2896.68	3180.96	2531.32	2888.03	1229.24	782.018	1504.92	1543.17	1362.65	1293.45	1911.06	2211.95	1206.16	1873.6	2901.22	2185.13	3235.5	3369.46	3472.85	3972.24	3650.66	3574.35	3067.64
M186T115	3.44992	2.33267e-08	0.0021645	4.98618e-07	0.00527843	1	1	1	1.9173	H39_1D3HS:H39_1D3CK	0.0903749	up	444.541	501.602	477.879	505.305	501.886	365.494	1371.21	1432.6	1419.01	1932	1748.21	1745.38	539.211	544.294	543.186	697.067	505.388	725.928	1196.44	1348.19	1439.83	1069.67	1883.55	1627.82	806.982	819.732	512.713	718.843	885.67	845.324	2593.65	2375.83	2475.14	2920.25	2554.74	3136.07	474.948
M186T200	0.427486	0.00462231	0.0021645	0.0105508	0.00527843	1	1	1	1.07442	H39_1D3HS:H39_1D3CK	0.131877	down	1229.68	1545.41	1564.47	937.042	1031.56	1434.83	237.237	679.884	703.151	308.826	824.215	556.707	1106.78	2348.5	1318.93	1788.34	1249.49	2595.77	199.285	302.093	239.211	394.863	327.454	58.6215	1097.48	2306.93	1789.43	2784.2	1230.14	2143.4	1280.24	2365.5	2372.27	2538.59	2066.42	1687.46	1625.28
M187T129	0.16478	3.52019e-06	0.0021645	2.65855e-05	0.00527843	1	1	1	2.16661	H39_1D3HS:H39_1D3CK	0.222	down	45588.5	21087.6	43571.8	44452.5	41781.5	23508.8	5499.5	9295.11	4608.05	5816.63	5623.03	5407.76	32475.8	58802.4	35605.4	38880.7	30408.2	62199.7	6857.15	12382.5	6702.79	11946.1	6981.82	7229.02	44705.9	26224.6	43551.5	44519.3	27730.6	44561.7	56279.1	91009.9	62749.3	60347.7	59374.2	60750.8	28516.1
M187T167	2.03469	0.00352947	0.0021645	0.00830934	0.00527843	1	1	1	1.03748	H39_1D3HS:H39_1D3CK	0.0881061	up	1475.41	1271.7	1677.67	1501.87	1538.88	1794.37	4614.26	4502.23	2235.32	2724.67	2176.5	2588.05	1252.93	1403.48	1217.44	1399.99	1654.13	1271.52	4561.45	4967.8	5537.67	5310.92	4752.41	5641.25	641.304	520.182	686.121	580.275	734.389	509.494	789.072	1406.89	948.411	991.735	1174.76	1044.79	602.822
M187T168	0.449368	4.87129e-09	0.0021645	1.50223e-07	0.00527843	1	1	1	1.39511	H39_1D3HS:H39_1D3CK	0.0508568	down	74386.1	72784.5	72600.1	71769.5	84547.3	72219	32609.9	34513.6	34666.9	34226.1	31780.5	33657.7	57879.3	61203.5	54155	56571.3	61407.4	58557.4	30510.3	30399	30326.3	27209.8	29148	32591.2	66333.1	63136.4	71603	72367.4	70103	68465.9	73936.3	73236.4	83921.2	77998.5	77414	73782.3	73128
M187T67	0.438941	0.00150745	0.0021645	0.00402779	0.00527843	1	1	1	1.30158	H39_1D3HS:H39_1D3CK	0.106861	down	4361.34	3196.73	3654.35	8813.24	4289.78	4273.71	2299.29	1946.01	2277.38	2156.25	1386.97	2483.05	5510.32	6211.41	5334.53	6277.75	4776.38	4500.22	2246.94	1927.55	2200.86	1396.12	989.535	1689.89	3628.21	3164.95	3820	2762.28	2878.06	3744.04	4106.67	9562.01	5804.49	5183.47	4609.96	4424.11	3431.07
M187T96	0.407953	0.00977606	0.0151515	0.0201968	0.0288371	0.916667	0.722222	1	1.43388	H39_1D3HS:H39_1D3CK	0.225249	down	1875.29	1279.27	2667.55	3260.92	3225.37	2837.66	589.586	483.722	438.439	1395.91	1835.93	1435.3	1409.92	1584.14	2684.97	3216.47	1374.94	3934.16	629.054	1011.46	958.885	944.825	1023.76	1593	1722.88	2311.28	1216.45	3525.03	3486.27	2257.14	3609.66	3259.3	4202.89	4295.11	3838.69	4683.14	2240.7
M188T126	0.453958	9.51847e-05	0.0021645	0.000403428	0.00527843	1	1	1	1.12402	H39_1D3HS:H39_1D3CK	0.268468	down	2094.75	1728.82	3316.28	2066.84	1881.46	1878.37	846.411	921.149	1014.93	1181.37	1118.24	804.158	2303.1	2794.93	2736.81	2502.94	2361.82	4460.15	529.003	1128.3	640.778	1043.28	644.642	635.043	1932.5	2181.44	3618.91	3337.19	1847.01	3248.93	4017.4	4543.25	4270.72	4469.32	4310.68	4590.42	3175.99
M188T146	2.62003	2.98176e-10	0.0021645	2.07706e-08	0.00527843	1	1	1	1.65711	H39_1D3HS:H39_1D3CK	0.0561007	up	1696.08	1785.85	1796.11	1825.83	1774.17	1711.63	4514.97	4650.19	4273.63	4936.3	4842.16	4528.03	1534.94	1560.14	1644.12	1514.87	1700.27	2023.83	4790.25	4803.21	4889.93	4583.51	4877.96	4945.23	3105.27	3074.63	2761.48	3196.99	3275.87	3055.29	5301.01	5970.13	5393.95	5175.97	5391.06	5819.5	4320.48
M188T168	0.417864	1.89443e-07	0.0021645	2.53776e-06	0.00527843	1	1	1	1.47764	H39_1D3HS:H39_1D3CK	0.0874299	down	5189.52	5414.27	5474.29	5787.71	6816.5	5528.54	2338.16	2339.49	2218.03	3007.73	2076.84	2315.24	4057.14	4465.32	4057.59	4498.95	4642.2	5084.52	2474.58	2183.46	2319.32	1968.53	2037.35	2121.06	4509.44	4429.4	4660.91	5397.41	4732.68	5801.26	6638.45	6505.41	5984.64	5779.38	6294.64	5363.33	4793.82
M189T287	2.16003	4.14644e-09	0.0021645	1.3154e-07	0.00527843	1	1	1	1.52276	H39_1D3HS:H39_1D3CK	0.0612703	up	1356.43	1477.17	1329.63	1388.02	1429.99	1246.84	2703.96	3080.37	3042.47	2711.19	2982.9	3251.98	1275.87	1643.91	1588.16	1836.72	1684.24	1831.31	2128.27	2798.43	2717.84	2847.87	3099.73	3221.12	1729.36	1968.63	1513.47	1692.66	1898.59	1625.15	1742.78	1375.46	1519.24	1773.75	1242.98	1676.84	1870.66
M189T53	0.48469	4.54324e-05	0.0021645	0.000220315	0.00527843	1	1	1	1.12452	H39_1D3HS:H39_1D3CK	0.134493	down	5356.61	3433.36	4211.52	4578.17	5057.57	5783.26	2297.94	2443.28	2144.8	2557.66	1928.35	2403.08	7568.31	6747.13	6397.68	5443.19	6652.38	6412.13	1963.8	2291.38	2132.63	2140.29	2373.36	2347.33	2990.93	3999.27	3287.55	3869	3864.83	4719.27	7439.12	9466.35	9905.49	9254.14	8610.67	8305.06	4744.55
M190T202	2.06556	3.12094e-06	0.0021645	2.4219e-05	0.00527843	1	1	1	1.16286	H39_1D3HS:H39_1D3CK	0.236899	up	3947.88	4258.18	4000.03	4381	5620.52	5181.67	8198.35	9236.31	9342.33	10012.1	11321.6	8463.36	7374.09	5903.43	9297.67	3638.56	5553.23	6915.06	12684.1	13889.6	12817.6	12298.2	12581.4	13146.4	12623.8	14084.3	8816.58	9658.84	14275.1	10559.9	22653	26957.6	23527	15773.8	26035.9	27826.6	8287.49
M191T96	0.499036	8.62431e-09	0.0021645	2.31431e-07	0.00527843	1	1	1	1.09583	H39_1D3HS:H39_1D3CK	0.11916	down	98754.8	119384	102991	103482	110287	105454	58602.1	49213	53650.8	55632.2	53794	48666.8	142773	134397	112913	138829	152192	173327	47732.5	52844.1	40382.1	37471.3	38321.7	50996.3	102345	114117	106849	114088	129989	99635.3	48107.3	40575.2	43432.5	39836.1	43369.6	49824	79133.5
M192T57	2.03274	4.05312e-05	0.0021645	0.000201161	0.00527843	1	1	1	1.23153	H39_1D3HS:H39_1D3CK	0.0759483	up	9272.84	6667.76	9220.43	9184	10295.1	9614	17838.5	18714.9	18590.3	17492.8	18026.6	19621.4	9066.34	8469.39	8196.01	8134.95	8834.15	7700.95	17550	17424.5	16824.1	16962.4	17778.2	16626.7	4464.42	5144.85	4884.15	4232.16	5523.81	6183.39	2839.53	1959.17	2797.55	3250.87	2525.85	2995.3	9770.64
M193T96	0.477137	0.000310402	0.0021645	0.00105991	0.00527843	1	1	1	1.20452	H39_1D3HS:H39_1D3CK	0.14232	down	1490.22	1693.72	1508.34	1484.75	1727.94	1436.09	882.185	661.646	530.925	587.724	966.715	827.77	1595.81	1877.89	1444.14	2076.51	2471.43	2384.24	878.715	573.968	573.091	601.869	613.978	804.064	1316.58	1592.7	1429.56	1505.67	1817.75	1438.12	528.521	908.987	662.599	563.003	799.389	644.805	1105.18
M197T214	0.35663	5.55227e-08	0.0021645	9.93203e-07	0.00527843	1	1	1	1.85812	H39_1D3HS:H39_1D3CK	0.186172	down	1056.24	1165.87	799.845	958.159	894.195	977.176	310.977	357.544	393.427	385.324	336.551	302.994	647.67	754.071	900.708	942.46	1062.13	787.733	338.111	441.925	414.341	361.133	336.881	329.639	601.397	700.37	852.166	694.101	1038.42	820.302	425.139	389.01	397.591	337.14	502.554	368.181	839.164
M197T221	0.203166	1.01656e-06	0.0021645	9.49381e-06	0.00527843	1	1	1	2.3088	H39_1D3HS:H39_1D3CK	0.269991	down	3807.71	2992.33	2787.19	4416.66	4140.24	3536.47	563.502	1093.13	751.797	850.52	546.451	599.347	4035.41	3504.8	2869.06	3314.56	3026.08	3131.44	676.931	476.442	764.595	1083.73	534.492	541.617	4731.67	4383.17	4478.9	4191.83	5576.69	5981.12	1678.39	2005.39	1964.02	2004.22	2371.72	2006.91	1824.39
M197T362	2.21383	0.000612276	0.0021645	0.00190004	0.00527843	1	1	1	1.25879	H39_1D3HS:H39_1D3CK	0.188354	up	2247.91	1851.24	1931.42	1630.7	2935.02	1126.22	3220.9	5158.9	4668.09	4372.18	4968.03	3563.55	1294.94	1913.82	1552.02	1383.11	840.875	1748.71	3377.59	4239.97	3826.23	2329.4	4225.57	3885.29	1208.7	1492.43	681.148	900.515	1306.03	1047.63	1976.66	2544.16	1629.04	2135.13	1579.83	2760.41	471.086
M198T345	0.433988	0.000125831	0.0021645	0.000505114	0.00527843	1	1	1	1.28123	H39_1D3HS:H39_1D3CK	0.229052	down	579.099	449.626	442.895	488.783	556.211	350.478	171.648	304.659	144.048	244.616	192.748	186.564	652.683	753.348	690.72	780.933	601.314	629.051	282.241	292.577	232.021	236.614	188.819	293.956	768.503	800.551	579.027	720.839	818.975	643.276	311.75	242.824	207.437	208.972	216.98	154.912	637.255
M199T70	2.29879	0.000553436	0.0021645	0.00175048	0.00527843	1	1	1	1.59778	H39_1D3HS:H39_1D3CK	0.216763	up	455.356	493.299	499.49	422.301	240.069	411.464	967.22	916.57	1140.5	1190.16	524.286	1058.76	546.133	399.783	520.542	577.531	710.832	390.117	1422.77	1227.82	731.394	1502.09	1156.54	1558.57	535.006	568.959	456.882	446.196	638.032	450.429	528.746	717.926	964.869	722.971	814.674	706.01	487.799
M199T96	2.55844	0.00511004	0.004329	0.0114826	0.00960001	0.972222	0.833333	1	1.71585	H39_1D3HS:H39_1D3CK	0.209235	up	222.065	204.125	324.619	560.055	334.241	395.91	422.156	633.951	562.05	1460.26	1250.82	892.579	293.408	288.441	307.005	522.786	349.063	507.423	547.875	881.699	1010.85	824.388	782.388	709.265	265.109	433.546	427.429	300.879	457.953	346.789	447.797	378.303	366.534	371.5	451.893	848.437	417.633
M200T273	0.347382	4.34343e-06	0.0021645	3.18992e-05	0.00527843	1	1	1	1.54388	H39_1D3HS:H39_1D3CK	0.0923693	down	3051.89	2827.46	2504.66	2769.44	2736.73	2710.14	861.894	1239.49	982.632	956.926	986.969	738.742	3373.6	2747.82	3353.38	3102.27	3234.35	4031	750.738	688.112	859.466	506.265	592.435	863.688	3024.49	3306.61	2737.23	3064.1	3865.09	3145.18	689.336	925.371	800.527	1309.65	901.513	740.473	2710.84
M201T122	0.379871	6.80364e-07	0.0021645	6.87446e-06	0.00527843	1	1	1	1.56537	H39_1D3HS:H39_1D3CK	0.0210856	down	35148.3	27423.2	34294.1	33860.8	34159	33139.2	12765.8	10305.1	10319.8	13815.5	13328	14689.5	42786.4	36041.4	39389.8	42609	35564	44484.4	14217.1	17079.1	14885.1	16995.3	16713.8	16719.5	34881	35298.5	33173.4	39268.8	35732.9	39028.9	59676.5	50907	50810.9	53012.2	54726.3	56613.4	27983.7
M201T234	4.49397	7.67482e-13	0.0021645	5.04918e-10	0.00527843	1	1	1	1.63177	H39_1D3HS:H39_1D3CK	0.0294553	up	10616.2	11029.2	11427.6	12276	12143.4	11930.1	52301.2	48932.9	56211.4	53353.9	53176	48007	3708.96	4934.16	5533.2	3643.59	5721.17	3801.76	52687.2	54155.4	59853.8	56214.8	53064	56215.6	3047.14	2712.63	3193.81	3081.15	4677.13	3293.98	6018.65	7535.48	5791.48	7063.06	6279.77	5408.72	2426.82
M201T314	0.420488	2.85702e-07	0.0021645	3.52425e-06	0.00527843	1	1	1	1.39464	H39_1D3HS:H39_1D3CK	0.190793	down	3102.79	2895.06	2727.08	3410.96	2845.65	3126.27	1092.06	1455.09	1179.01	1329.6	1124.65	1433.71	1753.54	1762.39	2297.16	1686.39	1702.06	1943.09	356.843	614.105	626.665	544.521	643.349	541.808	1744.5	1729.03	1659.48	1698.53	1972.87	1492.52	1568.95	1126.21	1578.87	1067.44	1581.82	1286.85	2670.93
M202T122	0.427804	1.70921e-06	0.0021645	1.47311e-05	0.00527843	1	1	1	1.45379	H39_1D3HS:H39_1D3CK	0.0486982	down	2829.32	3150.18	2911.74	2766.79	2958.28	2594.28	1282.45	1091.12	994.003	1328.91	1437.09	1229.18	2672.74	2809.93	3441.87	3314.16	2830.31	3400.43	1412.33	1450.14	1587.1	1424.19	1390.8	1407.19	2882.83	3096.5	2309.38	2984.85	2847.76	3512.5	5339.11	4616.49	4126.25	4207.3	4310.71	4537.12	2440.51
M202T234	4.48171	2.76221e-10	0.0021645	1.99452e-08	0.00527843	1	1	1	1.63332	H39_1D3HS:H39_1D3CK	0.0851291	up	1367.41	1273.3	1183.3	1515.17	1409.81	1543.09	5732.15	6514.33	6223.64	6739.27	6349.07	5604.27	491.287	454.468	557.897	481.367	569.436	519.023	6728.43	6381.42	6724.78	7134.81	6520.64	6908.25	318.01	425.604	413.325	400.449	519.743	301.88	658.557	682.835	668.288	923.082	674.999	716.173	322.606
M202T45	0.349303	2.05956e-09	0.0021645	8.23963e-08	0.00527843	1	1	1	1.60366	H39_1D3HS:H39_1D3CK	0.0613217	down	3703.48	4530.05	4346.52	3960.33	3912.49	3839.76	1395.87	1390.65	1525.68	1599.53	1225.08	1348.67	3775.56	4108.13	3578.27	4146.75	3863.68	3428.58	1281.36	1088.69	1244.73	1243.78	1421.61	1487.5	2000.09	2171.91	2117.76	2344.08	2077.39	2297.48	3537.95	3347.84	3598.98	3476.63	3662.13	3569.59	2753.36
M203T242	0.404086	4.2083e-05	0.0021645	0.000207471	0.00527843	1	1	1	1.24289	H39_1D3HS:H39_1D3CK	0.124256	down	903.438	919.754	831.868	933.998	993.152	995.335	362.523	259.825	378.228	421.062	477.776	354.394	921.462	1059.6	994.969	913.196	1002.58	969.324	249.564	333.124	173.67	262.643	256.194	244.205	1231.41	1133.35	1718.82	1279.67	1269.74	1214.75	818.386	1027.43	691.677	576.044	781.476	976.752	2658.56
M203T58	0.461203	9.42706e-07	0.0021645	8.93778e-06	0.00527843	1	1	1	1.45853	H39_1D3HS:H39_1D3CK	0.100019	down	5383.71	4672.76	5979.66	5828.73	5408.33	6224.86	2947.5	2332.49	2864.32	2207.88	2255.23	2841.96	3726.55	4818.87	4267.07	4128.83	4309.03	4541.65	2148.84	2546.3	2231.92	2602.81	2246.25	2118.04	2609.62	3359.91	3464.68	3405.14	2567	3365.67	1747.94	1670.98	2217.75	1529.74	2249.91	2451.21	2869.07
M203T61	0.353284	6.7841e-05	0.0021645	0.000306631	0.00527843	1	1	1	1.62477	H39_1D3HS:H39_1D3CK	0.187017	down	1295	2515.55	1862.37	1655.1	2653.2	2056.44	1152.55	532.141	758.528	613.513	655.311	540.67	2464.39	2385.7	2096.73	1363.62	2383.51	2073.88	1261.04	897.955	857.291	777.458	573.769	527.151	972.864	2176.83	1514.59	943.055	1137.89	1969.3	2403.34	2726.85	2252.29	2572.68	3279.39	2474.42	2321.67
M205T178	0.462772	0.00020038	0.0021645	0.000738285	0.00527843	1	1	1	1.34937	H39_1D3HS:H39_1D3CK	0.143034	down	1340.67	1519.28	1236.93	1004.43	1147.51	769.282	418.344	395.411	660.801	686.122	560.162	526.946	1175.28	1292.55	1234.01	1216.11	1253.15	1441.08	546.848	327.555	693.951	459.894	280.816	587.585	1122.06	859.923	1104	976.661	1379.03	1017.06	1706.03	1609.01	2107.73	2030.22	1473.04	2088.05	1258.9
M205T53	0.427104	1.738e-06	0.0021645	1.49141e-05	0.00527843	1	1	1	1.49979	H39_1D3HS:H39_1D3CK	0.175887	down	3945.51	4003.01	3701.48	4071.91	4598.45	4290.13	1816.7	1420.64	1786.48	1984.18	1508.97	1994.26	5964.68	4980.42	4610.29	4816.7	5292.75	4497.86	2069.14	2266.09	2456	1753.72	2170.44	1918.79	3319.59	4316.46	3772.14	4425.79	3563.33	4407.34	1722.92	1655.03	850.067	1781.68	2245.66	2361.12	3149.07
M209T234	3.85715	2.8086e-14	0.0021645	1.07416e-10	0.00527843	1	1	1	1.3937	H39_1D3HS:H39_1D3CK	0.0401225	up	12485.7	12690.2	12041	13151.2	12641.7	12121.8	47804	49033.1	45649.2	50344.1	49998.7	46964	3734	3764.85	4141.44	4008.87	3983.49	4033	51584.2	49071.3	55349.6	54003	50598.3	50825	2697.63	2586.45	2349.03	2269.23	2537.34	2433.4	5325.48	5648.84	5970.87	5461.56	5891.99	5524.24	1912.81
M209T326	2.09757	0.0054555	0.0021645	0.0121436	0.00527843	1	1	1	1.14799	H39_1D3HS:H39_1D3CK	0.151375	up	4151.31	2054.92	1905.75	2839.01	5631.91	2023.76	7155.89	7551.16	6194.5	5932.91	6296.79	5897.5	1488.71	1236.11	1699.06	1285.37	2866.24	1781.12	6067.43	8266.86	6044.98	6163.92	7200.42	6173.02	2652.07	2193.92	1981.41	2344.88	3125.92	2499.35	1331.63	1382.46	1714.77	2879.84	1691.54	1309.48	1903.66
M210T177	2.06193	1.00057e-06	0.0021645	9.37884e-06	0.00527843	1	1	1	1.47939	H39_1D3HS:H39_1D3CK	0.0636537	up	887.531	760.434	878.181	987.348	780.052	780.737	1410.79	1890.69	1996.2	1824.89	1739.8	1600.45	2244.24	2009.12	2283.81	1750.75	2458.67	2109.42	2557.59	2321.31	2182.82	1947.93	2334.18	2499.1	1191.03	1062.93	1231.94	1171.06	1490.3	1369.95	1566.64	1898.01	1509.11	1975.64	2378.1	2137.13	701.636
M210T234	4.54622	9.52526e-09	0.0021645	2.48454e-07	0.00527843	1	1	1	1.52079	H39_1D3HS:H39_1D3CK	0.0640388	up	1597.17	1385.2	1305.32	1883.76	1619.69	1707.22	7060.21	7266.45	6856.23	6693.49	8344.95	6960.31	337.307	377.691	509.036	434.565	322.33	445.526	7860.35	7985.31	8355.96	6699.45	7576.9	6898.74	257.339	317.578	231.77	377.701	405.409	394.723	792.972	926.68	734.033	431.722	632.632	817.882	210.003
M211T98	0.172162	0.000499481	0.0021645	0.00160555	0.00527843	1	1	1	1.92512	H39_1D3HS:H39_1D3CK	0.0979258	down	958.853	1050.27	1360.14	2440.43	1409.84	946.612	310.65	273.486	70.1889	344.415	311.415	95.7414	1427.47	958.174	1616.03	2592.65	1006.18	2641.68	372.482	41.8778	112.99	65.4109	225.348	508.562	630.026	784.855	1086.18	1221.91	2552.28	644.113	1356.56	1135.69	1012.1	1539.73	1153.23	2893.15	626.03
M213T322	0.234114	1.53549e-08	0.0021645	3.66598e-07	0.00527843	1	1	1	1.96361	H39_1D3HS:H39_1D3CK	0.0552946	down	26428.6	25091.9	25688.5	26040.2	25836.9	25306.2	5793.16	6468.19	5440.25	5760.36	6092.36	6591.17	23676.4	22727.7	23854.7	23234.5	26007.7	26112.3	21826.4	20857.8	21162.4	21107.8	20964.1	20253.7	50679.7	47609.4	41974.4	49832.3	49488.4	45626.1	18955.1	20876.3	17480.8	20563.9	20823.2	20206.1	24326.9
M214T322	0.258567	3.19311e-09	0.0021645	1.09921e-07	0.00527843	1	1	1	1.8693	H39_1D3HS:H39_1D3CK	0.0538713	down	3293.38	3214.76	3003.43	3114.71	3217.67	3042.29	726.793	802.065	829.64	816.347	779.307	929.197	3025.58	3391.74	3750.26	3737.62	3653.54	3990.08	2556.3	2282.39	2520.36	2597.95	2684.62	3093.74	6264.51	5446.9	6070.57	6125.69	5869.73	5914.68	2555.35	2787.21	2467.22	2639.3	2931.39	2732.17	2839.76
M215T150	0.439545	2.95298e-09	0.0021645	1.05329e-07	0.00527843	1	1	1	1.40832	H39_1D3HS:H39_1D3CK	0.0454254	down	55255.4	44994.3	51412	52048.1	46839.1	47994.6	22657.7	21378.9	23505.7	22679.2	21519.6	19482.3	59257.5	54740	57466.1	56710.2	49580.4	50284.8	22191	21925.3	21468.4	21980.3	23330.1	24721.1	43469.9	41490.8	40525.6	41561.4	48163.9	46199.1	55650.4	59138.3	51531.5	54312.8	56061.9	52382.4	57468.8
M215T236	2.35919	5.92325e-08	0.0021645	1.03762e-06	0.00527843	1	1	1	1.31631	H39_1D3HS:H39_1D3CK	0.10818	up	3369.73	3032.06	3240.22	3714.46	4122.41	3367.53	9293.97	7731.32	7858.38	7688.24	9204.99	7403.77	3223.01	2825.11	3481.24	3412.39	3271.77	3346.94	5997.87	7029.07	7544.14	6309.24	7731.48	7533.79	3664.28	2973.15	3310.31	2944.04	3458.44	3200.05	971.431	1018.73	1010.38	1416.32	888.139	1078.21	2310.42
M216T150	0.444038	3.06032e-10	0.0021645	2.08278e-08	0.00527843	1	1	1	1.38823	H39_1D3HS:H39_1D3CK	0.0657085	down	4532.82	4094.09	4869.33	4369.18	4555.34	4552.12	1985.12	2087.47	2082.91	1866.72	2011.13	1943.62	5659.27	4925.83	4725.63	5344.35	4263.12	4764.92	2115.43	1742.66	1908.47	1998.95	2051.13	2116.17	3962.94	3593.29	3841.88	3759.63	4392.49	3966.9	4958.69	5544.9	5365.8	5347.4	5546.19	5262.35	4663.03
M216T45	0.381525	2.50355e-08	0.0021645	5.25657e-07	0.00527843	1	1	1	1.59883	H39_1D3HS:H39_1D3CK	0.0733792	down	3385.26	4252.98	4066.02	3975.01	3647.09	3420.11	1494.84	1467.2	1312.11	1529.51	1465.57	1409.11	3231.16	3098.12	3032.03	3133.26	3206.03	2844.14	1644.12	1372.05	1527.92	1514.14	1426.83	1599.83	2126.92	2196.15	1939.12	2035.57	2087.16	1913.46	2477.04	2388.15	2597.92	2254.25	2381.15	2351.15	2015.85
M216T67	4.57463	8.19358e-11	0.0021645	8.36592e-09	0.00527843	1	1	1	2.27125	H39_1D3HS:H39_1D3CK	0.0876609	up	1083.8	1154.65	1280.66	1042.39	1062.2	1172.32	5901.45	4794.26	5763.39	4944.74	4777.28	4908.15	3177.44	3375.97	2924.02	2916.68	3057.04	3020.97	12737.6	11154.9	12954.5	12598.4	11837	12534.6	1590.5	2409.71	1836.42	1463.28	1834.81	1688.52	4139.38	3818.01	4500.05	4371.69	3877.43	4216.65	1216.49
M216T92	0.268041	0.00849702	0.0151515	0.0179297	0.0288371	0.916667	0.666667	1	1.74077	H39_1D3HS:H39_1D3CK	0.243884	down	2392.99	686.909	2426.72	6342.97	2684.36	3550.22	594.399	670.269	299.165	1146.98	956.953	1179.55	2627.07	2730.75	7592.2	3639.77	1211.61	4623.22	1101.76	1404.76	911.45	837.57	1462.84	1421.09	2134.16	2355.1	1143.18	3578.56	3067.01	2584.64	3785.77	6032.6	4742.9	4339.09	6198.17	5948.69	2417.35
M217T70_2	0.440939	0.00278562	0.0021645	0.00681559	0.00527843	1	1	1	1.24065	H39_1D3HS:H39_1D3CK	0.17712	down	3374.11	4396.99	3245.9	3338.56	5833.57	3590.83	1422.95	2416.45	3148.82	1062.66	1269.94	1164.68	12823.6	11381.6	4608.37	4694.31	6874.48	7113.22	925.085	934.626	932.163	2117.34	1790.98	1328.93	2984.92	3380.59	4431.87	3609.59	3099.88	2545.96	7436.47	6982.82	6663.22	6436.04	5839.76	5424.49	3986.26
M217T96_2	0.380109	0.0146654	0.0151515	0.0286676	0.0288371	0.916667	0.666667	1	1.44545	H39_1D3HS:H39_1D3CK	0.0982822	down	2374.21	1403.1	3431.85	5010.69	3215.03	2989.43	599.09	369.702	459.077	2081.37	1920.42	1573.59	1292.63	1538.38	3142.62	6979.69	1739.25	7402.05	495.287	1035.48	934.283	938.046	1569.79	2102.69	3193.84	3661.97	3657.6	4937.68	8890.44	3036.58	4988.21	6168.84	5019.4	7700.28	6103.99	12180.6	3128.89
M218T183	0.39691	9.69166e-06	0.0021645	6.24422e-05	0.00527843	1	1	1	1.47666	H39_1D3HS:H39_1D3CK	0.138726	down	1155.37	943.341	948.032	939.972	1118.35	1167.6	502.231	474.582	350.987	468.942	304.581	388.358	1914.9	1212.34	2062.03	1610.05	1804.74	1630.4	520.009	536.307	639.224	502.898	532.758	560.668	823.974	787.822	418.852	706.872	907.394	675.34	1254.57	1562.09	1449.42	1523.55	1304.76	1226.03	1127.82
M218T52	0.410269	0.00232222	0.0021645	0.00583363	0.00527843	1	1	1	1.69915	H39_1D3HS:H39_1D3CK	0.299665	down	1064.68	1563.18	1360.26	1696.66	1175.97	1750.48	416.386	902.664	926.084	340.977	342.603	604.21	1705.98	1736.84	1496.8	1450.69	1510.56	1566.95	791.279	402.236	870.086	890.741	774.109	564.062	1152.62	1371.51	1436.12	1331.46	1297.9	1166.47	1453.87	1104.5	1512.3	1001.94	734.43	799.483	1198.12
M219T170	2.2255	8.96195e-06	0.0021645	5.86339e-05	0.00527843	1	1	1	1.57212	H39_1D3HS:H39_1D3CK	0.0383242	up	1199.46	1591.1	1564.39	1072.32	1449.25	1287.57	2885.7	3132.9	3245.9	3269.4	2851.44	2783.83	1889.7	1749.35	2108.78	2050.86	1837.86	1832.56	3894.14	3767.97	3684.52	4059.56	4175.42	3923.97	1132.13	1202.83	1687.99	1323.68	1187.41	1624.09	2450.03	2556.97	2303.08	2331.57	2058.57	2429.19	1053.66
M219T53	0.460462	8.41109e-05	0.0021645	0.000365654	0.00527843	1	1	1	1.28589	H39_1D3HS:H39_1D3CK	0.110179	down	5877.12	5116.51	4947.03	5388.52	5654.41	6321.95	1899.04	2606.67	3428.15	2875.98	2424.04	2102.05	7197.16	7695.17	7524.68	8412.96	7728.29	7292.66	2712.47	2396.6	3209.99	2312.15	2638.45	2442.73	3313.06	4948.76	4646.66	5601.64	5424.54	5986.98	8581.32	8476.57	8872.41	8217.86	8923.78	10197.5	5464.81
M219T55	0.433698	0.000336332	0.0021645	0.00113926	0.00527843	1	1	1	1.52632	H39_1D3HS:H39_1D3CK	0.213528	down	1714.75	1496.5	2218.4	2082.97	2161.73	2053.71	1037.07	786.697	862.009	895.04	1043.29	462.331	2742.49	2793.47	2280.49	2312.46	2475.76	2339.68	1339.06	1014.03	1767.69	1149.56	1033.06	1057.67	1421.31	1711.42	1763	2128.18	1554.04	2145.92	650.434	1152.73	1008.58	1229.98	1007.82	763.934	1346.38
M221T218	3.2231	0.000520744	0.0021645	0.00166397	0.00527843	1	1	1	2.16439	H39_1D3HS:H39_1D3CK	0.154736	up	906.932	523.821	932.241	442.827	635.518	1363.33	2194.03	2427.46	2633.52	2995.3	2801.08	2434.53	362.618	949.014	1322.45	627.311	1121.61	1007.28	1587.23	1463.01	1547.3	1626.83	1388.98	1716.61	3551.63	1073.78	854.119	1459.22	1410.41	990.641	796.093	733.913	788.504	534.481	786.326	862.227	679.502
M221T273	6.38382	2.69129e-10	0.0021645	1.99452e-08	0.00527843	1	1	1	2.11117	H39_1D3HS:H39_1D3CK	0.0801969	up	357.095	449.508	364.293	418.941	445.461	461.509	2340.87	2225.75	2820.01	3218.52	2750.34	2583.68	491.865	381.916	332.419	414.123	496.381	368.886	2813.02	3302.11	3613.2	2840.12	3242.74	3246.15	586.18	398.658	408.121	471.725	425.072	498.844	158.254	207.935	267.464	329.276	491.138	222.469	505.968
M223T234	2.92531	8.87941e-07	0.0021645	8.53744e-06	0.00527843	1	1	1	1.43435	H39_1D3HS:H39_1D3CK	0.101388	up	1554.65	1527.91	1693.07	2015.42	1294.45	1204.25	4479.29	4666.21	5827.1	4033.95	4348.18	3820.64	481.636	565.622	460.906	467.566	538.651	529.167	4129.4	2996.81	3720.23	3264.98	2633.23	3684.15	536.117	416.919	421.688	506.667	761.997	588.342	869.468	587.342	723.094	752.494	885.743	985.159	573.921
M223T342	4.46359	1.49657e-10	0.0021645	1.38456e-08	0.00527843	1	1	1	1.88487	H39_1D3HS:H39_1D3CK	0.108618	up	6442.41	7103.82	8201.06	7492.38	8074.4	7680.22	32766.2	32829	28996	32794.2	33622.3	39828	4917.86	5430.78	6793.62	5708.14	5531.6	5582.02	28871.6	36379.7	32185.4	32013.1	32816.9	36837.1	10521	10526.4	9867.84	10057.6	10391.2	10331.7	7084.37	7866.09	8756.58	7960.08	8234.14	7929.08	7330.25
M224T342	4.69079	3.67189e-10	0.0021645	2.3129e-08	0.00527843	1	1	1	1.93401	H39_1D3HS:H39_1D3CK	0.112044	up	955.967	1071.67	1266.78	1065.44	1214	1153.8	4746.05	5598.37	4848.82	5471.75	4652.41	6240.59	877.992	687.187	1064.89	680.852	862.681	878.612	4675.64	6112.3	5248.13	5145.59	6203.04	5395.63	1442.81	1465.12	1386.93	1440.14	1315.48	1309.96	1155.95	1102.86	1168.45	1045.26	1306.38	1234.32	1143.89
M225T212	2.47421	4.61222e-07	0.0021645	5.13326e-06	0.00527843	1	1	1	1.264	H39_1D3HS:H39_1D3CK	0.0635767	up	793.308	853.684	650.996	912.783	863.011	855.411	2054.47	2102.36	1855.72	2156.43	2102.68	1924.2	1294.4	824.146	923.552	936.406	1011.46	1020.41	4565.2	4709.56	4005.19	5422.17	5040.17	4898.02	1897.09	1960.92	2071.08	1884	1957.92	1814.84	5470.79	5265.69	5289.5	6239.26	5610.6	5645.65	2644.72
M225T276	5.17449	1.2876e-08	0.0021645	3.15036e-07	0.00527843	1	1	1	1.72748	H39_1D3HS:H39_1D3CK	0.0831609	up	16721.2	17655.7	18443.1	12920.2	13854.3	16978.2	78982.4	88963.2	80782.9	93742.1	80028.3	77216.4	6971.93	6027.27	7360.2	9097.69	6772.79	7460.43	73375.2	65162.4	68951.3	72773.6	73687.3	73894.5	10607.8	7263.11	9482.21	7937.27	9651.65	10098.6	2366.4	2368.41	2706.88	2763.68	2566.76	2147.84	2693.13
M225T298	2.5965	2.20307e-08	0.0021645	4.79573e-07	0.00527843	1	1	1	1.24441	H39_1D3HS:H39_1D3CK	0.0625168	up	48998.6	43632.7	44434.2	47666.1	40725.3	46881.2	113177	113789	103072	112544	127103	137440	15484.3	15223.2	17841.2	18967.9	17644.4	17850.8	80860.8	93548.7	97177.2	94564.4	93131.2	94965.2	14069.8	12884.5	13303.6	15330	16347.5	14510.8	20552.4	21537	22701.1	22862.5	17965.4	23478	8292.88
M226T212	2.26821	0.00183996	0.0021645	0.00477729	0.00527843	1	1	1	1.26008	H39_1D3HS:H39_1D3CK	0.189058	up	112.832	91.6766	120.585	201.385	226.644	227.056	423.508	429.111	293.745	244.45	385.045	447.391	341.088	158.5	153.258	197.263	140.917	92.7775	567.543	704.151	704.541	724.328	567.052	569.833	377.766	358.403	213.164	387.612	418.466	415.961	764.23	765.756	579.322	768.724	1154.6	1115.51	560.242
M226T276	4.96578	1.2315e-08	0.0021645	3.05093e-07	0.00527843	1	1	1	1.71055	H39_1D3HS:H39_1D3CK	0.114407	up	2478.97	2342.36	2181.94	1847.5	1617.97	2451.22	9585.68	12620.4	12264.6	8958.76	10426.9	10301.4	947.985	1120.2	906.878	673.665	912.306	1102.24	9569.68	10101.4	10446.1	11667.5	11475.7	12029	1333.2	1336.58	1321.5	1316.65	1945.8	1324.75	465.768	392.724	653.994	203.689	631.258	506.473	408.723
M226T298	2.71638	3.06273e-07	0.0021645	3.70779e-06	0.00527843	1	1	1	1.28687	H39_1D3HS:H39_1D3CK	0.0855606	up	5014.34	4927.9	5614.43	5548.17	4468.95	5041.5	12568.8	13018.2	13132.8	11763.1	16125.4	16554.4	2123.72	1815.19	2349.08	2516.76	2188.98	2235.32	9816.28	11814	11699.3	13612.6	11261.8	11441.7	1985.15	1721.87	2068.67	1932.27	2298.77	1778.67	2480.69	3415.7	3339.88	4020.65	2771.21	3597.88	1087.41
M227T180	0.44441	1.39467e-06	0.0021645	1.23251e-05	0.00527843	1	1	1	1.53902	H39_1D3HS:H39_1D3CK	0.182109	down	21815.1	21263.7	22022.7	22784.5	23182.8	22168.9	9916.13	9889.96	11859.1	9211.77	9095.16	9240.11	20322	19844.1	20289.7	19816.5	18515.2	22432	9149.23	12684.2	10311.4	9401.14	8000.17	8428.79	19113.1	27546.6	17487.3	18326.1	18876.2	19255.8	7758.01	9804.17	8252.27	10070.5	8190.45	8580.42	18823.2
M227T213	2.40261	4.66021e-07	0.0021645	5.16724e-06	0.00527843	1	1	1	1.11769	H39_1D3HS:H39_1D3CK	0.0905937	up	10209	10455.3	13602	12306.3	9590.29	9737.21	23562	30009	29366.6	25310.8	27094.6	22989.6	4618.42	5118.02	4562.57	4769.2	4874.43	5268.28	28243.5	26620.4	28124.6	25067.3	27170.5	28260.5	2923.47	4564.52	3971.63	3224.87	3013.52	4130.35	2872.41	9166.79	3407.77	7875.3	6964.65	6852.44	2393.59
M227T234	3.39002	1.88807e-10	0.0021645	1.62018e-08	0.00527843	1	1	1	1.33036	H39_1D3HS:H39_1D3CK	0.0258468	up	35494.1	36138.1	36900.9	40039	37473.5	37879.8	127130	123282	125766	125620	129115	128198	12855.4	13885.6	14607	14267.3	13545.1	13628.8	137264	132313	145732	134593	135150	138901	19069.2	8484.71	7972.34	7819.44	8913.63	8601.07	16555.7	19122.4	19918.9	17932.4	18660	17812.1	5054.5
M227T260	2.24909	1.60394e-05	0.0021645	9.40776e-05	0.00527843	1	1	1	1.09822	H39_1D3HS:H39_1D3CK	0.0271841	up	7968.6	7731.95	10561.6	11266	8901.41	9242.96	20630.6	20262.8	20556.6	22733.7	20904.2	20124.4	4252.58	4063.76	4064.68	3886.67	4109.84	3928.94	20555	18011.1	17764.6	19955.8	20578.9	19370.2	4120.23	4148.22	3762.8	4029.11	4203.65	4085.74	7329.15	8805.38	6795.19	6820.01	7802.79	7411.92	2182.62
M228T180	0.430463	0.000140793	0.0021645	0.000553541	0.00527843	1	1	1	1.63126	H39_1D3HS:H39_1D3CK	0.142678	down	2058.04	2449.22	2536.52	2371.79	2635.36	2714.5	1137.79	633.404	1257.88	1081.72	1179.4	1065.79	3306.16	2792.37	2395.87	2455.1	2099.92	2905.6	995.3	1171.06	1385.43	1037.95	855.088	1204.08	2386.96	2221.75	3609.79	2036.44	2000.86	2629.16	1158.47	1517.84	1002.3	1340.16	1123.65	1067.08	2309.27
M228T234	3.20726	2.67617e-10	0.0021645	1.99452e-08	0.00527843	1	1	1	1.25617	H39_1D3HS:H39_1D3CK	0.0408194	up	5769.29	4903.7	5150.53	5392.5	4845.85	5795.12	17951.4	15664.9	16697.6	16457	18010.1	17392.8	1691.52	1673.35	2003.82	1761.78	1670.99	1777.41	17866.8	17695.1	19378.2	19048.9	17051.8	17041.6	936.462	1178.49	1425.34	1039.28	1585.92	1237.54	2094.15	2953.24	2349.29	2142.04	2638.07	3168.97	553.228
M229T171	0.370608	9.26325e-12	0.0021645	1.82826e-09	0.00527843	1	1	1	1.54014	H39_1D3HS:H39_1D3CK	0.164678	down	100613	96773.9	99073	99407.7	89754.9	90831.9	35313.7	36870	37024.7	34878.2	33440.4	36111.5	110481	111874	117281	129062	106359	116072	37760.6	36297.7	38920.8	35085.6	30447.9	36648.5	95325.3	98022.3	97553.3	88219.1	92757.7	86698.6	140477	136156	116284	138003	129603	141752	103862
M229T184	0.449768	3.01737e-07	0.0021645	3.66104e-06	0.00527843	1	1	1	1.4063	H39_1D3HS:H39_1D3CK	0.0472924	down	236890	179650	224814	186248	191742	179803	85256.7	105604	83809.7	88454.3	97790.3	78423	182009	173129	185219	175799	180370	180575	80795.5	81512.4	81057.8	96154.6	96962.7	79607.8	164563	155495	176959	162215	233330	163343	205567	191971	202766	206327	176461	189839	183311
M229T250	0.153996	2.81045e-12	0.0021645	8.75824e-10	0.00527843	1	1	1	2.43045	H39_1D3HS:H39_1D3CK	0.0364588	down	49154.8	46339.4	54383.6	45829.5	53599.4	46192.5	7306.68	8813.8	7113.91	7391.74	7865.44	7014.1	41364.3	34409.2	35989.9	34958.3	42652.1	44299.8	8788.04	10144.5	9521.05	10570.4	9406.04	9262.38	109407	82822	89765.7	97351.3	87186.1	84943.3	59646.5	69117.7	60922.4	61218.8	59049.6	56813.4	29244.7
M229T266	0.495314	6.18506e-07	0.0021645	6.33594e-06	0.00527843	1	1	1	1.19766	H39_1D3HS:H39_1D3CK	0.0492659	down	16299.4	13407.7	16532.8	13830.6	15501.7	13963.9	7030.1	7756.63	7529.7	7154.57	7208.36	7669.12	11779.7	10296.5	10183.1	12761.5	12703.9	11730.1	11320.5	12352.6	23344.7	11832	12030.6	12574.2	24842	24742.2	21942.4	22259.2	25076.9	24572.6	22843.5	21919.9	22007.2	22262	21858.3	22197.4	10646.8
M229T47	0.429139	1.23403e-12	0.0021645	5.86742e-10	0.00527843	1	1	1	1.43893	H39_1D3HS:H39_1D3CK	0.0413479	down	28659.7	26289.6	27795.4	27465	27070.7	26458.1	12068.4	11747.3	11721.9	11257.3	11881.4	11590.3	29060.4	27362	27545.2	27378.1	27231.2	26215.7	12203.4	11698.5	12511.9	10818.3	11010.5	10735.8	19978.6	19399.7	20548.2	20083.7	20343.9	20928.5	30089	24728.2	27975.7	26469	26073	27315.1	25208.2
M229T67	2.56331	2.79059e-07	0.0021645	3.47556e-06	0.00527843	1	1	1	1.41634	H39_1D3HS:H39_1D3CK	0.221864	up	2136.15	1927.44	2528.63	2826.74	2410.47	2098.09	6154.26	5009.14	5881.21	6710.32	6295.14	5650.47	1511.17	1937.4	1329.9	1319.82	1451.7	1572.79	6509.1	5771.54	7013.2	5868.34	5982.28	6822.14	739.217	1154.31	1050.26	932.677	889.461	1268.09	667.472	426.36	688.777	653.337	568.212	575.366	1509.85
M229T96_2	0.457272	0.00545199	0.004329	0.0121404	0.00960001	0.972222	0.833333	1	1.29734	H39_1D3HS:H39_1D3CK	0.0707392	down	632.558	720.546	1014.64	1320.74	1191.89	923.035	345.449	355.7	186.951	498.541	655.968	611.126	716.455	440.506	1020.11	950.004	450.719	907.764	312.408	603.96	421.929	455.086	559.506	840.648	725.913	351.341	443.777	994.35	1993.86	759.366	2220.91	1291.32	1625.21	1976.5	1277.71	2280.61	409.317
M230T114	4.78167	4.96128e-09	0.0021645	1.52206e-07	0.00527843	1	1	1	2.1769	H39_1D3HS:H39_1D3CK	0.0563752	up	821.653	909.356	657.056	637.68	762.34	667.385	3590.93	3431.66	3016.81	3732.2	4013.69	3519.3	1694.58	1801.13	1941.26	2025.94	1614.69	1933.61	8120.4	9039.51	9166.88	9657.35	10691.5	10688.8	993.147	1222.56	1094.37	1147.9	1227.86	1113.13	3622.16	3392.93	3284.95	3928.51	4012.5	4598.58	874.505
M230T116	0.481231	2.44692e-09	0.0021645	9.28732e-08	0.00527843	1	1	1	1.41446	H39_1D3HS:H39_1D3CK	0.0474093	down	4479.68	4978.35	4926.58	4762.4	4765.95	4853.77	2390.78	2248.29	2098.29	2362.31	2260.27	2483.49	3655.35	4336.16	4849.32	5012.24	4257.18	5038.58	1993.7	2029.89	2081.04	2202.64	2099.64	2055.42	4230.15	5546.36	4196.15	4785.1	7497.71	4383.5	2087.46	2288.87	1967.48	2117.19	2199.93	1957.6	4613.69
M230T162	8.39903	2.76211e-10	0.0021645	1.99452e-08	0.00527843	1	1	1	2.53111	H39_1D3HS:H39_1D3CK	0.0388141	up	1583.91	2012.1	2243.93	2120.35	1837.61	1764.54	15592.6	15369.8	14668.6	18404.4	16624.9	16453	5882.7	6548.91	7377.1	8360.16	6539.11	8935.54	52605.8	52581.4	57364.4	61795.8	68498.9	70008.6	3107.84	3253.97	3259.11	3287.9	3404.97	2719.49	13407.7	13568.8	13271	14079.6	12918.6	15261.5	1591.73
M230T184	0.464515	3.06652e-06	0.0021645	2.38279e-05	0.00527843	1	1	1	1.35968	H39_1D3HS:H39_1D3CK	0.0939013	down	20992.8	19752.2	20123.5	17902	26824.3	18251.9	9383.56	10706.9	8471.27	9635.11	10506.3	8825.52	22143.7	17551.5	17701	17928.7	17948.6	18195.8	8411	8565.29	8716.88	11618.2	9039.84	7894.95	15306.8	15369.7	19071.7	16354.9	23319.2	15886.3	19623.8	17614.5	21637.9	19718.1	17701.7	18469.7	17838.8
M230T250	0.180749	1.09917e-08	0.0021645	2.79321e-07	0.00527843	1	1	1	2.26336	H39_1D3HS:H39_1D3CK	0.142602	down	5029.9	5129.49	5009.75	4620.46	5984.65	4659.24	724.113	1088.16	875.687	816.238	927.07	1069.55	3597.72	3619.92	3782.22	3781.54	3591.52	4100.47	930.029	977.161	1373.57	1508.36	1575.48	1200.16	10134.1	9262.15	9526.18	10277.4	9182.19	10055.4	6762.4	9457.24	6370.42	6632.87	7131.58	7668.36	1793.09
M230T298	3.66764	1.18355e-07	0.0021645	1.76519e-06	0.00527843	1	1	1	1.53002	H39_1D3HS:H39_1D3CK	0.134239	up	624.574	396.693	527.611	556.74	453.433	457.216	1586.17	1953.61	1497.52	1950.41	1667.66	2407.23	425.255	607.669	661.257	636.356	551.412	489.63	3494.04	4552.92	4245.81	4212.28	4224.84	5009.82	122.539	221.233	24.2542	88.4611	240.209	213.057	591.747	721.122	487.269	716.958	561.539	831.417	177.923
M230T46	0.463837	0.00804644	0.0021645	0.0171254	0.00527843	1	1	1	1.50996	H39_1D3HS:H39_1D3CK	0.123954	down	1482.29	1625.23	1837.18	1521.05	1634.02	1481.66	898.067	1038.68	905.604	890.185	366.691	344.992	1330.35	1439.62	1310.11	1426.02	1307.37	1390.15	439.439	442.974	981.26	454.479	424.302	388.249	1412.66	635.259	747.786	649.699	527.54	545.437	844.819	781.146	936.343	819.823	742.29	765.382	917.505
M230T47	0.467061	1.17516e-06	0.0021645	1.07711e-05	0.00527843	1	1	1	1.31406	H39_1D3HS:H39_1D3CK	0.108889	down	1525.71	1540.74	1768.52	1640.65	1741.88	1546.95	679.771	897.931	647.768	799.471	806.168	729.484	1984.34	1755.7	1651.08	1833.98	1810.18	1769.08	889.832	736.423	822.502	812.384	701.408	739.575	1229.83	1400.22	1178.31	1324.11	1440.35	1389.69	1705.23	1797.31	1688.42	1940.14	1857.85	1840.43	1661.9
M230T59	0.404363	6.37289e-05	0.0021645	0.000292737	0.00527843	1	1	1	1.48797	H39_1D3HS:H39_1D3CK	0.223063	down	3152	3048.88	2135.11	2567.18	2890.87	2534.02	1293.83	1198.45	1274.82	1230.8	676.93	927.635	2806.51	3579.09	3239.42	3653.93	3394.96	3909.44	1203.67	1325.06	1182.36	846.549	861.572	841.028	1524.4	1728.88	2012.75	2450.94	2447.35	2144.15	3949.85	4171.03	4717.18	4613.9	5172.49	2975.06	1688.13
M231T162	3.4664	5.75247e-09	0.0021645	1.70302e-07	0.00527843	1	1	1	1.73762	H39_1D3HS:H39_1D3CK	0.0949238	up	427.1	370.837	447.07	400.711	505.001	499.974	1704.29	1369.94	1286.08	1560.95	1704.19	1562.92	640.356	845.652	844.637	964.349	852.511	1019.01	4860.17	4685.62	4864.45	5404.62	6099.55	5683.42	373.77	427.93	306.92	457.92	450.73	481.458	1203.76	1452.78	1444.98	1221.57	1305.02	1421.62	402.313
M231T168	0.442653	2.49967e-10	0.0021645	1.95664e-08	0.00527843	1	1	1	1.53056	H39_1D3HS:H39_1D3CK	0.0557363	down	100914	90637.7	96560.4	93628.4	104536	92241.4	41130.3	43342.4	44305.1	44115.1	40112.4	43077.6	70595.8	76998.7	69732.7	71980.3	76113.8	74154.8	40776.3	40761.7	40642.6	38437.8	40386.1	44846.4	67936.7	63916.9	71327.4	73850.7	69968.3	69820.9	25200.5	26217.4	28727.9	26155.6	24475.3	24135.5	64127.1
M231T184	0.417373	7.25155e-06	0.0021645	4.91264e-05	0.00527843	1	1	1	1.51246	H39_1D3HS:H39_1D3CK	0.0832252	down	2358.12	2420.97	2407.8	1765.88	2758.41	1742.06	803.043	1164.27	1091.75	807.125	817.791	931.036	2039.76	2536.18	1760.51	2071.74	2080.94	2064.59	848.44	1056.04	936.689	943.354	823.019	972.389	1646.49	1727.84	1983.98	1776.18	1698.17	1613.3	2055.32	2290.11	1835.9	2344.52	2426.32	2453.05	1601.75
M231T247	5.7065	7.12378e-13	0.0021645	5.04918e-10	0.00527843	1	1	1	1.87897	H39_1D3HS:H39_1D3CK	0.0506493	up	11711.7	10062.2	11229.1	11349.5	11832.2	11834.3	64251.5	57367.9	64197.7	64286.1	67682.2	70364.7	5183.28	5265.08	5668.32	6083.3	5750.98	5394.71	83548.1	73803.9	74483.7	77046.2	75687.2	82011.9	5255.84	5249.48	4582.88	4775.12	4808.75	4885.75	2654.16	2784.41	3481.17	2841.51	3013.3	3035.72	2094.8
M231T267	0.111148	1.85094e-11	0.0021645	3.22335e-09	0.00527843	1	1	1	2.27769	H39_1D3HS:H39_1D3CK	0.0703701	down	7889.48	5816.13	6791.59	7447.34	7032.85	6264.48	696.108	787.982	793.536	639.978	909.434	756.913	10724.1	8512.83	10968.3	11402.5	9368.96	10740.5	1065.06	911.41	1417.99	1114.76	522.066	1017.11	19954.4	19722.3	19169.1	19473.2	20354.2	17812.6	9980.58	9506.24	8644.76	9174.29	9288.67	10139.7	19033.6
M231T47	0.432553	5.58379e-07	0.0021645	5.86198e-06	0.00527843	1	1	1	1.46898	H39_1D3HS:H39_1D3CK	0.0589484	down	1669.19	1784.83	1914.27	1749.87	1721.41	1733.14	918.104	768.225	701.756	756.303	674.167	754.695	1660.75	1884.55	1745.37	1883.4	1801.78	1569.19	723.233	803.083	722.872	887.475	788.26	905.443	1104.89	1433.98	1221.14	1187.1	1275.11	1413.75	1486.75	1593.21	1733	1797.6	1571.46	1587.39	1562.73
M231T63	0.371937	1.21747e-07	0.0021645	1.79767e-06	0.00527843	1	1	1	1.38671	H39_1D3HS:H39_1D3CK	0.12249	down	6267.93	6048.4	6539.62	6437.17	7776.52	8180.55	2320.53	2390.18	2121.93	2747.56	2683.63	3078.66	13835.3	11268.8	11209	11235.3	10635.9	8381.5	3768.05	2910.38	3407.89	3146.55	2614.65	2364.2	4525.29	4931.2	4100.5	5034.84	5601.07	5484.19	12260.9	10466.2	10718.4	14552	13541	12954.8	8148.32
M231T71	0.353246	9.13168e-11	0.0021645	9.01145e-09	0.00527843	1	1	1	1.50718	H39_1D3HS:H39_1D3CK	0.259632	down	3729.54	3603.31	3322.05	3288.31	3201.01	3165	1142.18	1212.59	1346.15	1155	1183.4	1134.82	4983.06	4835.92	4078.67	4515.7	4821.78	4756.85	918.305	1014.69	940.091	1037.07	1304.74	467.665	3414.38	4189.38	4329.24	2882.16	2458.93	3101.71	6370.63	6556.79	6600.54	6126.68	5538.08	4871.27	3225.75
M232T162	3.54513	0.000137228	0.0021645	0.000543212	0.00527843	1	1	1	1.73562	H39_1D3HS:H39_1D3CK	0.103943	up	145.213	198.239	258.935	237.342	229.165	110.005	669.444	632.427	685.918	729.005	783.148	679.406	430.494	406.939	329.026	372.537	410.21	508.099	2071.93	2136.72	2268.17	2140.21	2775.91	2727.86	224.283	263.746	225.124	226.526	181.011	171.137	714.794	673.737	661.132	625.264	779.166	722.968	71.8002
M232T168	0.439581	1.89938e-09	0.0021645	7.85581e-08	0.00527843	1	1	1	1.54894	H39_1D3HS:H39_1D3CK	0.10062	down	8822.94	8421.61	9203.63	9781.83	9982.68	10042.9	4296.62	4256.32	4273.68	3596.41	4167.81	4138.02	7034.02	8067.31	6333.57	7068.68	7828.54	8141	4576.69	3836.94	4114.33	3838.51	3703.52	4226.83	6550.58	6675.37	6742.73	7143.15	6674.05	7447.51	2663.25	2957.4	2808.63	2798.98	2726.82	2695.89	5945.19
M232T184	0.334343	4.38254e-05	0.0021645	0.000214277	0.00527843	1	1	1	1.67736	H39_1D3HS:H39_1D3CK	0.121094	down	1468.07	1377.93	1486.73	1217.92	1497.84	1257.97	453.225	423.179	557.723	546.177	281.268	515.633	1194.06	2359.45	1561.17	1269.35	1511.17	1370.77	785.153	630.362	800.725	793.774	889.114	638.326	1840.02	1806.3	1787.39	1617.07	2002.93	2341.22	3443.43	3340.64	4734.02	3761.51	2845.97	3690.57	964.569
M232T247	5.77074	4.15437e-09	0.0021645	1.3154e-07	0.00527843	1	1	1	1.90816	H39_1D3HS:H39_1D3CK	0.0448682	up	1250.41	1027.8	1097.75	1119.31	1160.17	1105.85	6401.92	5366.1	6446.3	6590.23	6259.28	7953.84	632.79	528.826	627.977	587.702	489.622	716.865	7189.04	7153.12	10786.6	7954.85	8298.98	7921.3	570.866	498.825	581.859	491.821	648.554	400.541	358.055	319.979	285.995	344.803	308.516	274.978	328.044
M232T261	0.486166	1.13544e-05	0.0021645	7.07677e-05	0.00527843	1	1	1	1.00744	H39_1D3HS:H39_1D3CK	0.126912	down	1243.32	1663.65	1327.2	1323.83	1301.54	1112.19	482.138	724.22	593.211	645.902	652.582	777.53	277.998	286.362	388.956	281.849	324.539	286.128	464.105	165.708	335.904	356.04	498.115	264.936	436.74	414.019	469.204	448.843	455.155	490.358	169.22	108.391	130.997	96.5024	154.148	139.227	585.079
M232T267	0.0826507	0.000126662	0.0021645	0.000508106	0.00527843	1	1	1	2.80731	H39_1D3HS:H39_1D3CK	0.0882538	down	957.175	793.146	784.171	663.213	848.034	910.69	63.4284	61.4905	38.7003	142.084	20.9631	82.9858	984.232	1302.63	1627.03	1941.47	1340.31	1520.12	82.718	75.7337	273.941	40.6568	293.43	38.7673	2453.64	2314.76	2845.83	2768.11	2379.58	2748.09	1074.31	1047.04	1498.28	1343.87	1407.65	1263.99	2655.6
M232T45	0.361791	1.23004e-07	0.0021645	1.80721e-06	0.00527843	1	1	1	1.67993	H39_1D3HS:H39_1D3CK	0.130875	down	1501.02	1984.74	2170.76	1675.48	1880.45	1899.82	751.786	697.205	702.024	616.234	612.787	640.283	1547.12	1758.5	1611.54	1528.76	1623.67	1352.88	904.714	720.347	758.526	863.768	771.661	688.623	1364.58	1393.67	1249.77	1347.37	1205.25	1213	1037.03	924.87	904.174	1063.17	1133.18	1114.04	1337.87
M233T168	0.49424	6.7783e-05	0.0021645	0.000306603	0.00527843	1	1	1	1.50457	H39_1D3HS:H39_1D3CK	0.158905	down	828.485	1131.02	1237.43	977.788	1468.71	1185.75	576.086	630.016	557.875	445.722	554.836	610.719	746.243	769.169	803.683	989.176	1096.6	1073.25	759.592	838.116	447.085	745.953	421.543	873.471	681.903	964.96	676.962	903.1	735.846	751.565	618.003	462.657	885.735	372.156	570.382	349.831	800.603
M234T282	0.398355	8.34464e-05	0.0021645	0.000363032	0.00527843	1	1	1	1.50935	H39_1D3HS:H39_1D3CK	0.236137	down	1186.09	1328.94	1260.34	1121.69	1343.7	1379.18	522.51	392.073	428.362	492.087	435.574	764.831	1775.15	1318.22	1556.68	1457.57	1606.66	1712.46	609.923	514.889	440.827	433.756	251.679	411.634	1519.91	1492.04	1678.52	1269.08	1496	1426.65	471.392	424.994	416.571	502.974	635.17	492.065	954.692
M235T67	2.53833	4.83568e-07	0.0021645	5.28266e-06	0.00527843	1	1	1	1.83112	H39_1D3HS:H39_1D3CK	0.110705	up	2436.18	2544.77	1757.69	2507.83	2558.47	2301.49	6582.92	5142.56	5218.81	6349.39	7151.08	5362.1	6962.67	8633.14	9138.47	8024.69	6325.41	7691.93	7597.93	6330.8	7308.64	6738.45	6126.1	6997.52	4939.27	5287.33	5143.86	4979.69	5314.79	5149.01	6478.82	6501.68	6203.83	6220.26	6708.34	6092.09	2755.75
M236T213	0.450017	0.000151014	0.0021645	0.000586717	0.00527843	1	1	1	1.331	H39_1D3HS:H39_1D3CK	0.215741	down	746.684	912.734	705.908	1130	749.415	1276.96	312.145	416.94	311.98	478.389	477.379	488.028	1797.62	945.57	1557.7	1041.49	859.629	1136.52	234.984	426.529	351.584	391.487	410.514	506.491	1038.58	1085.41	1084.68	938.991	1050.81	1276.02	410.685	336.071	379.702	280.776	509.338	503.036	956.909
M237T132	0.364474	3.22822e-07	0.0021645	3.83052e-06	0.00527843	1	1	1	1.8416	H39_1D3HS:H39_1D3CK	0.14163	down	15397.6	11735	15387.4	16149.9	16466.8	15656.7	4594.07	4877.16	4843.21	5883.71	6161.51	6732.2	10645.3	11062.4	12694.3	13075	10160.2	13743.5	6982.74	6636.87	7184.57	6855.37	7042.62	6984.11	14802.3	15212.2	12381.7	14372.8	15244.4	14328.4	7551.89	9695.73	9605.2	9347.02	9887.09	9867.5	13949.9
M237T170	2.38691	2.48264e-05	0.0021645	0.000134121	0.00527843	1	1	1	1.67829	H39_1D3HS:H39_1D3CK	0.0628904	up	2643.48	2769.47	3969.07	2667.26	2755.47	2315.81	6624.83	7496.7	6308	6541.87	6872.98	7020.93	3414.95	3540.12	4262.44	4005.94	4099.45	3771.22	9202.89	8045.87	8449.17	8711.54	8792.27	8855.64	2590.45	2788.25	2844.68	2869.87	2969.18	2966.42	5504.8	4432.66	5636.25	4492.86	4667.64	4507.24	2341.53
M237T257	2.49408	6.59319e-11	0.0021645	7.50737e-09	0.00527843	1	1	1	1.50068	H39_1D3HS:H39_1D3CK	0.0435893	up	16054.2	14289.6	14273.9	14178	15082.1	13648.5	36419.9	36393.1	35159.7	33756.6	37317.4	39251.2	18295.3	17878.8	18626.3	20327.3	18788	19450.8	41626.8	37718.3	43322.7	42919.8	45705.5	45937.6	72152.3	56127.7	61255.7	57124.2	58495.5	60124.4	109927	101539	113576	111648	110066	106580	23205.3
M237T259	5.63372	1.24214e-06	0.0021645	1.11604e-05	0.00527843	1	1	1	1.64134	H39_1D3HS:H39_1D3CK	0.0605134	up	716.605	517.966	787.241	943.197	1253.46	987.383	6386.56	5937.59	3782.43	4556.37	4264.69	4400.68	2476.97	1165.02	786.202	631.996	759.572	1679.07	7242.46	6864.12	5388.39	6676.33	6590.76	6613.03	33442.4	34615	30618.5	35061.1	36063.6	31479.1	144462	139262	131671	135053	124217	137463	21661.9
M238T131	0.465034	4.87358e-08	0.0021645	9.10299e-07	0.00527843	1	1	1	1.47558	H39_1D3HS:H39_1D3CK	0.0739697	down	1924.93	1465.91	1844.77	1817.69	1695.58	1730.64	755.464	821.843	754.644	810.703	798.44	932.231	1434.24	1535.89	1691.42	1634.73	1265.74	1520.65	932.346	899.731	846.402	938.277	873.373	801.898	1869.6	1878.39	1598.59	1669.08	1842.78	1757.91	1238.61	1336.28	1264.78	1218.5	1337.22	1342.9	1518.66
M238T257	2.42343	2.09973e-07	0.0021645	2.75666e-06	0.00527843	1	1	1	1.41118	H39_1D3HS:H39_1D3CK	0.0899627	up	1834.66	1791.62	1911.52	2107.8	1684.54	2113.9	4843.77	4760.94	4653.01	4527.72	4564.87	4383.5	2180.25	2005.96	2413.96	2683.59	2329.89	2764.11	4723.15	5148.82	6032.11	5317.51	5426.27	4966.53	8860.57	7072.42	8728.71	8178.52	7105.67	7882.67	13865.9	14077.7	16031.4	18243.5	15383.5	14680.6	2942.65
M238T48	0.335109	2.9413e-08	0.0021645	5.98528e-07	0.00527843	1	1	1	1.67839	H39_1D3HS:H39_1D3CK	0.0384736	down	1794.76	2027.68	1980.17	2074.3	2303.75	2061.67	728.377	670.713	739.922	673.729	540.789	748.984	2315.67	2496.19	2500.98	2303.49	2425.7	2356.39	831.017	736.973	777.785	796.965	687.979	698.826	1688.53	1747.96	1652.33	1759.94	1572.6	1644.36	3067.68	2950.99	3230.31	3205.59	2914.6	3043.52	1842.06
M239T262	4.18159	5.05998e-09	0.0021645	1.54434e-07	0.00527843	1	1	1	1.89617	H39_1D3HS:H39_1D3CK	0.070579	up	981.037	893.777	726.19	817.788	702.994	869.975	3405.72	3159.39	3965.89	3276.38	3393.39	3672.74	1232.4	1066.09	1908.39	1965.23	1851.25	2462.09	6654.86	6745.62	3661.23	3972.6	2866.35	8811.19	5441.04	5999.99	5271.85	5951.19	5974.59	4886.02	9622.27	9732.69	9742.26	8836.4	8699.18	9458.17	6142.63
M239T286	2.02671	0.00121037	0.0021645	0.00336143	0.00527843	1	1	1	1.53371	H39_1D3HS:H39_1D3CK	0.223277	up	3197.13	3134.92	2708.22	2672.74	2599.64	2756.02	4367.89	5223.45	8696.71	4808.5	4517.71	6979.02	2804.66	2982.71	4853.86	3554.8	3285.27	3382.82	4514.78	3730.61	4369.33	4217.53	3890.59	4024.1	3560.37	4075.01	3186.11	3897.8	3575.24	3269.97	3024.47	3040.54	2521.31	2644.9	2559.49	2942.37	3712.21
M240T224	0.363201	2.22216e-05	0.0021645	0.000122281	0.00527843	1	1	1	1.49244	H39_1D3HS:H39_1D3CK	0.138225	down	2033.18	2632.8	1983.18	2844.32	1829.66	3081.11	783.753	798.348	866	1342.59	815.482	625.476	1813.7	2280.15	1796.51	2601.19	2452.06	1781.16	627.999	322.902	594.12	934.454	561.676	657.924	3858.86	2918.89	2575.58	2470.97	3658.17	3748.04	2903.12	1965.19	2983.18	2647.42	2875.3	2786.76	4224.08
M240T50	0.443039	6.67739e-06	0.0021645	4.57073e-05	0.00527843	1	1	1	1.32154	H39_1D3HS:H39_1D3CK	0.135861	down	500.932	719.954	712.54	699.025	716.769	854.42	317.266	271.012	273.516	301.336	381.65	317.595	847.469	835.14	802.031	775.66	724.458	708.955	261.775	220.699	299.979	369.215	277.401	467.355	443.09	547.448	511.66	467.484	407.096	474.734	600.166	647.99	661.744	664.093	701.7	644.988	775.643
M241T170	0.349182	8.73194e-12	0.0021645	1.78282e-09	0.00527843	1	1	1	1.67533	H39_1D3HS:H39_1D3CK	0.0545424	down	12115.6	12353.3	12380.6	12407	10813.5	11842.1	3896.66	4502.84	4219.88	4099.44	4332.06	4059.5	10413.7	12321.7	11198	14045.3	13287.3	11757.3	4719.67	3755.86	1412	4505.12	4852.69	4490.79	8447.42	9458.42	8694.01	9442.47	9125.45	9898.72	8453.6	7148.95	7698.66	7834.32	7084.54	7900.56	8037.17
M241T214	0.368108	2.7351e-10	0.0021645	1.99452e-08	0.00527843	1	1	1	1.71782	H39_1D3HS:H39_1D3CK	0.0358776	down	91705.2	86105	85231.2	92868.4	97103.5	85908.7	32489.7	33721.7	32560.1	33739.4	31692	34178.7	83307.7	74162.7	67517.9	74759.6	72461.7	74325.7	30319.8	32822.1	31528.3	30220.1	32451.7	32346.5	83519.5	71922.9	68961.7	68637.7	76687	92454.7	31778.9	30898.5	31886	37305.8	31622.1	33572.9	70370.2
M241T280	4.36283	1.22709e-11	0.0021645	2.34375e-09	0.00527843	1	1	1	1.57089	H39_1D3HS:H39_1D3CK	0.0573888	up	8327.17	7707.99	8635.58	9073.45	8340.69	9053.28	35455.1	36620.7	37013	36278.9	38509.5	39230.2	2983.58	2097.59	3054.52	2116.4	2994.01	2878.7	30768.3	34013.3	31745.7	35357.7	33529.7	33744.1	3310.72	2187.71	3536.44	2202.41	2545.54	2960.82	1386.64	1567.06	1478.34	1508.44	1507.07	1880.63	1247.3
M241T46	0.29224	1.27617e-06	0.0021645	1.1397e-05	0.00527843	1	1	1	1.76553	H39_1D3HS:H39_1D3CK	0.111317	down	574.114	837.301	724.695	640.895	773.966	708.721	208.525	198.562	196.205	157.451	299.335	184.775	923.808	900.414	815.949	745.952	925.661	661.386	192.776	234.95	228.062	205.858	269.426	184.165	602.816	580.926	503.28	635.28	585.429	500.441	868.71	861.363	764.695	728.963	970.564	869.782	659.082
M242T214	0.361617	3.2234e-09	0.0021645	1.10322e-07	0.00527843	1	1	1	1.83239	H39_1D3HS:H39_1D3CK	0.065414	down	9919.62	9210.39	9567.79	12005.2	9842.71	9936.82	3393.37	3297.11	3705	3754.44	3870.79	3850.76	7699.61	6731.16	7435.42	8379.39	8402.34	8209.12	3699.4	3859.71	3717.18	4041.63	3550.83	3943.02	8543.3	8720.07	9333.71	7110.88	8314.68	9778.19	3637.55	3927.13	3888.13	4133.36	3908.82	4171.72	6918.76
M242T280	4.18576	2.74426e-12	0.0021645	8.75824e-10	0.00527843	1	1	1	1.47894	H39_1D3HS:H39_1D3CK	0.0690101	up	1105.36	1012.95	1041.59	1030.36	994.79	1152.62	4306.84	4196.07	4088.11	4578.88	4470.57	4887.55	378.714	205.3	347.628	242.815	281.26	275.099	3861.49	4091.41	4700.27	4220.68	4447.95	4563.15	414.595	193.577	390.275	214.096	315.01	374.844	218.896	200.224	158.006	205.314	245.257	309.99	150.199
M242T92	2.56576	0.00127747	0.0021645	0.00351155	0.00527843	1	1	1	1.13732	H39_1D3HS:H39_1D3CK	0.244282	up	1399.6	2379.93	2343.43	2307.55	1660.04	1915.06	3380.68	5463.85	2846.65	5604.43	8540.2	4967.71	374.406	514.132	666.964	548.176	561.039	932.482	3179.09	4003.67	4082.29	4414.73	5032.77	4365.58	955.399	1027.01	662.618	789.742	868.006	1841.26	617.704	787.19	642.691	716.866	949.544	761.345	703.927
M243T200	0.289026	1.14833e-08	0.0021645	2.89331e-07	0.00527843	1	1	1	1.79021	H39_1D3HS:H39_1D3CK	0.0775776	down	155658	162446	136797	140635	133881	132782	44036	40074.4	40440.3	42130.5	41853	40663.6	132511	144745	149760	137768	144604	132493	38982.4	38116.9	37806.6	35800.4	39227	39921.5	120899	96012.8	112932	117507	110677	101382	117206	105502	93108.8	107242	96876.6	110537	104933
M243T270	2.27173	5.3899e-05	0.0021645	0.000255309	0.00527843	1	1	1	1.46405	H39_1D3HS:H39_1D3CK	0.121645	up	95770.5	134289	95525.4	148959	94025.6	100582	198641	206918	297075	204740	309442	303315	114895	96837.2	116512	109396	97619.3	127253	173454	167914	164805	257981	172392	173968	142167	128053	132271	130424	133723	119860	390015	371873	417161	344756	350837	378103	74775
M244T144	0.293861	1.28569e-08	0.0021645	3.15036e-07	0.00527843	1	1	1	2.10136	H39_1D3HS:H39_1D3CK	0.101296	down	19007	16411.2	19167.2	18328.2	18163.5	18093.1	5386.64	5301.22	5247.87	5420.78	5383.61	5340.66	12083.5	13181.8	12875.4	12393.7	12491.5	12084	6508.17	6833.01	6223.99	5929.38	5767.86	5617.15	6536.76	7124.28	6868.41	7410.16	7736.49	6712.1	2866.84	3583.7	3179.8	2888.78	2943.07	3338.84	6290.59
M244T164	0.326875	4.18617e-05	0.0021645	0.000206553	0.00527843	1	1	1	1.83866	H39_1D3HS:H39_1D3CK	0.115881	down	113543	113387	138921	113360	109217	115788	32130.1	30562.1	35121.5	33419.8	37336.2	61620.8	103257	67266.1	74999	103175	95690.1	98381.3	57756.4	53412.5	45802.1	49619.1	31853.4	47423.3	95089.8	101312	98430	99927.5	101967	94599.7	34698.7	43854.3	34309.2	35517.1	41144.4	34766.7	94477.9
M244T174	2.33754	4.87491e-06	0.0021645	3.51575e-05	0.00527843	1	1	1	1.16783	H39_1D3HS:H39_1D3CK	0.206977	up	1294.34	1315.88	1183.01	1189.97	1403.47	1295.15	2738.77	3054.65	2308.66	3045.63	3443.36	3365.52	2509.97	2276.8	2967.83	2391.52	2367.22	3043.45	4644.35	5212.02	5158.25	5208.07	6036.24	5894.25	997.314	919.799	895.099	1055.97	833.194	605.662	2092.97	2277.06	2213.77	2595.45	2617.04	3082.21	817.224
M244T200	0.294188	1.02845e-06	0.0021645	9.57465e-06	0.00527843	1	1	1	1.83629	H39_1D3HS:H39_1D3CK	0.105429	down	18205.1	22830	22488.8	15554.3	16895.8	15781.9	5033.98	5371.69	5427.95	5108.17	5746.91	6188.49	14263	18156.8	16501.9	16214.2	17781.5	16348.1	5220.12	5003.11	5379.59	4548.14	5159.58	5589.46	13420.7	14146.5	14432.6	13166.5	14072.9	15668.2	14082.8	12278.4	14147.3	13718.4	13497	16804.4	14535.7
M244T270	2.27249	0.000195599	0.0021645	0.000722483	0.00527843	1	1	1	1.49706	H39_1D3HS:H39_1D3CK	0.143946	up	10212.4	11540.5	17201.3	18760.9	10757.7	17119.1	20751.2	32249.7	35212.1	37569.6	35432.6	33291.7	12863.1	11908.7	14078	13358	12210.1	12925.7	18974	20463.1	31444.5	32493.4	33141.3	20608.6	15655.6	15170.5	15200.9	14834.2	15557	14597.1	41183	41181.8	42573.1	40326.2	38431.8	42162	9256
M245T163_2	0.37834	0.000475103	0.0021645	0.00153973	0.00527843	1	1	1	1.55225	H39_1D3HS:H39_1D3CK	0.1136	down	10983.4	9723.18	11516.9	11633.6	11680.9	9115.93	5126.03	3443.15	6185.54	2354.01	4089.93	3262.5	9813.26	12307.2	10921.1	10270.7	10786.2	10842.7	6439.16	5319.9	5702.83	5135.85	4364.85	5045.5	8308.28	6326.9	9736.45	8517.42	8658	6456.8	3818.78	3485.16	3912.3	2394.27	3665.62	2558.52	9049.83
M245T168_2	0.319179	3.5818e-08	0.0021645	7.02246e-07	0.00527843	1	1	1	1.98109	H39_1D3HS:H39_1D3CK	0.0370939	down	22131.5	21226.4	21964.8	21625.4	22311.2	21640.9	6959.45	6779.68	7060.06	7824.79	6351.51	6805.02	19133.5	18706.5	19209.7	21139.4	21044.5	20643.8	9033.61	10021.2	9302.27	10076.9	10736.5	10823.3	21265.7	20687.1	20441.7	20817	21709.8	21796.6	30422.9	29115	30552.4	28332.4	29554.3	33242.7	15230.5
M245T200	0.315705	3.79213e-06	0.0021645	2.82076e-05	0.00527843	1	1	1	1.57349	H39_1D3HS:H39_1D3CK	0.160043	down	2077.46	2628.47	1543.67	1691.77	1666.04	1471.95	477.664	833.472	444.182	547.322	581.168	614.001	1463.83	1576.45	2315.87	2008.16	2016.38	1914.56	244.49	431.175	497.387	595.587	763.791	646.315	1536.11	1370.67	1339.41	1367.06	1754.12	1359.81	1255.72	1861.98	1621.67	1416.13	1851.85	2059.59	1826.2
M245T224	5.15163	9.98507e-05	0.0021645	0.000417821	0.00527843	1	1	1	2.41138	H39_1D3HS:H39_1D3CK	0.083118	up	1562.51	1005.93	1091.26	846.97	773.755	395.532	4561.32	4343.81	4209.42	4571.15	6781.62	4773.12	1150.61	708.911	1298	1200.29	825.476	1244.64	5698.03	5411.13	5742.33	6292.65	5813.73	4681.91	783.658	981.179	1359.01	669.422	1430.12	1902.67	2934.9	2387.61	3481.23	3266.23	3336.87	2432.3	836.024
M245T234	4.47585	5.08377e-13	0.0021645	5.01683e-10	0.00527843	1	1	1	1.52598	H39_1D3HS:H39_1D3CK	0.0405944	up	119860	111595	115338	122493	116626	111034	571151	520206	506943	488772	522403	509951	32515.6	31333.2	32295.8	32049.8	34733.7	31084.9	604410	534063	571298	531800	602834	612488	30187	27990.2	28829.8	23646.1	24184.9	23469	55170.4	64187.5	58031.6	53345.5	58214.8	50006.6	14574
M245T52	2.04642	0.000877879	0.004329	0.00256434	0.00960001	0.972222	0.833333	1	1.46577	H39_1D3HS:H39_1D3CK	0.185581	up	668.489	1141.26	702.891	650.299	516.692	483.232	1464.61	1352.99	1115.99	1479.05	1360.33	1745.98	452.132	657.095	734.198	669.509	998.724	1071.72	1158.03	1544.05	1543.03	992.28	1578.46	1246.54	1134.24	1037.93	1006.57	1223.38	1527.45	946.758	1438.3	1846.4	1689.65	1168.22	1829.02	1931.73	790.692
M245T68	0.273873	0.00035726	0.0021645	0.00120189	0.00527843	1	1	1	1.7024	H39_1D3HS:H39_1D3CK	0.153353	down	15260.4	16695.9	14164.8	14630.9	23468.1	22250.3	4204.16	7823.05	7577.74	2361.17	3188.15	4005.11	58704	22895.8	35091.1	15684.5	26900.4	15697.7	7988.74	6386.76	4665.46	6840.93	3218.04	3517.74	17181.3	14810.6	20304.3	10959.7	14891.6	21730.3	49938.2	47107.3	57136.6	47966	49494.7	38021.9	23706.1
M245T99	0.33489	0.00149013	0.0021645	0.00399053	0.00527843	1	1	1	1.46853	H39_1D3HS:H39_1D3CK	0.170855	down	10662.4	7654.15	13015.8	15588.5	13789.6	13980.4	2783.48	2688.19	2010.03	6858.28	7251.9	3421.3	11334.1	8198.82	15681.4	30301.7	10263.1	32027.3	2983.11	3916.96	3707.06	3786.18	6184.06	7125.95	10639.6	13302.4	9424.8	18130.3	41240	12332.3	30603.2	27927.3	33191.7	31187.8	30850	71702.9	9726.02
M246T169	0.30064	2.26481e-06	0.0021645	1.86768e-05	0.00527843	1	1	1	2.05702	H39_1D3HS:H39_1D3CK	0.113054	down	2730.07	2677.61	3042.37	2724.25	2555.12	2360.57	794.816	628.315	754.785	1080.97	696.961	881.443	2306.43	2650.33	2372.36	2863.33	2397.6	2681.46	1122.04	1258.89	1388.45	1106.95	1456.43	1214.9	2166.74	2335.36	2611.44	2388.47	2678.11	2487.77	3993.31	3455.48	3838.78	3196.34	3177.71	4050.92	1892.11
M246T214	0.323748	0.000202307	0.0021645	0.000744011	0.00527843	1	1	1	1.56168	H39_1D3HS:H39_1D3CK	0.127992	down	4501.02	4034.16	4452.23	4033.24	4431.07	9165.64	1890.19	1532.77	1482.08	1632.55	1561.24	1813.49	3421.35	3541.17	3941.64	4101.39	3867.38	4062.31	2152.31	2500.32	1896.19	2007.01	2402.1	1741.52	4814.31	5540.02	5219.26	5304.97	5569.76	5336.89	10833	10692.1	10375.2	11494.4	11470.9	12050.3	2882.38
M246T234	4.45074	1.95307e-13	0.0021645	2.31283e-10	0.00527843	1	1	1	1.53553	H39_1D3HS:H39_1D3CK	0.0131191	up	12980.8	12514.1	12983.2	13304	14379.2	12939.5	57385.4	60047	56133.6	55050.1	63280.2	60160.7	3512.36	3326.02	3973.49	3766.2	4016.14	3805.4	62009.3	56324.7	65243.2	59617.3	64591	65869	2958.29	3362.79	3705.26	2465.14	3708.34	3269.94	6798.3	7105.35	7014.53	6599.08	6501.65	5854.45	1818.33
M246T45	0.34623	9.56546e-10	0.0021645	4.71976e-08	0.00527843	1	1	1	1.70034	H39_1D3HS:H39_1D3CK	0.0759955	down	1655.41	2020.47	1829.95	1799.33	1829.25	1961.89	718.878	603.415	702.108	632.335	585.241	599.897	1794.43	1757.29	1601.64	1836.55	1981.02	1685.32	734.979	694.251	710.489	767.876	574.954	675.96	1048.1	1289.85	1130.35	1217.37	1016	1131.62	1105.07	887.297	983.35	1053.11	1154.1	943.64	1232.18
M246T70	0.360937	0.000171446	0.0021645	0.000651559	0.00527843	1	1	1	1.45126	H39_1D3HS:H39_1D3CK	0.284089	down	2066.17	2050.49	2519.09	1311.76	2950.01	2670.3	718.19	686.997	1138.94	839.719	470.139	1043.13	4515.86	2810.44	2358.38	2140.62	4223.2	1824.39	666.3	584.529	532.585	325.605	921.969	912.096	2051.06	1549.71	1972.48	1542.36	1030.6	1851.98	4200.2	3589.33	5612.14	5425.17	6511.9	2501.71	2945.28
M246T98	0.370849	4.69095e-05	0.0021645	0.000226551	0.00527843	1	1	1	1.33986	H39_1D3HS:H39_1D3CK	0.124138	down	1447.86	1367.24	1419.81	2400.34	2056.36	1256.48	470.834	493.563	497.087	845.033	722.697	660.03	1668.59	2178.24	2232.42	3699.62	1086.03	3514.28	526.656	691.133	693.793	412.874	1123.79	1051.04	1218.02	1921.67	1649.6	2613.1	4593.8	1494.15	4024.12	2522.07	1910.58	3714.27	4003.02	7418.39	862.853
M247T161	0.449732	1.31016e-07	0.0021645	1.89239e-06	0.00527843	1	1	1	1.43918	H39_1D3HS:H39_1D3CK	0.0341506	down	10675.7	9659.53	9878.62	9671.39	9892.95	10361.2	4732.47	4706.86	4300.6	4999.21	3929.02	4378.42	8321.92	10191.5	9172.02	10584	9979.89	8799.66	4721.06	4448.45	4644.89	4468.75	4033.34	3977.52	9348.4	10094.1	9168.17	9238.81	9509.54	8721.52	13395.9	11953.1	12901.7	12334.2	11666.8	12800.2	8535.1
M247T190	3.09378	8.57573e-08	0.0021645	1.38357e-06	0.00527843	1	1	1	2.35065	H39_1D3HS:H39_1D3CK	0.0627216	up	1946.48	1404.87	1726.01	1753.25	2048.85	1684.7	4886.57	5297.27	5183.4	5533.65	5983.01	5799.27	2378.7	2556.3	2617.77	2567.7	2665.55	3000.99	3434.93	3101.28	3343.38	3948.41	3838.83	3474.78	2128.88	2518.89	2105.09	2635.15	1548.52	2345.51	1443.13	1754.34	1873.62	1623.45	1666.93	1671.86	1980.4
M247T234	4.52549	2.429e-11	0.0021645	3.99503e-09	0.00527843	1	1	1	1.58947	H39_1D3HS:H39_1D3CK	0.0669904	up	1874.7	1786.67	1765.88	1494.32	1771.78	1776.36	8398.74	7258.71	7937.11	7525.96	8007.71	8252.3	497.225	356.223	518.691	484.472	596.593	450.108	9147.03	8281.01	9305.32	7125.83	9326.93	8829.28	360.928	565.189	391.832	444.813	440.705	426.338	1089.2	721.012	686.396	1163.72	793.814	773.286	340.112
M247T52	2.00242	3.60717e-05	0.0021645	0.000182392	0.00527843	1	1	1	1.30007	H39_1D3HS:H39_1D3CK	0.182521	up	614.964	646.429	476.165	531.96	555.789	399.147	1096.72	945.088	1339.91	1084.39	830.854	1159.73	534.67	624.657	873.12	826.513	566.422	640.657	1125.04	1320.89	1159.49	1257.77	1165.48	1089.96	812.915	1045.54	1156.58	1212.52	1403.91	1087.71	1713.71	1312.59	1331.08	1237.04	1622.18	1382.33	668.599
M247T56	0.377485	1.84517e-09	0.0021645	7.73252e-08	0.00527843	1	1	1	1.59084	H39_1D3HS:H39_1D3CK	0.0717211	down	8502.89	7426.51	8105.91	9184.38	7586.52	8597.94	2693.02	3368.63	2973.37	3034.31	3312.57	3267.42	10679.9	10700.2	11407.4	11659.9	10802.4	10355	3525.92	3765.71	3516.19	3569.86	2988.07	3864.48	7452.46	7476.67	7593.12	8287.22	8196.19	7747.93	8393.51	8775.84	9412.53	10263.8	10402	9927.42	4936.65
M249T115	0.46103	1.19819e-06	0.0021645	1.08979e-05	0.00527843	1	1	1	1.44487	H39_1D3HS:H39_1D3CK	0.0823712	down	2366.28	2554.78	2473.85	2589.59	2516.63	2603.65	1085.29	1212.37	989.735	1319.91	1163.6	1192.85	2403.79	2572.86	2401.42	2826.97	2256.12	2852.59	1239.87	1226.46	1200.12	1200.95	1280.6	1388.77	3002.95	3478.59	3091.29	3156.1	3538.29	3022.31	1116.38	1138.06	1166.47	1095.48	951.251	1101.78	2147.58
M249T233	3.11208	6.83671e-06	0.0021645	4.66502e-05	0.00527843	1	1	1	1.53826	H39_1D3HS:H39_1D3CK	0.0977525	up	1007.28	1166.74	832.573	1081.03	1132.88	1142.25	3253.67	2202.46	2918.68	3671.52	4300.7	3454.31	377.517	395.908	664.145	470.32	466.395	561.441	2644.57	1814.58	2014.94	2848.91	3014.45	3101.41	383.796	298.904	441.766	464.968	705.587	506.946	821.775	647.919	667.126	619.443	801.594	728.224	417.54
M251T221	2.03029	0.00163479	0.0021645	0.00431547	0.00527843	1	1	1	1.34042	H39_1D3HS:H39_1D3CK	0.187939	up	1421.18	1564.19	2299.57	898.544	1488.96	1844.93	3512.22	2930.8	2974.71	3495.2	3093.96	3316.13	1663.85	1455.07	1417.42	1889.25	1454.02	2253.69	4680.68	4377.8	4836.74	5109.29	5105.11	4344.34	781.389	869.743	844.983	1032.21	912.768	1276.41	1055.95	1366.85	1130.9	1442.84	2157.29	1290.91	1328.26
M251T366	0.493561	0.000135856	0.0021645	0.000539505	0.00527843	1	1	1	1.21185	H39_1D3HS:H39_1D3CK	0.19757	down	12299.3	8295.72	8445.36	12376.3	7403.9	10699.2	4205.8	4228.03	6145.96	4353.73	5439.86	5003.31	8941.54	7552.93	9951.37	8929.43	8972.73	12935.9	4381.52	3621.61	2866.24	3920.27	3630.67	3429.67	14375	14617.2	15648.7	10152.4	12656.3	13837.7	10458.4	5623.74	5199.61	2845.33	2510.39	4701.76	13395.9
M251T67	2.55353	1.49123e-06	0.0021645	1.29656e-05	0.00527843	1	1	1	1.67594	H39_1D3HS:H39_1D3CK	0.159693	up	1585.25	1608.36	1872.01	1400.48	1348.62	1355.4	4909.06	3164.16	3661.36	4566.8	3667.22	3447.58	3532.71	3251.9	3826.35	3030.85	2636.16	3473.88	4342.14	3902.09	3504.03	2694.79	3214.89	3883.82	5499.95	5683.67	5539.16	5782.72	6435.54	5464.85	6295	6332.08	7135.1	7575.33	6762.92	6618.58	2816.25
M252T67	3.95323	0.00173734	0.0021645	0.00454766	0.00527843	1	1	1	2.28036	H39_1D3HS:H39_1D3CK	0.196013	up	158.599	177.138	126.404	34.4381	165.586	59.5492	433.069	645.342	563.793	334.494	527.646	348.759	421.756	77.1239	392.012	249.369	534.016	172.235	440.277	563.056	496.094	494.963	319.487	516.195	553.934	934.309	505.192	770.795	513.073	649.82	795.075	875.054	891.52	909.01	797.242	838.183	280.815
M253T247	4.12898	6.50369e-11	0.0021645	7.50737e-09	0.00527843	1	1	1	1.86241	H39_1D3HS:H39_1D3CK	0.0810291	up	2022.66	1684.36	2138.72	2129.04	2076.72	1998.34	9362.99	8009.51	7440.27	8047.63	8647.99	8245.13	1930.43	1171.14	1111.78	1308.01	1126.62	1268.7	8450.68	7575.03	7802.86	7944.51	7475.61	7261.6	1232.31	1378.88	994.265	1233.81	1165.79	1363.32	715.299	739.753	765.651	759.192	889.5	767.01	849.744
M253T358	0.459976	3.56555e-07	0.0021645	4.16458e-06	0.00527843	1	1	1	1.13475	H39_1D3HS:H39_1D3CK	0.0854573	down	26792	30079.9	28465.5	26366.7	25683.9	32687.8	12271.4	12407.4	11366.8	14424.2	12144.4	15616.4	25428.1	26771.7	26810	29821.3	28663.2	29203.1	4255.86	7687.89	7580.88	6241.36	6346.82	7060.16	38921.8	49391.1	41102.6	39677.4	49518.6	35570.8	6456.55	8378.73	6285.47	7406.79	5468.58	6506.45	42773.5
M254T358	0.456265	4.82453e-06	0.0021645	3.48367e-05	0.00527843	1	1	1	1.15296	H39_1D3HS:H39_1D3CK	0.0715732	down	4697.64	5609.63	5496.14	5252.22	4966.87	5618.91	2435.13	2293.39	1940.74	2182.32	2638.15	2947.14	4926.27	5229.01	5377.5	5449.33	4797.31	5743.47	1063.18	1225.88	1351.66	706.554	1846.39	1559.49	8776.24	7848.12	8646.06	7776.06	8146.21	7247.16	1433.06	1708.94	1127.17	1836.31	1435.38	1288.1	7129.43
M255T126	0.335588	3.27181e-10	0.0021645	2.17667e-08	0.00527843	1	1	1	1.52105	H39_1D3HS:H39_1D3CK	0.252427	down	6230.74	5333.16	5696.12	5659.25	5623.99	5222.43	2134.56	1891.6	1867.38	1948.95	1804.7	1684.16	6982.05	6929.83	7564.28	7289.95	8741.29	7452.07	2123.71	1835.41	2021.53	2055.23	1952.28	1914.51	6325.04	6804.02	5341.49	6463.63	5894.88	6157.55	14432.9	16170.4	15363.8	14953	13685.2	12973.7	6768.7
M255T138	0.306268	5.29314e-12	0.0021645	1.29377e-09	0.00527843	1	1	1	1.68194	H39_1D3HS:H39_1D3CK	0.118122	down	5119.67	4798.71	4671.59	4423.62	4874.86	5076.38	1447.86	1467.19	1352	1505.06	1489.2	1609.68	5686.12	6374.25	7180.23	7210.63	6462.64	5430.21	1810.49	1840.15	1868.98	1969.83	1690.18	1588.66	5902.21	5765.97	12175.2	5490.94	5451.31	5824.82	9686.89	8070.73	8046.57	9120.99	8874.05	9071.48	4828.97
M255T166	2.18586	6.59792e-08	0.0021645	1.11618e-06	0.00527843	1	1	1	1.49119	H39_1D3HS:H39_1D3CK	0.206368	up	578.858	511.329	562.462	544.195	520.528	451.363	1039.32	1324.56	1283.64	1091.82	1107.69	1079.4	613.474	494.24	645.625	257.996	740.181	306.462	1644.45	1607.17	1450.1	1516.91	1911.75	1635.99	504.508	525.625	553.467	591.695	543.339	471.422	702.527	663.042	398.074	758.038	631.493	410.745	512.302
M256T146	2.05454	0.000142026	0.0021645	0.000557281	0.00527843	1	1	1	1.38962	H39_1D3HS:H39_1D3CK	0.16847	up	315.362	448.687	318.812	311.241	268.892	232.553	642.523	670.982	603.707	604.432	774.306	598.519	302.995	222.62	276.94	241.918	467.969	425.527	683.957	628.897	672.421	504.221	469.973	489.937	528.434	568.805	695.545	437.689	354.854	381.782	715.642	619.523	665.627	656.366	787.419	938.157	601.112
M257T428	0.374006	0.00217916	0.0021645	0.00551638	0.00527843	1	1	1	1.46916	H39_1D3HS:H39_1D3CK	0.224439	down	1582.85	655.502	1665.92	863.736	1473.49	1961.06	446.915	414.391	501.802	619.436	485.908	599.353	1005.88	1213.18	819.988	878.627	492.423	1443.53	851.355	739.155	469.518	364.614	408.434	426.618	628.571	633.87	939.273	858.852	850.556	990.599	446.178	549.676	629.999	474.041	372.366	321.534	2419.91
M258T251	0.368109	1.11914e-06	0.0021645	1.03055e-05	0.00527843	1	1	1	1.5541	H39_1D3HS:H39_1D3CK	0.0674039	down	2579.45	2382.46	2516.91	2456.29	2222.9	2472.63	842.212	756.778	1062.45	1009.77	912.152	802.316	3606.89	3518.22	3280	3264.29	3411.71	3614.92	879.236	710.754	1103.91	974.912	925.272	885.469	2918.08	3551.21	3226.54	3242.47	3179.3	3050.45	2354.73	2761.42	2090.64	2551.38	2597.21	2688.21	2450.97
M258T70_2	0.360902	6.71958e-05	0.0021645	0.000304878	0.00527843	1	1	1	1.55086	H39_1D3HS:H39_1D3CK	0.196	down	4592.13	5239.26	4628.97	4234.94	4460.35	4196.99	1454.37	1998.02	2235.01	1205.78	1721.36	1257.08	6222.67	6063.41	6084.17	6028.1	6715.81	6611.75	952.545	1527.26	1567.78	1578.28	1665.25	1391	4870.92	4828.9	5478.41	5026.87	3403.99	3708.35	7958.54	8339.52	9162.96	7510.28	7691.09	7498.29	5073.46
M258T92	0.29055	0.00158168	0.0021645	0.00419397	0.00527843	1	1	1	1.87448	H39_1D3HS:H39_1D3CK	0.128205	down	879.518	510.42	1182.26	1259.41	1005.96	1201.33	287.212	170.249	94.1783	391.037	404.112	407.814	526.735	1018.89	1113.68	1540.74	634.139	1494.59	255.924	720.741	495.174	434.558	429.448	479.466	673.107	937.132	485.134	996.095	873.786	743.614	1434.36	1606.94	1650.07	1937.81	1996.99	1943.33	834.355
M259T116	0.34186	0.000236273	0.0021645	0.00084581	0.00527843	1	1	1	1.42688	H39_1D3HS:H39_1D3CK	0.162752	down	26204.2	30093.9	40846.2	45636.7	36006.6	31499.3	6929.63	8948.46	8820.42	17041.8	16017.4	14130.9	62709.9	59420.6	94622.1	61812.3	39023.1	61645.3	10402.6	17675	16670	9458.89	18475.2	11834.2	38813.2	46247.8	58841.1	46824.8	86046.8	45878.6	97012.8	137185	142705	133748	120002	116905	43016.1
M259T170	0.34451	3.84481e-10	0.0021645	2.37137e-08	0.00527843	1	1	1	1.78674	H39_1D3HS:H39_1D3CK	0.0556123	down	238202	213969	236108	216275	214061	214090	76376.1	79326.1	77228.3	75488.7	73580.4	77131.1	204828	199061	220930	246782	218161	222998	78223.2	84139.2	76693.5	76765.4	86223.3	89949.4	181854	175085	184314	161709	177304	178370	148051	142066	134892	136477	134610	147631	172296
M259T183	0.482945	0.00269535	0.0021645	0.0066386	0.00527843	1	1	1	1.36728	H39_1D3HS:H39_1D3CK	0.0591673	down	3945.07	3178.66	6359.45	3822.23	3815.72	3556.94	973.325	2077.15	2242.51	2514.57	2556.21	1554.41	2527.85	7839.84	2824.08	7834.01	2688.49	7967.18	1713.31	2246.74	1461.78	2210.17	1749.1	2438.13	2935.1	3252.96	3295.87	3064.65	3340.22	2785.27	4796.74	4649.11	4856.78	2104.3	2057.86	1961.5	2203.22
M259T197	0.489695	0.00262677	0.00865801	0.00648586	0.0177078	0.944444	0.777778	1	1.44829	H39_1D3HS:H39_1D3CK	0.250277	down	5642.26	4242.2	6130.11	5348.51	5686.34	4184.05	2798.1	2647.2	2040.02	1566.71	1816.28	4426.55	4070.43	4498.2	5629.22	5566.69	4248.62	4676.1	1242.16	2840.08	1434.15	2112.52	1942	3144.08	2510.11	3752.84	3660.66	3080.36	3366.73	3693.04	7130.38	6971.47	7839.62	6554.18	5710.94	5326.09	3401.03
M259T221	0.262055	6.44105e-06	0.0021645	4.45011e-05	0.00527843	1	1	1	2.18659	H39_1D3HS:H39_1D3CK	0.144903	down	2423.62	2444.95	1937.14	2219.87	1861.57	2050.18	565.491	456.105	371.398	691.405	587.178	718.719	1777.16	2242.4	2515.81	2032.56	1831.32	1710.79	945.736	706.457	414.547	678.623	616.565	688.678	2733.47	2862.14	2690.77	2426.46	2792.56	4070.2	1382.26	1027.62	1087.92	817.704	2130.61	1112.85	1129.93
M259T230_1	3.44021	2.17173e-05	0.0021645	0.000120203	0.00527843	1	1	1	1.70442	H39_1D3HS:H39_1D3CK	0.0815353	up	2299.59	1973.34	2128.18	3552.43	2895.63	2538.53	8462.78	8946.22	8896.57	8744.39	8512.09	9374.85	2185.1	3419.89	2396.75	3886.05	4740.45	3511.31	8240.11	9050.23	8989.48	9431.49	10081.7	10344.7	5026.46	4587.99	5387.06	4157.35	5467.15	4927.69	2224.44	2458.28	2627.11	2457.04	2768.07	2276.37	1056.8
M259T283	7.75981	3.80762e-10	0.0021645	2.37137e-08	0.00527843	1	1	1	2.00922	H39_1D3HS:H39_1D3CK	0.0579967	up	4137.41	3415.73	4215.71	3830.88	4726.31	4315.16	31691.4	29776.1	31544	34801.7	33276	30121.9	2197.67	2535.68	2529.57	2233.08	2313.4	2262.68	47027.9	45705.2	46186.5	45117.2	44929.9	43183.1	1697.15	1592.18	2140.64	1696.27	1545.73	1458.73	525.11	557.669	557.981	510.966	670.693	549.006	607.781
M259T321	11.1015	2.75741e-05	0.0021645	0.000146296	0.00527843	1	1	1	2.439	H39_1D3HS:H39_1D3CK	0.0945187	up	95.9804	219.352	279.4	393.338	174.132	230.742	2411.21	3010.47	2797.49	2401.87	2192.14	2650.56	270.127	573.128	574.74	432.139	690.589	483.343	8973.52	9000.8	8917.91	8311.59	8498.38	8343.76	180.33	192.505	285.575	243.768	137.654	135.586	32.0968	102.618	101.149	31.7872	18.3169	76.5493	390.079
M259T45	0.424011	1.30629e-07	0.0021645	1.89239e-06	0.00527843	1	1	1	1.24648	H39_1D3HS:H39_1D3CK	0.072862	down	1307.07	1588.92	1797.09	1323.76	1471.12	1501.35	659.087	644.527	720.695	600.331	533.517	653.407	1276.4	1415.55	1207.76	1479.84	1474.3	1041.58	878.357	695.495	688.677	717.085	709.676	658.095	919.233	932.433	992.256	1109.97	996.638	998.542	1286.97	1238.6	1282.85	1368.93	1338.18	1147.6	1269.92
M259T53	0.340926	2.90574e-08	0.0021645	5.95325e-07	0.00527843	1	1	1	1.86383	H39_1D3HS:H39_1D3CK	0.204616	down	2794.3	3332.91	3213.64	3336.15	3373.35	3535.01	1056.27	1040.03	1220.87	947.142	1324.53	1088.3	3819.03	3855.98	3199.87	3718.94	3413.29	2918.45	1798.78	1984.17	1404.26	1351.65	1150.04	1298.07	2429.4	2908.42	2731.11	2620.04	2938.91	2873.35	1871.62	1735.03	2383.26	1981.46	1242.59	1259.47	2407.04
M260T119	0.44913	0.000289208	0.0021645	0.000997903	0.00527843	1	1	1	1.19917	H39_1D3HS:H39_1D3CK	0.172394	down	2597.87	3716.93	4485.19	5592.36	4750.76	3400.81	1979.95	1370.01	1405.78	1976.84	2334.86	1955.95	4766.21	4841.37	4971.05	10690.8	5135.68	7346.27	1765.46	1695.5	1759.81	2057.27	1436.67	2442.82	4812.38	5255.82	6171.05	5306.15	5933	4576.9	4483.62	13272.1	14439.3	12757.4	12565	13194.2	3892.68
M260T170	0.364758	1.00732e-10	0.0021645	9.61995e-09	0.00527843	1	1	1	1.71747	H39_1D3HS:H39_1D3CK	0.0495667	down	22226.9	23347.6	24791	22607.2	20444.9	22698.1	7815.49	8506.18	8406.08	8250.36	7845.51	8825.71	19636	20966.3	21544.1	24761.5	22609.8	22325.6	7280.79	8386.62	8580.11	7813.96	10180.1	8933.36	17259.8	18831.4	17024.7	18122.5	17261.8	17236.1	16175.1	14398.3	14865.4	14338.7	14068.9	17467.4	16082.2
M260T190	0.483737	2.43355e-10	0.0021645	1.95664e-08	0.00527843	1	1	1	1.51839	H39_1D3HS:H39_1D3CK	0.0706747	down	9899.52	9389.5	9695.31	8989.72	8916.03	8678.85	4729.33	4637.1	4221.8	4508.13	4344.52	4439.88	6039.2	6512.85	8539.08	7114.11	6863.33	8968.76	4443.44	3894.28	4045.28	4989.49	4756.26	4540.96	9920.19	9719.92	9163.48	10088	9527.31	9594.82	4617.55	5575.44	4988.86	5227.69	4944.69	5091.28	7776.93
M260T283	7.51196	2.37308e-10	0.0021645	1.95153e-08	0.00527843	1	1	1	2.04866	H39_1D3HS:H39_1D3CK	0.0798709	up	481.216	398.502	516.224	475.278	595.937	473.964	3702.24	3152.5	3499.05	4079.55	3827.45	3832.78	302.796	352.478	267.363	287.661	279.784	306.957	5207.13	5305.51	5612.35	5414.63	5805.97	5465.03	271.443	282.217	374.882	160.4	230.577	201.412	159.828	107.129	154.477	113.203	160.425	142.098	77.3616
M261T180	0.440468	0.00305603	0.004329	0.00737358	0.00960001	0.972222	0.833333	1	1.66927	H39_1D3HS:H39_1D3CK	0.105734	down	4661.12	4644.27	4063.13	4780.56	5190.8	5059.66	4373.9	1433.49	1716.4	1336.19	1733.28	1915.83	4334.24	4412	4700.73	4147.76	3236.58	5253.61	2498.27	2003.27	2410.09	2494.49	1926.49	2139.1	4686.75	4763.36	4535.37	5234.52	5792.42	4250.7	6148.41	7416.69	6738	6353.94	7369.94	6318.57	4180.71
M262T125	0.330091	3.00846e-09	0.0021645	1.06665e-07	0.00527843	1	1	1	1.62507	H39_1D3HS:H39_1D3CK	0.232291	down	4816.1	5680.06	4830.96	4604.1	4169.05	4537.92	1747.76	1399.17	1406.26	1669.81	1570.91	1659.29	7866.56	8982.8	8541.87	9294.48	8072.13	6609.19	1501.11	1642.24	1818.02	1576.06	1560.37	1469.12	3680.56	3615.98	3728.27	3837.23	4388.48	3972.59	3304.68	3559.21	3389.88	3642.88	3621.47	5632.89	3424.93
M262T178	0.498973	0.00937886	0.025974	0.0194918	0.0462811	0.888889	0.666667	1	1.06308	H39_1D3HS:H39_1D3CK	0.111934	down	1800.33	577.284	1513.07	1405.07	1441.06	1582.2	751.789	763.731	669.856	967.607	443.96	554.015	1584.35	1673.9	1342.31	1336.79	1992.87	1561.28	686.608	636.271	707.461	530.434	447.431	587.06	1614.1	1821.48	1178.55	1483.17	1532.76	1792.92	2366.1	1785.06	3077.02	2093.6	2756.22	2565.9	1331.8
M263T196	0.335774	5.41874e-07	0.0021645	5.74989e-06	0.00527843	1	1	1	1.732	H39_1D3HS:H39_1D3CK	0.0425057	down	67002.8	62452.8	64006.4	66148.8	65653.6	67634.8	20034.9	19670.2	25405	24207.5	20240.9	22367	60479.8	55821.4	54641.5	64547.2	51258.3	63577.7	21039.6	18163.8	20265.7	18331.8	16940.6	18624.2	57739.9	62927.3	53066.1	59274.9	60837.5	65483.5	47645.7	54517.3	70584.6	57885	60398.7	56484.2	44534.7
M263T214	0.411826	0.000504608	0.0021645	0.00162027	0.00527843	1	1	1	1.91127	H39_1D3HS:H39_1D3CK	0.108089	down	1095.83	1222.72	883.74	1213.73	1054.93	1169.24	560.948	311.913	433.133	620.78	528.21	279.616	702.733	703.539	793.698	734.416	1155.07	599.454	725.892	576.092	471.305	532.447	642.198	520.774	940.602	1121.6	987.522	950.879	941.209	1044.32	672.071	644.44	510.22	438.155	575.497	540.51	851.901
M263T286	5.74586	4.14926e-06	0.0021645	3.0595e-05	0.00527843	1	1	1	2.30743	H39_1D3HS:H39_1D3CK	0.125042	up	760.107	691.017	443.695	567.52	728.082	1117.5	3948.87	5190.65	3601.52	3764.99	3741.9	4504.8	405.747	404.533	423.611	489.709	481.586	430.856	1805.93	1613.77	2799.43	1589.67	1911.62	1929.21	721.887	516.925	651.836	556.894	546.969	659.572	1165.13	1321.66	1058.2	1103.15	905.959	1295.35	607.519
M263T67	0.372701	1.21787e-06	0.0021645	1.09857e-05	0.00527843	1	1	1	1.49556	H39_1D3HS:H39_1D3CK	0.159001	down	1121.84	1028.16	1156.36	1462.26	1357.89	1298.44	495.437	325.01	481.223	497.527	439.877	528.213	1793.66	1807.57	1601.47	1786.67	1482.19	1325.2	582.617	454.123	664.229	366.531	232.337	195.956	719.63	1300.68	1221.01	1158.84	1176.96	1363.93	1064.34	1150.78	1357.66	1925.42	1352.07	1563.74	1200.81
M263T96	0.265814	0.00493515	0.0021645	0.0111616	0.00527843	1	1	1	2.04076	H39_1D3HS:H39_1D3CK	0.159087	down	532.557	518.982	966.901	1055.83	731.44	733.479	95.2649	154.573	40.7448	266.148	392.627	257.219	380.149	618.184	876.487	1250.79	517.578	1339.92	130.992	309.029	225.658	216.71	308.74	348.355	571.168	930.56	494.575	1193.37	1220.11	786.844	904.863	788.333	784.335	848.922	951.904	1405.64	616.048
M264T187	2.55134	3.85556e-05	0.0021645	0.000192485	0.00527843	1	1	1	1.18629	H39_1D3HS:H39_1D3CK	0.0992517	up	969.708	966.829	1231.98	1625.65	831.678	1208.18	2531.7	2524.29	2836.85	3159.05	3362.84	3021.22	549.481	959.192	993.691	975.64	536.919	1284.52	10483.7	10369.1	10743.1	10007.9	10741.6	12128.5	853.095	886.221	704.403	899.807	959.84	962.481	1750.6	1529.22	1481.34	1682.35	1669.01	1647.95	463.124
M264T196	0.387032	0.000768054	0.0021645	0.00227724	0.00527843	1	1	1	1.63014	H39_1D3HS:H39_1D3CK	0.103902	down	10072	9668.96	9604.16	9890.75	9486.71	9144.39	3837.46	3887.25	4549.15	3994.22	4303.26	1825.03	7770.37	9746.22	10172.6	11387	8105.62	9670.02	4543.84	3810.45	4416.31	4031.32	3283.04	3691.59	8392.75	9754.19	8512.29	8874.31	9449.88	10238.9	8550.98	10460.3	13860.2	10315.3	9300.62	11119.2	7415.12
M264T227	0.413987	8.11831e-08	0.0021645	1.32056e-06	0.00527843	1	1	1	1.39255	H39_1D3HS:H39_1D3CK	0.0884188	down	3767.51	3200.56	4120.12	3344.45	4026.96	3433.5	1614.08	1255.93	1661.02	1355.56	1649.34	1527.52	3767.11	4295.63	3854.25	4379.77	3929.3	4502.05	1347.01	2007.41	1895.01	1977.7	1656.54	1846.28	2595.84	2819.53	3020.71	3143.67	2676.76	2602.77	444.488	766.255	827.132	713.779	907.163	908.299	3356.24
M265T136	2.06845	5.38005e-08	0.0021645	9.71197e-07	0.00527843	1	1	1	1.3909	H39_1D3HS:H39_1D3CK	0.106489	up	881.058	869.736	735.002	740.444	837.981	871.95	1687.98	1764.79	1757.22	1545.77	1678.06	1776.41	1060.67	990.25	1079.33	1225.09	1003.71	1047.99	1781.86	2181.02	2258.5	2130.82	1965.81	1889.65	761.476	767.266	701.83	798.26	764.652	671.962	674.942	629.339	604.603	648.852	606.956	617.833	671.233
M265T179	0.469727	2.64441e-08	0.0021645	5.51322e-07	0.00527843	1	1	1	1.46513	H39_1D3HS:H39_1D3CK	0.0718665	down	24065.4	25341.9	25952.8	27710.6	27984.4	27982	10809.1	12312.4	13189.8	13368.2	13341.8	11682.7	23336.4	20947	18787.4	21869.6	20145.2	21576.3	11391.3	11763.4	12639.5	10759.2	16218.9	13820.8	22356.7	26356.5	22317.2	25431.4	28765.1	27457.4	7452.51	8608.74	8077.63	7293.82	9320.29	7322.08	20038.4
M265T238	2.02472	1.03873e-05	0.0021645	6.59906e-05	0.00527843	1	1	1	1.49909	H39_1D3HS:H39_1D3CK	0.245079	up	1717.96	1427.08	1412.51	1280.97	1755.41	1482.73	3236.51	2613.25	2610.91	3222.66	3928.77	2765.62	2820.4	3060.58	3348.12	3399.46	2643.95	2971.69	3572.44	5074.93	3119.68	3129.14	3786.2	3495.43	2745.59	2691.21	2775.96	2365.2	2513.07	2789.69	2503.4	1767.82	2039.21	1738.82	2531.97	2565.8	3607.4
M265T270	3.90994	1.65643e-07	0.0021645	2.28086e-06	0.00527843	1	1	1	1.96857	H39_1D3HS:H39_1D3CK	0.221749	up	6639.26	8804.98	7399.65	7539.44	7742.15	7841.08	29363	29971.2	30622	30247.6	29643.3	29879.3	4753.38	5391.17	5124	4607.99	7986.43	4723.61	24615.2	25204.1	7445.15	22983.3	22755.4	23536.1	4690.93	3942.53	3917.51	4640.34	5061.83	4137.4	7161.34	4615.05	5126.6	4831.4	7164.72	4001.89	2601.67
M265T491	0.373707	0.00273277	0.004329	0.00671949	0.00960001	0.972222	0.833333	1	1.74784	H39_1D3HS:H39_1D3CK	0.276065	down	15925.6	9127.54	17339.6	4753.55	10682	9829.95	3794.24	3384.81	3224.66	3322.55	3304.2	8253.84	3479.58	7227.27	7776.04	3248.66	3558.45	6563.68	3211.27	6775.83	3181.56	3067.63	3186.76	6885.07	4433.88	7618.94	3517.72	3691.88	3270.47	3502.89	9023.14	4064.9	8444.04	4152.36	4021.09	3685.74	5111.49
M265T57	3.42356	3.6141e-05	0.0021645	0.000182586	0.00527843	1	1	1	2.0568	H39_1D3HS:H39_1D3CK	0.287096	up	412.823	186.645	264.146	479.446	315.129	326.472	714.982	1131.25	1221.23	1183.71	1426.91	1116.52	193.45	311.092	450.355	295.356	292.757	648.08	310.022	821.404	635.764	762.319	1197.73	1263.48	183.139	356.582	376.494	283.848	322.058	235.769	394.806	229.029	231.765	96.5674	371.06	248.306	325.832
M265T63	2.02683	0.00296414	0.00865801	0.00718996	0.0177078	0.944444	0.75	1	1.41312	H39_1D3HS:H39_1D3CK	0.284428	up	688.448	471.845	291.453	528.589	742.472	637.942	1226.75	1290.54	866.514	1364.87	1377.12	685.873	1045.54	819.13	502.419	922.333	770.314	670.255	1456.5	1266.35	1435.75	1665.08	1097.73	1144.31	446.194	575.583	639.114	611.6	1025.36	799.819	385.804	932.035	1176.71	896.999	763.353	1253.56	601.319
M266T270	2.63335	0.000524385	0.0021645	0.00167379	0.00527843	1	1	1	1.47515	H39_1D3HS:H39_1D3CK	0.206059	up	1053.21	1045.72	882.968	993.202	1018.43	959.332	2136.96	1796.93	2495.99	2216.51	4383.27	2646.29	760.201	549.064	960.898	664.861	516.063	517.531	2014.6	2145.08	3596.94	2482.49	939.196	1341.11	765.873	950.23	975.342	590.018	855.604	569.518	605.919	312.345	798.112	376.263	586.727	564.991	622.71
M267T170	0.496011	1.71871e-06	0.0021645	1.47914e-05	0.00527843	1	1	1	1.32818	H39_1D3HS:H39_1D3CK	0.0599897	down	3568.12	3372.26	2711.93	3694.66	3784.68	3817.5	1635.23	1998.89	1714.17	1795	1804.06	1443.67	3411.53	3184.19	2205.07	2745.01	2890.74	2160.38	1273.45	2064.73	1557.66	2050.9	1835.39	1586.56	2837.67	3509.59	3888.41	4014.91	3505.89	3869.22	6479.9	5475.96	6616.18	6690.86	5869.27	6559.12	3172.09
M267T434	2.04536	6.25133e-06	0.0021645	4.33929e-05	0.00527843	1	1	1	1.13103	H39_1D3HS:H39_1D3CK	0.206884	up	303.075	282.706	376.432	377.143	331.407	427.755	708.035	794.481	581.486	675.308	760.506	772.411	549.018	703.318	518.122	670.815	549.875	410.496	1161.66	1215.76	1091.49	1276.07	1171.96	1040.98	535.053	649.848	667.086	530.673	580.482	512.298	749.858	763.243	853.184	732.474	958.999	524.217	826.504
M267T97	0.353365	0.019979	0.025974	0.0375065	0.0462811	0.888889	0.638889	1	1.64444	H39_1D3HS:H39_1D3CK	0.158956	down	1203.23	520.099	947.16	2733.98	1460.38	1474.62	122.605	149.343	217.695	1242.5	857.827	356.909	536.71	638.902	1413.66	2909.22	585.007	3413.41	209.047	465.784	461.259	354.142	1064.63	1769.09	798.594	1148.51	696.32	1648.36	3610.34	969.643	1585.44	1624.35	1473.1	1911.96	2108.6	2738.07	993.142
M268T122	0.215315	8.24576e-07	0.0021645	8.05663e-06	0.00527843	1	1	1	2.19199	H39_1D3HS:H39_1D3CK	0.142027	down	5838.5	8604.25	9692.4	10048.2	6179.2	8954.24	1378.7	1919.28	1892.85	1898.5	1867.77	1661.54	9669.05	9479.1	8017.67	10494.7	7380.26	11557.1	2090.92	1951.69	1907.35	1688.38	1924.22	2312.1	4210.35	6138.83	5563.52	6116.93	6473.31	3950.33	5570.61	8018.84	7957.88	8191.76	7764.54	5834.38	5679.4
M268T215	0.42371	0.000445033	0.0021645	0.00145905	0.00527843	1	1	1	1.49415	H39_1D3HS:H39_1D3CK	0.144942	down	965.689	968.652	961.21	968.82	762.622	972.372	398.966	218.039	536.538	435.566	389.116	394.282	623.371	703.985	903.391	806.321	654.835	754.946	184.045	480.634	459.061	427.899	403.906	228.619	953.766	1261.37	1042.12	1302.86	1532.04	1118.81	1586.99	1958.42	1679.49	2147.2	1912.56	2170.79	869.608
M269T286	2.14558	0.00182951	0.0021645	0.00475528	0.00527843	1	1	1	1.23611	H39_1D3HS:H39_1D3CK	0.124038	up	2071.86	2620.42	2320.45	4118.52	1610.73	3952.42	7248.55	5349.45	5152.1	7163.13	5143.14	5762.74	2338.08	2268.79	3298.64	5673.4	2503.65	2390.42	7468.06	7997.85	8340.86	7663.95	8468.85	7846.38	5664.57	1984.37	2136.56	3693.95	2327.58	2038.08	10630.7	9883.15	8920.73	9452.19	9162.79	10667.9	3447.18
M269T468	0.186233	6.10806e-10	0.0021645	3.47748e-08	0.00527843	1	1	1	2.03691	H39_1D3HS:H39_1D3CK	0.0815349	down	5110.86	6381.34	5562.86	5899.37	5605.27	5045.19	905.787	1128.66	941.518	954.917	1247.72	1079.75	4823.57	4879.91	5587.1	4869.89	4682.9	4676.08	461.988	398.115	457.562	476.215	372.191	497.573	12673.2	9778.56	9722.93	9814.88	11002.6	10442.3	3981.02	3543.02	3865.97	3227.57	3891.76	3771.27	15891.8
M270T166	0.345841	0.000116653	0.0021645	0.000476618	0.00527843	1	1	1	1.69476	H39_1D3HS:H39_1D3CK	0.239498	down	8595.27	14173.6	8947.54	9952.16	13859.2	14190.4	4204.78	3992.33	3888.5	4046.37	4052.21	3927.23	14417.5	8868.77	7880.96	13408.3	8569.6	10264.8	8211.46	4443.24	4574.95	4373.3	4350.56	4383.47	5721.53	6296.35	8012.73	8927.42	8631.3	8826.83	3240.96	6842.1	6521.94	2701.11	3045.89	8144.16	9467.1
M270T286	3.35187	1.87262e-06	0.0021645	1.57945e-05	0.00527843	1	1	1	1.63006	H39_1D3HS:H39_1D3CK	0.14748	up	342.439	237.4	226.441	312.469	290.753	279.1	802.556	684.08	993.311	1085.71	1258.9	835.416	286.884	290.201	393.176	360.109	388.607	500.564	1046.16	1583.76	1478.47	1065.83	1022.79	1241.35	329.648	299.865	236.917	371.496	317.511	288.708	2068.78	1501.76	1709.9	1999.91	1420.32	2223.79	333.594
M270T330	0.499588	0.00167611	0.0021645	0.00441076	0.00527843	1	1	1	1.00094	H39_1D3HS:H39_1D3CK	0.213374	down	1126.09	1473.45	1675.99	1187.75	2097.99	953.325	659.366	777.092	741.059	787.003	875.542	413.731	1546.58	1060.01	1321.56	1476.13	1294.74	1391.44	413.283	407.794	381.621	370.715	602.586	427.484	1315.62	1722.6	973.631	768.581	2048.31	1434.12	203.291	266.088	155.751	240.039	139.418	251.734	1989.14
M270T468	0.204687	4.77916e-07	0.0021645	5.24026e-06	0.00527843	1	1	1	1.91872	H39_1D3HS:H39_1D3CK	0.119805	down	868.67	1164.24	830.518	919.96	938.179	950.699	157.916	164.621	216.841	174.73	167.195	279.734	908.164	809.569	1037.13	1005.26	666.064	879.062	115.191	81.2302	77.0434	44.7618	82.2399	47.9657	1991.6	1548.84	1601.91	1632.05	1820.29	1693.15	693.725	600.448	782.328	533.477	609.424	726.802	2510.5
M271T166	0.339962	2.02647e-06	0.0021645	1.69473e-05	0.00527843	1	1	1	1.97002	H39_1D3HS:H39_1D3CK	0.287865	down	1781.74	1338.32	1393.15	1984.77	2071.53	1992.89	505.92	531.844	630.573	680.486	586.593	655.401	1887.76	2208.07	1132.63	1112.73	1978.93	1460.1	627.672	716.85	1491.29	605.626	616.791	721.327	993.358	970.461	921.95	1313.25	1171.61	1559.39	1083.09	1486.46	1407.09	543.428	2375.24	527.425	1246.2
M271T243	2.84647	0.000251559	0.0021645	0.000888225	0.00527843	1	1	1	1.78465	H39_1D3HS:H39_1D3CK	0.0587837	up	971.045	878.322	1105.75	1914.52	1900.01	1264.56	3994.6	4204.84	4118.67	3166.06	3942.01	3442.87	2778.45	1822.33	1960.64	1780.67	3442.21	1849.15	5630.85	5894.35	5616.27	6837.68	5328.08	5331.15	4516.09	4487.89	4523.53	4322.33	4905.38	4180.33	6741.59	6620.78	7487.62	6460.76	6835.92	7364.93	4795.06
M271T442	0.221033	6.41821e-09	0.0021645	1.86285e-07	0.00527843	1	1	1	1.88464	H39_1D3HS:H39_1D3CK	0.0681784	down	133456	125635	130582	132340	112347	119497	29597	24790	33807.9	27908.1	25927.1	24597.2	111437	109729	109440	93451.6	135439	116087	18589.5	21659.7	19774.3	22578.2	19142.8	19159.3	278117	232679	224113	208453	191609	247072	37493.5	36499.6	36938.8	35081.6	35784	37541.1	376300
M272T128	0.414805	3.32352e-07	0.0021645	3.92786e-06	0.00527843	1	1	1	1.80221	H39_1D3HS:H39_1D3CK	0.0554857	down	4897.39	3607.73	4911.79	4803.48	5037.9	4663.07	1853.87	1738.06	1823.66	2093.74	2024.82	2047.77	4351.83	5018.47	4974.71	5343.92	3733.53	5132.38	3094.62	3071.28	3065.29	2930.42	2983.83	2991.48	4152.72	4379.39	3335.57	4277.39	4451.71	4210.16	1956.64	2674.85	2652.33	2774.78	2559.65	2531.49	3750.47
M272T136	0.392431	5.36734e-06	0.0021645	3.81056e-05	0.00527843	1	1	1	1.36276	H39_1D3HS:H39_1D3CK	0.183905	down	1255.85	1271.86	1153.91	927.741	1124.43	1503.71	474.814	472.298	453.701	431.272	482.63	525.503	1420.83	1804.79	2012.92	1969.54	1882.91	1061.98	444.342	518.384	472.62	506.448	480.104	488.327	2042.88	1791.9	1669.1	1606.26	1563.59	2065.1	3174.37	2867.4	2706.41	3270.52	3248.26	3599.17	1198.65
M272T243	2.2085	1.55589e-05	0.0021645	9.1575e-05	0.00527843	1	1	1	1.40401	H39_1D3HS:H39_1D3CK	0.219534	up	301.967	248.106	316.943	235.758	362.733	224.8	546.704	695.633	703.01	530.352	591.03	666.311	577.929	410.993	471.716	437.679	470.601	526.322	930.033	1046.47	1119.09	903.404	615.817	651.952	712.271	678.029	544.25	704.693	648.687	502.107	1135.42	934.654	954.129	1155.67	1293.76	1266.7	702.834
M272T443	0.217316	3.65802e-10	0.0021645	2.3129e-08	0.00527843	1	1	1	1.90914	H39_1D3HS:H39_1D3CK	0.0995712	down	17015.7	17579.2	18465.7	16839.2	19562.8	18272.6	4291.11	3447.23	4375.9	3916.15	3697.87	3684.34	15429.3	16226.5	16558.8	13706	18319.1	16037.3	2828.38	3315.82	2992.21	3318.29	3423.59	2749.44	39508	41221.4	33437.9	31941.1	29301.7	37399.4	5322.34	5517.17	6010.28	5473.8	6536.4	6268.2	46958.3
M273T179	0.315974	4.55953e-05	0.0021645	0.000220924	0.00527843	1	1	1	1.55808	H39_1D3HS:H39_1D3CK	0.271603	down	4660.47	6917	7607.37	4532.84	8194.57	7892.9	1600.8	2864.29	1545.81	1546.12	3051.87	1968.48	5456.09	7916.87	5400.04	8876.88	6236.07	5686.78	1655.17	2933.65	1372.22	1431.08	3468.62	4183.35	4402.12	3368.99	4450.91	6462.52	10248.9	8949.33	1640.51	1981.06	3681.48	1881.18	1591.84	1944.19	6970.77
M273T230	3.36686	3.01427e-06	0.0021645	2.35766e-05	0.00527843	1	1	1	2.05111	H39_1D3HS:H39_1D3CK	0.0956638	up	2258.87	2914.63	2571.2	1779.14	2802.09	2626.18	7813.68	8080.01	7876.56	9158.71	8608.16	8804.62	2976.69	2610.12	2526.43	3243.55	3004.27	3086.5	4392.83	4437.56	4908.32	5293.53	4647.88	4125.24	2057.57	2633.01	2488.05	2124.98	2206.61	1978.99	1039.19	993.699	1349.53	1522.96	772.739	1658.96	1980.31
M273T260	2.5576	0.00147641	0.0021645	0.00396283	0.00527843	1	1	1	1.29306	H39_1D3HS:H39_1D3CK	0.263781	up	662.018	751.773	1081.19	907.174	1098.6	1551.08	5237.16	1815.42	2026.41	2356.03	1959.63	2083.54	1287.35	1033.24	1396.82	624.472	425.836	1443.86	2391.01	2185.2	2159.77	2042.68	1922.26	4056.78	1166.17	659.311	573.159	1034.17	873.847	1196.61	699.844	889.716	499.119	865.374	523.824	779.423	504.439
M273T443	0.244299	5.23517e-09	0.0021645	1.57632e-07	0.00527843	1	1	1	1.804	H39_1D3HS:H39_1D3CK	0.0865911	down	1981.7	1905.91	2431.9	1685.3	1814.36	2088.34	510.449	391.398	575.656	514.742	430.388	486.361	1390.09	1472.87	1824.33	1749.75	1829.87	1701.9	339.63	344.271	404.964	327.572	342.185	314.475	3721.2	3969.43	4759.86	3865.25	3009.76	4506.35	788.644	792.178	800.585	576.224	837.615	707.488	5228.67
M273T45	0.442229	3.01248e-07	0.0021645	3.66104e-06	0.00527843	1	1	1	1.46194	H39_1D3HS:H39_1D3CK	0.120124	down	1037.23	1153.37	1076.27	1028.07	1194.53	981.625	450.936	450.09	571.444	456.192	413.132	519.906	853.929	987.948	954.822	1022.51	1023.98	967.396	463.893	381.631	417.654	435.983	451.803	423.216	686.623	669.117	686.909	741.19	729.053	742.951	745.858	759.841	766.962	645.662	771.877	670.224	906.9
M274T127	0.393794	5.92562e-10	0.0021645	3.40637e-08	0.00527843	1	1	1	1.57491	H39_1D3HS:H39_1D3CK	0.115527	down	11058.1	10924.8	12162.1	12409.6	11458	12458.5	4365.55	4382.73	5267.55	4726.16	4386.07	4622.98	11163.6	11225.4	11126.5	11708.8	10779.5	11874.4	5042.48	5023.12	5026.71	4993.28	4963.03	5042.79	7282.3	8103.66	8121.53	8600.37	8496.7	8141.47	4437.4	7926.44	6972.96	8385.84	6362.63	4546.34	7537.02
M274T171	0.445538	0.00173495	0.0021645	0.00454542	0.00527843	1	1	1	1.53726	H39_1D3HS:H39_1D3CK	0.18618	down	16869	18106.4	11479.3	10709.2	9201.7	10100.1	7548.37	4189.77	7262.68	3626.47	3675.99	7765.13	7955.17	13699.9	13803.4	14084.6	13056.6	13750.7	4423.28	7335.7	7405.66	7412.7	8433.74	7606.53	11891.3	13221.3	12465.5	12750.7	12953.9	7493.62	3534.47	4801.89	3172.99	4961.65	5287.18	5106.78	12661.8
M274T45	0.371257	3.07469e-07	0.0021645	3.70779e-06	0.00527843	1	1	1	1.58045	H39_1D3HS:H39_1D3CK	0.0958974	down	1541.55	2065.42	2102.47	1828.55	1572.38	1695.59	700.922	708.883	749.614	536.562	755.531	560.273	1738.95	2034.74	2028.81	1942.39	2095.63	1714.28	723.445	501.793	657.946	595.771	621.731	569.179	1095.8	1705.12	1663.7	1459.61	1263.9	1501.06	1739.6	1801.48	1772.05	2047.72	1746.88	1582.46	1476.53
M274T56	0.483267	5.97583e-07	0.0021645	6.15355e-06	0.00527843	1	1	1	1.3754	H39_1D3HS:H39_1D3CK	0.0766137	down	8162.72	7888.66	7006.65	8832.6	7943.24	8107.01	3443.76	3692.75	4094.09	3398.17	4610.38	3929.07	10691.2	9496.83	10520.5	10181	10454.8	11058.4	4104.26	4124.86	4891.29	4761.47	4580.14	4127.7	8235.29	8484.59	9156.68	9311.61	8325.12	8669.67	8350.84	8890.04	7021.42	8189.76	6895.37	7595.21	7148.4
M274T68	2.00072	0.000433896	0.0021645	0.00142807	0.00527843	1	1	1	1.08273	H39_1D3HS:H39_1D3CK	0.184869	up	659.642	710.223	559.553	441.419	697.492	517.005	848.991	1048.31	1225.56	1096.39	1812.05	1141.94	1178.21	4509.48	1870.04	1774.19	2032.41	1878.33	2052.83	1364.92	1985.65	1639.74	1506.51	2305.38	803.551	380.186	3878.06	564.283	599.217	371.102	1138.42	1569.41	1130.2	1077.96	935.609	1262.89	3397
M274T70	0.458982	0.00343297	0.00865801	0.00812091	0.0177078	0.944444	0.777778	1	1.32971	H39_1D3HS:H39_1D3CK	0.139704	down	4283.57	3714.01	4509.28	2050.6	4133.53	4951.58	1984.45	2355.78	2848.72	1479.05	1076.81	1106.7	5399.52	4653.78	3568.29	1169.43	5292.06	1025.38	2717.47	1448.08	1500.76	998.277	890.869	779.826	3468.41	2504.87	3421.98	1228.28	1252.45	4120.26	2165.99	3146.17	2707.16	2360.99	2494.66	1707.92	3721.68
M275T171	0.460323	0.023275	0.0021645	0.0425475	0.00527843	1	1	1	1.75201	H39_1D3HS:H39_1D3CK	0.282982	down	2495.86	2725.23	2537.85	2547.1	1851.23	1864.51	1676.89	450.417	476.368	382.152	1733.28	1735.44	1213.77	1879.58	2010.7	2127.44	2144.77	1682.45	463.704	553.842	1650.86	881.866	1559.33	1613.24	1530.23	1999.41	1587.54	2138.61	1754.32	2494.9	826.872	1055.49	835.893	686.576	895.044	626.092	1868.34
M275T218	2.00281	1.9111e-05	0.0021645	0.000108284	0.00527843	1	1	1	1.13601	H39_1D3HS:H39_1D3CK	0.0935737	up	1955.91	2960.49	2551.44	2315.69	2051.97	2555.09	4973.27	4202.7	5100.65	4670.23	4908.79	4966.03	3992.33	3233.49	3995.42	4148.71	3584.52	4106.4	6017.86	6492.68	5789.66	6814.54	6577.66	6548.08	4044.14	3925.97	3311.83	3584.72	4238	3715.84	6193.57	6293.33	6585.63	6941.78	6733.53	6797.58	2507.51
M275T257	2.0781	9.80409e-05	0.0021645	0.000412873	0.00527843	1	1	1	1.10883	H39_1D3HS:H39_1D3CK	0.161497	up	1047.74	1072.64	1860.72	1315.09	1559.14	1492.69	3177.6	3109.54	2363.27	2459.32	2660.89	3577.4	805.996	1370.65	1052.58	709.658	1222.88	782.258	4512.85	7081.09	5572.89	5281.02	5492.56	5420.49	1089.82	1823.6	1229.92	907.95	1281.3	1125.77	1092.83	1101.82	1722.48	1844.42	1883.38	897.197	1484.58
M276T291	21.9222	1.31781e-10	0.0021645	1.23853e-08	0.00527843	1	1	1	3.2952	H39_1D3HS:H39_1D3CK	0.0495984	up	2242.76	2342.7	2224.85	2328.85	2184.52	2219.89	52316	45141.5	47802.9	53978.1	53021.5	44645	1791.69	1910.53	1845.28	1931.93	2235.52	1967.41	4032.1	3538.62	3941.83	3033.56	3368.05	3877.31	109512	101282	103331	102561	102924	105781	22812.1	23998.2	24132.3	21272.9	25613	22444	8620.52
M276T344	0.422491	2.76208e-05	0.0021645	0.000146412	0.00527843	1	1	1	1.37145	H39_1D3HS:H39_1D3CK	0.115712	down	1236.98	1037.27	1646.34	1001.63	1101.42	1489.89	555.583	606.593	496.011	659.259	363.268	493.683	1321.66	1303.83	1442.68	1783.45	1491.82	1486.66	376.408	445.598	412.644	273.585	408.452	416.953	1338.16	1311.41	1146.14	1311.27	1221.55	1238.42	737.48	579.063	551.388	742.915	642.998	685.812	1164.32
M277T121	0.25813	1.12757e-13	0.0021645	2.15085e-10	0.00527843	1	1	1	1.97435	H39_1D3HS:H39_1D3CK	0.103306	down	6687.83	7006.04	6772.36	6909.63	6838.29	6923.64	1754.49	1861.68	1754.11	1794.31	1738.04	1716.27	7877.2	8175.87	7510.78	8442.78	7907.56	8582.91	2016.1	1790.9	1950.43	1788.8	2023.39	1716.41	6010.72	6503.02	6027.22	6302.98	6551.62	11200.5	5584.87	5322.67	5193.15	5566.97	5881.96	5578.03	6043.99
M277T212	0.372435	6.5859e-10	0.0021645	3.62782e-08	0.00527843	1	1	1	1.60308	H39_1D3HS:H39_1D3CK	0.0552573	down	73261.9	67298	71666.6	73536.3	71637.7	75491.4	27124.7	26669	27207	29526	24117.3	26579.8	83551	70787.9	76085.4	76310.1	68392.6	75135.6	23848.2	22555.2	23602.3	23758.6	22902.3	21970	77025.8	70988.9	67684.8	69117.4	64286.6	69075.2	99565.6	91050.2	91395.6	91176.4	86641.8	94356.9	63831.3
M278T175	0.431374	7.56944e-12	0.0021645	1.60067e-09	0.00527843	1	1	1	1.44001	H39_1D3HS:H39_1D3CK	0.0531073	down	34954	33039.4	33003	35435	33561	36172.1	14731.8	14117.7	15871.8	14788.7	15136.4	14287.6	32465.7	31565.2	31512	33687.6	32007.4	33234.1	13904.8	14747.7	14336.7	14303.3	13268.1	13959.8	34681.8	33440.1	31679.7	31782.1	33728.5	31190.4	19701.5	18984.1	18968	18970.5	19731.9	19845.4	28636.2
M278T212	0.393271	3.81245e-08	0.0021645	7.35294e-07	0.00527843	1	1	1	1.5772	H39_1D3HS:H39_1D3CK	0.0575419	down	10571.9	9552.23	11025.8	11737.8	9826.77	11321	3602.56	4134.27	3996.97	3962.84	4550.55	4936.12	11539.9	12177.9	11478.9	10906.7	10512.9	11166.1	3719.98	4742.21	3751	4274.08	3744.71	3728.74	9979.55	10324	10101.2	10053.3	10777.6	10499.9	14242.2	13380.3	14145.2	12807.9	13654.1	13108.6	8779.25
M278T292	8.034	1.38739e-07	0.0021645	1.98048e-06	0.00527843	1	1	1	2.56091	H39_1D3HS:H39_1D3CK	0.202151	up	374.157	225.901	340.147	268.5	421.958	259.867	2178.67	2476.92	2841.7	2905.77	2591.08	2194.38	204.627	318.562	248.898	258.412	286.471	369.904	319.816	421.361	386.738	376.923	320.246	251.925	3962.82	4165.32	4149.08	4580.98	3967.53	4197.04	1522.92	1338.35	1651.95	1329.23	1323.85	816.927	456.588
M278T440	0.449065	9.8533e-05	0.0021645	0.000413809	0.00527843	1	1	1	1.25762	H39_1D3HS:H39_1D3CK	0.139654	down	15691.7	20633	23944.9	14883.4	19094.4	26703.6	8191.19	9484.1	7520.71	10367.3	8769.55	9982.02	16704.6	22971	22241.5	28992.7	26582.1	19686.5	4143.49	7067.49	4187.46	6365.64	6272.64	5069.33	23429.1	28049.6	28661.5	31012.8	28426.1	31240.4	38595.3	34161.6	40385.7	33953.3	48627.8	33807.8	22595.6
M278T92	0.272248	0.0124657	0.0151515	0.0249273	0.0288371	0.916667	0.693056	1	2.03734	H39_1D3HS:H39_1D3CK	0.26336	down	1231.59	382.428	1341.12	1855.37	1512.78	1752.01	340.765	84.3162	67.4382	518.858	633.597	553.504	566.171	2160.86	1883.4	1423.27	628.056	2644.17	349.983	672.416	742.499	691.076	497.272	1219.27	1051.01	1280.26	626.763	1957.22	1900.24	1346.51	1636.52	2234.28	2327.65	2370.73	2717.6	2666.57	1215.72
M279T180	0.359275	3.88444e-09	0.0021645	1.24999e-07	0.00527843	1	1	1	1.82437	H39_1D3HS:H39_1D3CK	0.0752405	down	6562.2	8205.67	7702.77	8159.85	7903.96	8265.66	2891.14	3144.3	2933.86	2864.26	2397.12	2583.4	5881.13	6774.73	6393.34	6388.86	5832.82	7057	3056.41	3917.06	3436.61	3028.57	2889.48	3194	7920.69	7693.89	7742.97	9078.04	7907.16	7258.45	11393.7	12376.9	10511.2	9735.6	12482.1	11641.3	6209.23
M279T270	2.42967	0.000306524	0.0021645	0.00104909	0.00527843	1	1	1	1.44186	H39_1D3HS:H39_1D3CK	0.160723	up	782.507	557.712	547.541	793.389	765.646	661.058	2031.14	1616.68	933.273	1418.47	1984.47	1996.71	463.476	485.672	789.234	861.114	655.449	553.257	1918.34	1019.48	2055.66	1278.22	1066.61	2687.72	431.878	778.564	744.635	696.704	685.559	473.907	2027.21	1639.81	2148.43	1977.7	1645.39	1838.21	786.02
M279T372	0.414524	4.69587e-06	0.0021645	3.3949e-05	0.00527843	1	1	1	1.30477	H39_1D3HS:H39_1D3CK	0.119074	down	4744.85	3643.6	4171.15	4760.18	4224.7	4241.51	1547.83	1668.96	2285.73	2052.68	1682.12	1451.59	2805.69	3792.35	2943.34	3411.87	3634.09	4463.31	1739.99	1955.83	1446.87	1442.37	1693.2	691.6	4550.07	3433.83	4351.33	4373.92	4662.32	4484.1	1235.76	895.961	1166.29	1183.74	1289.84	1107.63	6630.41
M280T180	0.459363	0.000240945	0.0021645	0.000859938	0.00527843	1	1	1	1.49977	H39_1D3HS:H39_1D3CK	0.152232	down	1296.87	1291.1	1314.05	1198.45	1248.1	1438.68	638.082	474.284	892.124	549.497	498.699	524.491	757.483	985.899	1393.03	1205.15	1002.99	1416.56	563.158	890.597	776.841	745.519	901.601	665.028	1417.78	1549.42	1261.58	1480.31	1260.45	1347.8	1793.22	2196.66	1666.07	2045.27	2110.31	2030.76	846.273
M281T234	3.75528	4.34643e-05	0.0021645	0.000213216	0.00527843	1	1	1	1.8226	H39_1D3HS:H39_1D3CK	0.108751	up	1470	1534.59	2844.62	1409.97	1414.4	2248.11	7511.58	6761.17	5885.46	6992.66	7321.42	6541.66	2219.97	2073.18	454.029	381.242	1880.39	2262.18	7197.97	6193.02	9354.43	6497.3	7604.37	7316.64	2956.31	3390.4	3068.46	3213.11	3939.5	2668.82	710.604	1197.31	881.578	869.946	2077.15	2145.47	2382.6
M281T284	3.21625	0.000433769	0.0021645	0.00142807	0.00527843	1	1	1	1.69339	H39_1D3HS:H39_1D3CK	0.0891373	up	1662.76	1614.53	1591.27	1859.22	2067.66	4340.49	7399.07	6597.13	6906.69	7480.09	7398.7	6466.77	1148.15	935.971	1117.64	812.466	794.422	936.553	8220.34	7128.74	7603.51	7445.87	6890.08	7489.92	1946.3	2275.26	1253.87	1155.12	440.57	1401.1	1235.49	593.606	923.608	893.503	495.097	1122.26	920.146
M282T170	0.490984	0.000184526	0.0021645	0.00069238	0.00527843	1	1	1	1.31256	H39_1D3HS:H39_1D3CK	0.113566	down	2229.53	1694.66	1803.5	2158.55	1741.28	2931.69	1068.99	1035.3	1029.32	979.859	904.386	1148.53	1555.01	2429.82	1478.73	3025.98	2218.58	2537.54	1210.23	1327.66	708.057	706.946	949.624	713.886	1443.57	1781.77	1664.5	1718.56	1263.66	2050.29	2186.97	1616.1	1396.69	1649.68	1544.39	1632.67	1892.41
M283T113	0.419654	2.072e-06	0.0021645	1.728e-05	0.00527843	1	1	1	1.36478	H39_1D3HS:H39_1D3CK	0.0751204	down	13803	15251.1	10002.8	12000.6	12267.5	10461.9	5677.63	5601.01	4420.39	5350.72	4537.55	5377.73	12811.3	14410.8	13662.2	14317.9	15383.9	15742.6	4572.26	4773.88	5219.63	6061.3	6774.19	4921.53	15465.2	18613.4	15785.5	14927.6	15613	14675.9	24716.4	25286.9	22300.8	22868.7	23179.3	23650.5	13103.1
M284T113	0.431369	1.55238e-07	0.0021645	2.16274e-06	0.00527843	1	1	1	1.37411	H39_1D3HS:H39_1D3CK	0.0994907	down	1850.79	2023.13	1866.54	1820.88	1466.89	1673.75	848.187	868.199	649.793	690.301	805.487	754.537	1944.5	2127.23	2061.26	1908.61	2056.36	2246.6	645.438	684.519	926.128	832.506	1009.68	803.865	2392.73	2471.28	2123.28	2079.89	2574.57	2065.9	3277.36	3447.48	3176.26	2927.14	3443.51	3366.98	1963.6
M284T144	0.234714	7.31884e-12	0.0021645	1.60067e-09	0.00527843	1	1	1	2.09028	H39_1D3HS:H39_1D3CK	0.165037	down	31120.2	28355.5	33289.4	31953.2	30113.4	28395.8	6625.29	7348.77	6990.72	7313.38	7522.04	7205.78	31672.7	31390.3	33145.2	33321.3	31297.1	33911.9	6951.59	7296.1	7295.74	7241.77	7018.06	7146.25	35141.1	36668.3	37108.5	36335.6	38333.5	33802.9	23415.6	25104.9	24588.3	24633.4	25575.9	23409.7	34311.7
M284T188	0.343096	2.62607e-11	0.0021645	4.20243e-09	0.00527843	1	1	1	1.78281	H39_1D3HS:H39_1D3CK	0.0298088	down	37330.3	34383.6	36264	36901.8	35017.6	36744	11766.9	12475.8	11688.9	12270.3	12763.1	13363.7	30353.4	31097.9	30784.8	32910.3	32519.4	33030.1	11549.3	12148.5	12970.6	12137.5	11303.6	12418.2	27018.6	28302.4	25032.3	28796.2	26304.2	25544.5	11829.8	10994.9	11601.7	11722.8	10730.7	11213.5	27863
M285T144	0.28568	2.04469e-10	0.0021645	1.70516e-08	0.00527843	1	1	1	1.9201	H39_1D3HS:H39_1D3CK	0.0947855	down	3616.74	3594.56	4054.43	3794.87	3777.83	3521.61	1003.09	1050.18	1079.78	1086.33	962.496	1205.95	3751.5	3759.04	3907.59	3931.57	3848.65	3965.26	1059.98	999.701	943.863	984.038	938.219	1066.94	4140.15	4638.76	4906.35	4518.53	4512.6	4289.72	3005.96	3223.64	3231.75	2907.99	3068.97	3305.19	4080.49
M285T184	0.48759	5.32317e-06	0.0021645	3.78373e-05	0.00527843	1	1	1	1.38717	H39_1D3HS:H39_1D3CK	0.140547	down	2998.53	2436.13	2835.78	3064.95	3613.15	2592.28	1466.94	1442.64	1754.8	1465.88	1283.34	1139.13	2762.05	2700.37	2586.96	3425.86	2312.13	2550.83	1130.27	1262.59	1438.23	1241.57	1671.08	1246.36	2204.2	1762.93	1751.78	1821.3	2054.95	2318.42	966.484	751.005	1168.46	1114.3	1226.5	1080.15	2049.38
M285T188	0.402833	7.65107e-11	0.0021645	8.08964e-09	0.00527843	1	1	1	1.56885	H39_1D3HS:H39_1D3CK	0.0616442	down	5017.27	5034.9	5354.31	5754.74	5062.49	4941.15	1989.33	2027.62	2026.46	2256.45	2060.08	2194.3	4594	4651.85	4230.96	4580.07	4547.51	4384.53	2027.79	1996.65	2248.22	2024.66	1982.34	2348.54	3337.09	4017.1	3643.14	4525.02	3671.4	3796.46	1777.19	3335.77	1442.63	2194.02	1775.86	2212	4387.06
M285T191	0.400617	0.0211289	0.0649351	0.0392053	0.101446	0.833333	0.5	1	1.71943	H39_1D3HS:H39_1D3CK	0.165814	down	314.925	1032.78	1280.89	1262.95	1853.77	1324.64	617.126	399.886	375.344	461.609	611.627	366.751	1027.03	514.773	964.048	384.401	416.021	528.318	550.134	525.367	543.113	757.507	666.046	550.63	441.654	651.387	479.677	550.208	737.596	923.27	533.654	603.799	850.68	590.771	571.523	609.955	858.171
M285T234	2.6703	1.19598e-07	0.0021645	1.77713e-06	0.00527843	1	1	1	1.3739	H39_1D3HS:H39_1D3CK	0.0619408	up	2283.73	2094.71	1846.17	2507.68	2232.73	2298.55	5947.84	6024.2	6374.5	5527.51	5768.98	5774.75	665.739	687.96	744.684	985.407	1174.09	655.894	5046.29	4019.35	4808.04	4554.92	3874.53	4080.73	1268.73	1101.69	763.868	1120.32	861.957	1255.32	1207.94	1116.7	1478.56	1168.93	1184.5	1095.37	1031.76
M285T271	2.46119	1.06276e-05	0.0021645	6.71728e-05	0.00527843	1	1	1	1.39665	H39_1D3HS:H39_1D3CK	0.0744254	up	1346.11	2155.73	2127.05	1665.13	1885.25	1878.62	4002.63	4628.72	4383.59	4821.91	4885.34	4493.37	2031.97	1555.61	1978.19	1980.11	1917.56	1489.18	3418.91	4243.23	3515.25	3474.94	3831.46	3569.47	2762.54	3220.7	2917.71	2554.36	2978.8	2852.03	6250.74	6369.1	6176.14	5511.76	5587.07	5555.07	2269.32
M285T460	0.304059	0.000120781	0.0021645	0.000488487	0.00527843	1	1	1	1.73284	H39_1D3HS:H39_1D3CK	0.0824674	down	1158.19	1004.74	1698.6	619.88	1208.1	1086.8	355.808	381.265	261.816	352.059	341.81	367.641	526.41	684.277	681.529	797.956	912.645	548.426	508.123	341.49	312.583	413.29	243.481	193.711	1798.39	1069.71	1634.65	1399.66	853.142	1186.34	1137.75	833.874	818.77	718.752	1147.62	597.006	2354.79
M286T164_2	0.497104	0.0017745	0.0021645	0.00462449	0.00527843	1	1	1	1.24889	H39_1D3HS:H39_1D3CK	0.0597734	down	14314.5	12654.4	13313.2	12643	26492.9	11960.9	8619.46	6862.37	7022	7416.18	6651.74	8853.12	17331.1	15606.5	15336.3	14981.8	16358.9	16462.7	8074.16	7497.83	8015.04	8975.47	7685.4	15785.1	17125.9	18524.1	9414.46	18113	18814.4	15424.9	6191.65	6399.88	10743.2	17316.6	17136.3	6713.7	16346.8
M286T192	0.425778	0.000145476	0.0021645	0.000569309	0.00527843	1	1	1	1.45834	H39_1D3HS:H39_1D3CK	0.0598356	down	69494.4	36368.6	40410.2	40089.3	38386	39280.1	15485.3	16772.2	30603.3	16053	17560.8	15942.9	34664.3	32357	38289.3	33267.4	33800.9	34203.3	13724.2	14425.1	11021.8	14072.4	12918.1	12025.3	21980.6	21238.4	20081.1	22340.9	21034.3	20686.3	14901	14529.4	13315.6	14925.9	12741.8	13985.8	20444.3
M286T238	2.34048	6.95243e-06	0.0021645	4.73165e-05	0.00527843	1	1	1	1.00859	H39_1D3HS:H39_1D3CK	0.0904167	up	3490.86	3048.93	3429.59	3479.8	3308.02	3376.68	6342.92	7206.58	7654.42	9739.92	8115.63	8063.46	975.944	916.488	1108.47	974.088	970.092	1070.61	6349.04	8362.71	5761.98	6631.12	6088.65	5777.46	560.533	802.939	824.976	700.559	714.036	795.342	1476.87	1520.37	1528.39	1514.8	1541.37	1528.27	350.137
M286T47	0.421216	0.000594553	0.0021645	0.0018577	0.00527843	1	1	1	1.46392	H39_1D3HS:H39_1D3CK	0.25092	down	857.831	1101.75	1124.29	1136.99	1091.02	1683.2	745.828	699.711	388.592	408.673	378.308	325.33	959.877	1391.72	993.3	1064.22	1160.57	750.664	674.648	617.379	374.766	356.152	910.156	622.542	763.653	657.426	550.791	632.557	604.739	1088.17	1109.15	823.21	865.445	901.025	903.75	1219.14	848.046
M286T67	0.425463	0.00981768	0.0411255	0.0202715	0.0690597	0.861111	0.539583	1	1.33971	H39_1D3HS:H39_1D3CK	0.211162	down	2568.36	1520.21	761.86	2677.03	2720.99	2177.81	995.553	1101.2	1039.68	889.3	840.093	421.082	1811.9	2070.74	1791.24	2924.64	1862.45	1272.62	1081.13	925.481	925.371	635.117	801.213	808.093	1746.14	634.171	1333.69	1457.37	1639.83	1299.03	1822.64	1666.9	2965.37	3490.73	1815.32	1427.42	1451.27
M286T96_1	0.383917	0.0229314	0.025974	0.0419971	0.0462811	0.888889	0.666667	1	1.64422	H39_1D3HS:H39_1D3CK	0.172046	down	663.085	440.275	1063.35	1938.52	872.57	1061.11	145.205	154.066	113.585	676.438	614.858	614.286	536.947	739.154	981.858	1567.92	501.182	2182.43	236.208	429.987	310.719	346.458	682.649	568.396	455.681	737.847	447.786	1372.56	1724.54	642.075	1060.02	1346.58	1008.97	1185.47	1265.04	2302.78	732.364
M286T96_2	0.335318	0.0239127	0.0151515	0.0435385	0.0288371	0.916667	0.722222	1	1.75394	H39_1D3HS:H39_1D3CK	0.147088	down	872.908	445.672	1346.91	1733.42	1426.88	1483.76	287.421	78.3288	74.3219	688.263	640.978	681.714	497.854	882.429	1253.09	1591.57	434.579	1781.48	293.598	583.163	547.934	392.808	612.459	737.263	628.629	722.031	428.865	1395.85	1169.73	830.625	1273.86	1625.53	1524.49	1917.8	1976.57	2204.59	735.902
M287T129	0.459224	5.96097e-06	0.0021645	4.15723e-05	0.00527843	1	1	1	1.1933	H39_1D3HS:H39_1D3CK	0.274019	down	1071.89	1150.08	932.251	935.96	1015.7	781.625	446.749	439.987	429.71	431.627	497.51	458.103	1218.57	2109.6	1021.39	1057.18	1143.4	1114.96	441.85	425.994	456.504	468.528	500.784	418.552	1943.16	1153.07	868.275	1086.06	951.124	1681.25	2328.12	2271.07	3201.94	2149.09	3056.77	1756.66	1268.02
M287T246	3.04049	2.02055e-10	0.0021645	1.70516e-08	0.00527843	1	1	1	1.3345	H39_1D3HS:H39_1D3CK	0.0556673	up	2784.25	2264.41	2701.24	2597.2	2758.85	2699.45	7681.98	7730.27	7129.65	8427.33	8636.53	8450.35	1681.45	1930.71	1833.2	1991.26	1969.27	2407.8	15321	14506.4	14895.4	15173.6	16205.4	16373.9	6239.76	6599.14	5815.83	6311.55	6684	6229.52	30077.7	26967.3	28163.6	29626.7	26827.6	31518.9	9602.51
M287T259	0.480761	4.25392e-08	0.0021645	8.07291e-07	0.00527843	1	1	1	1.09299	H39_1D3HS:H39_1D3CK	0.0569643	down	9499.03	10014.6	9981.18	11403.6	10176.8	9902.61	4697.76	4853	4837.49	5074	4879.34	4974.22	9515.14	9965.39	9897.01	10272.7	9042.81	10927.5	2784.41	3079.18	2657.28	2537.34	2782.37	2991.48	11006.1	11397.7	11407.4	11474.8	11287.8	10423.3	1340.37	1479.06	1409.73	869.589	1635.93	1386.66	7903.02
M287T69	0.445006	0.00237895	0.0021645	0.00596096	0.00527843	1	1	1	1.5892	H39_1D3HS:H39_1D3CK	0.250506	down	1121.38	1284.26	910.635	1127.14	1530.91	1167.69	572.852	752.97	723.818	434.172	445.754	248.676	1862.93	921.694	1056.35	924.388	1268.61	851.483	475.154	678.125	441.925	616.058	524.417	590.09	542.877	875.973	1056.27	690.008	896.512	867.509	807.81	495.711	895.131	1042.5	878.514	759.518	931.022
M288T138	0.311409	2.21575e-07	0.0021645	2.87707e-06	0.00527843	1	1	1	1.81007	H39_1D3HS:H39_1D3CK	0.09911	down	2388.58	2355.64	3368.1	3141.75	2803.95	2350.45	735.495	776.38	839.021	939.213	918.057	901.573	2951.73	3026.66	3209.97	3383.53	2756.12	3423.42	1000.18	1019.12	946.175	915.019	1014.31	1179.43	1901.53	2246.15	1988.69	2383.98	2359.43	2311.02	2101.75	2054.12	1955.5	2247.37	2388.19	2112.23	1702.77
M288T158	0.378147	7.28207e-07	0.0021645	7.23476e-06	0.00527843	1	1	1	1.60095	H39_1D3HS:H39_1D3CK	0.115618	down	49727.8	47606	52806.6	48487.2	47189.8	45541.8	20208.9	15595.8	18545.9	20977.1	19019.2	15829.7	50394.1	47005	71553.7	47295.9	42564	50175.7	18634.6	20288.1	20929.2	19396.6	19559.2	19677.3	35822.3	33918.7	34727	34910.8	58544	37823.3	38188.2	42510.2	39012	39611.8	40964.2	46606.1	38401.5
M288T178_2	0.389594	1.75521e-05	0.0021645	0.000101391	0.00527843	1	1	1	1.60611	H39_1D3HS:H39_1D3CK	0.267847	down	13321.5	14524.7	13846.9	15622.5	13985.3	22996	5832.01	5330.43	6745.11	5993.33	6883.78	5952.92	13464.7	20199.1	13134.9	11381.5	14157.3	19521.8	10421.8	5982.77	6231.23	6295.74	6144.28	6471.69	8775.26	17381.6	18302.6	19020.1	13181.9	11460.4	7792.31	7534.74	7961.16	7041.89	6794.48	7081.46	17597.7
M288T246	3.09659	9.43441e-07	0.0021645	8.93778e-06	0.00527843	1	1	1	1.42472	H39_1D3HS:H39_1D3CK	0.0903553	up	413.651	400.225	455.3	377.551	321.627	406.208	938.307	1106.85	1084.46	1349.37	1300.81	1573.24	706.092	490.946	385.39	386.956	430.094	451.067	2002.74	2411.62	2556.14	2497.88	2446.31	2164.63	862.024	898.926	938.456	1046.06	947.799	774.957	3865.09	3795.2	3623.24	4131.88	3799.13	4318.47	1386.65
M288T259	0.463806	0.00164681	0.0021645	0.00434333	0.00527843	1	1	1	1.08082	H39_1D3HS:H39_1D3CK	0.145892	down	1660.15	1734.8	1966.81	1938.59	1859.21	1795.01	432.382	791.433	824.676	1121.48	972.594	938.239	1408.98	1588.6	1819.38	1829.02	1494.47	2232.35	436.934	341.364	538.251	394.254	439.402	320.443	1994.76	1953.69	2169.93	2084.99	1821.26	1754	52.7324	228.691	209.344	132.772	355.659	191.316	1488.8
M289T132	0.313903	2.25047e-07	0.0021645	2.91576e-06	0.00527843	1	1	1	1.51509	H39_1D3HS:H39_1D3CK	0.277454	down	4989.34	4890.63	6098.21	5762.81	6033.6	5710.12	1438.42	1646.62	1615.32	2050.54	2156.16	1603.88	5723.7	5712.73	5436.95	5247.43	4222.65	6183.98	2260.45	2197.04	1903.26	1779.31	2050.56	2416.08	1955.75	2997.39	2743.73	2743.7	3177.74	2656.9	461.65	431.653	375.8	421.254	465.401	388.628	4009.82
M289T158	0.394124	1.92877e-05	0.0021645	0.000109076	0.00527843	1	1	1	1.56043	H39_1D3HS:H39_1D3CK	0.223799	down	12244.1	7467.93	7753.43	7982.31	6984.56	7035.65	2785.22	4732.5	2814.92	3433.67	2621.93	3108.32	7597.81	8362.2	7688.56	6956.96	7569.01	7346.32	2801.6	5073.48	3431.16	2757.81	5120.28	3032.84	4717.67	6034.92	5589.98	5626.01	8505.56	5657.82	6579.64	6925.47	5717.86	6580.25	6235.3	6933.66	6116.75
M289T178	0.483768	0.00148015	0.004329	0.003971	0.00960001	0.972222	0.833333	1	1.31408	H39_1D3HS:H39_1D3CK	0.164581	down	3441.1	1983.7	2129.15	2293.31	3759.98	1870.39	973.79	902.955	1354.99	1090.02	1195.7	1970.12	3436.29	3386.54	2474.5	3606.95	2150.07	2876.06	1718.74	2027.62	1646.9	930.303	2017.69	1113.78	1195.58	1630.28	2585.96	1325.11	2935.33	3112.48	1372.78	1081.43	1706.7	1223.61	1137.31	1183.81	2368.1
M289T226	2.36353	0.00771033	0.0021645	0.0164991	0.00527843	1	1	1	1.56827	H39_1D3HS:H39_1D3CK	0.287943	up	1236.29	506.05	1352.83	1378.66	363.153	625.474	1768.47	2087.75	1928.64	1529.92	2169.1	3426.81	1164.64	677.745	729.415	733.219	779.981	926.844	2274.32	2038.03	1671.84	1764.46	2202.92	1791.2	1100.98	421.264	1308.74	482.195	754.467	810.509	1628.29	1274	1369.97	1223.22	1308.96	1250.57	978.193
M289T338	2.9113	2.59132e-05	0.0021645	0.000139105	0.00527843	1	1	1	1.67238	H39_1D3HS:H39_1D3CK	0.272571	up	10797.1	11642.5	11276.6	11426	11931.3	11007.5	29162.6	29539.9	26603.1	45741.4	32625.2	34532.3	12480.2	14072.6	13456	13572.4	12801.1	14302.6	42198	27802.5	44604.3	31007.5	45716.6	31703.2	13919.1	13537.8	15239.8	12790.6	13232	13220.9	18007.7	14389.4	14264.4	5855.8	5517.46	5977.66	9376.52
M289T54	0.498478	0.010834	0.0021645	0.0220364	0.00527843	1	1	1	1.41662	H39_1D3HS:H39_1D3CK	0.159558	down	3852.28	3542.16	3494.99	3789.29	4030.63	4744.02	2899.3	1576.14	2005.25	722.069	2477.07	2011.17	3283.58	4362.98	3846.1	4364.48	4232.36	4161.87	2586.72	1664.7	2555.73	1817.57	1490.87	2033.56	2131.94	2484.46	2894.27	2710.58	2935.53	3535.46	1555.16	1282.17	1505.25	1562.86	1782.24	2526.46	1799.28
M289T57	2.72073	1.69442e-08	0.0021645	3.90376e-07	0.00527843	1	1	1	1.38871	H39_1D3HS:H39_1D3CK	0.0929131	up	15869.9	17655.2	16280.2	21102.7	17441.4	18949.4	53420.1	45549.2	49280.5	45525.5	46330.3	51825.5	10933.1	10216.4	10023.5	11423.8	12773.4	9402.81	44668.3	43967.1	44539.1	42756.9	39445.1	39094.8	7672.51	7567.98	371.933	7904.94	6925.45	8630.82	5282.17	4825.04	7578.25	7178.3	4166.34	6774.38	10321.5
M290T158	0.29635	7.86856e-06	0.0021645	5.25844e-05	0.00527843	1	1	1	1.88838	H39_1D3HS:H39_1D3CK	0.219613	down	1894.75	899.243	1197.51	1487.9	1244.98	1243.14	519.659	301.005	334.274	534.393	361.109	310.738	1529.5	760.721	1054.37	1131.33	1063.84	1329.45	267.549	367.028	375.681	519.399	572.627	433.184	826.617	895.644	789.372	1034.53	465.617	568.547	1106.37	908.715	1042.37	917.965	909.614	855.832	807.554
M290T180	0.493855	0.00011174	0.0021645	0.000460093	0.00527843	1	1	1	1.44763	H39_1D3HS:H39_1D3CK	0.203563	down	1268.8	1225.47	1280.59	1091.68	1518.47	1409.85	697.794	619.448	723.864	432.656	791.968	583.806	1280.55	1297.2	1801.19	1417.39	1448.47	1591.15	639.804	813.732	579.325	665.55	572.973	866.419	1458.01	1245.67	1269.36	1380.54	1021.86	1315	828.238	921.355	617.964	966.39	890.04	1028.05	1074.43
M290T187	0.429279	7.15955e-07	0.0021645	7.17288e-06	0.00527843	1	1	1	1.71365	H39_1D3HS:H39_1D3CK	0.0359258	down	7725.48	8436.76	8338.74	7917.69	8089.35	7959.43	3023.16	3166.56	3525.16	3808.33	3433.39	3849.45	6468.43	6272.05	6820.85	6728.41	6359.37	6909.03	4007.08	3804.35	4364.87	3397.42	4168.45	4155.73	5420.59	6519.23	5436.09	6743.36	5266.49	6487.08	3298.89	2683.92	2876.35	3061.56	3147.37	3226.2	5686.81
M290T57	2.70632	1.17849e-06	0.0021645	1.07849e-05	0.00527843	1	1	1	1.55938	H39_1D3HS:H39_1D3CK	0.149749	up	1534.52	1571.06	1352.27	2110.85	1870.83	1738.03	4330.35	4796.79	4874.2	4377.47	4079.8	5085.1	1355.36	1515.31	1075.61	1379.87	1262.46	1292.18	3794.58	3885.33	4116.16	3638.3	3179.5	3164.25	514.21	1194.03	662.088	1003.96	742.972	1117.27	549.334	623.59	515.807	421.983	593.01	558.042	852.156
M291T126	0.495153	0.00209284	0.0021645	0.00532746	0.00527843	1	1	1	1.02492	H39_1D3HS:H39_1D3CK	0.048961	down	2476.55	2377.29	2215.4	2359.8	2152.02	2362.04	883.913	878.702	736.554	1530.37	1443.91	1430.51	2074.84	2235.72	2464.83	2356.38	1363.44	2250.8	1346.86	1477.2	1409.61	1504.28	1545.85	1398.23	1659.56	1640.08	1766.48	1663.72	2014.32	1722.2	216.865	199.692	208.088	276.963	212.326	223.076	1554.66
M291T179	0.474683	2.11956e-07	0.0021645	2.7704e-06	0.00527843	1	1	1	1.55407	H39_1D3HS:H39_1D3CK	0.124155	down	5786.89	5458.59	5106.16	6031.19	6032.04	6768.9	2540.46	2591.87	3361.09	2530.94	2810.51	2866.26	5454.39	5209.06	5483.55	5428.38	5988.01	5393.33	2784.04	2841.65	2896.47	2374.12	3376.72	2398.44	4695.21	6056.72	5851.09	5955.03	6924.89	6156.03	2623.68	3412.17	4226.35	3017.06	4039.74	2834.76	3907.27
M291T220	2.05049	0.00868474	0.0021645	0.0182509	0.00527843	1	1	1	1.71742	H39_1D3HS:H39_1D3CK	0.188066	up	800.635	800.621	257.264	290.996	494.638	421.642	957.112	946.541	1148.53	1160.58	965.281	1108.34	726.122	571.696	559.435	916.036	729.466	873.464	793.361	824.184	916.355	1091.63	1396.25	1053.9	721.579	831.029	832.688	754.972	991.529	849.571	786.507	773.286	759.261	769.389	887.9	707.667	1163.51
M291T342	3.9844	1.02188e-07	0.0021645	1.5675e-06	0.00527843	1	1	1	1.85263	H39_1D3HS:H39_1D3CK	0.159933	up	1346.54	1366.94	1546.12	1630.79	1500.61	1463.11	5241.08	5890.5	4997.62	5470.2	6117.84	7561.12	1072.87	993.179	1146.26	954.129	896.657	1393.7	4936.16	5882	4587.27	4677.42	6248.07	5248.95	2111.87	1749.32	1469.83	1752.77	1829.49	1725.18	1402.94	1476.19	1783.33	1377.27	1535.43	1490.64	1441.12
M291T54_2	2.01854	0.00167979	0.004329	0.00441849	0.00960001	0.972222	0.833333	1	1.32932	H39_1D3HS:H39_1D3CK	0.263885	up	1097.49	1317.5	1432.44	619.08	768.024	942.733	2617.16	2163.88	2208.65	2454.26	1647.83	1377.3	1846.83	1540.24	1162.75	875.665	1293.34	1553.25	3337.91	2758.51	2287.08	1879.85	2112.61	1819.53	495.478	1457.95	602.955	1081.06	1257.14	1783.47	1026.78	604.65	600.346	1206.85	1321.89	1235.66	689.473
M292T342	4.44256	1.6967e-05	0.0021645	9.88448e-05	0.00527843	1	1	1	1.91695	H39_1D3HS:H39_1D3CK	0.231542	up	221.516	319.922	228.294	255.397	234.061	218.036	713.726	1389.87	1351.96	1289.75	705.769	1111.59	75.0732	159.598	174.902	235.94	220.589	247.474	796.273	691.517	753.444	903.889	810.118	877.522	313.583	321.973	241.267	306.191	259.365	281.34	197.734	231.943	240.867	364.484	299.106	226.877	265.606
M293T175	0.496254	1.43361e-08	0.0021645	3.46466e-07	0.00527843	1	1	1	1.14843	H39_1D3HS:H39_1D3CK	0.0439397	down	11851.2	10575.6	10483.5	9965.95	9656.77	9713.66	5283.66	4902.69	4979.11	5825.1	5055.59	4843.96	10064.3	10883.1	11425.4	11994.9	12290.1	11477.9	4734.43	4468.91	5031.87	4904.01	5082.27	4812.7	13746.9	12341.3	11951.6	11332.4	11572.2	12088.7	21942.9	20048.5	21650.5	21926.9	20092.2	23257.4	8930.65
M293T298	2.14798	1.17515e-08	0.0021645	2.93611e-07	0.00527843	1	1	1	1.11394	H39_1D3HS:H39_1D3CK	0.118235	up	5574.66	5628.47	5392.15	6455.75	5282.78	6194.6	12542.8	12692	11348.9	11712.3	13269.4	12600.9	2389.86	2156.28	2424.58	2706.22	2448.58	2294.33	8803.53	10481.9	9573.58	10783.7	8576.54	8081.31	2287.13	2135	2116.85	1863.23	3004.59	1836.15	2393.33	3535.19	2937.72	3763.99	3451.4	3397.31	1298.34
M293T70	5.78924	0.015883	0.0021645	0.0307532	0.00527843	1	1	1	1.5869	H39_1D3HS:H39_1D3CK	0.108844	up	1192.16	1606.72	1376.56	1505.53	1162.59	1301.33	3448.61	3540.35	29656.6	2889.81	4643.85	2973.6	891.451	915.221	1086.37	824.324	1039.66	1105.97	2811.2	3936.87	3293.4	4071.29	4030.66	3701.79	984.035	1278.57	1106.47	1053.5	961.198	853.222	1458.24	1307.26	1252.31	1176.82	1268.79	1092.96	1290.57
M294T130	0.474722	6.11156e-05	0.0021645	0.00028315	0.00527843	1	1	1	1.50619	H39_1D3HS:H39_1D3CK	0.0728617	down	7965.77	5985.09	7777.48	9823.39	10396	7410.28	3153.57	3360.93	3361.08	4317.51	4075.49	5162.79	5448.27	5486.95	8552.48	8697.23	7415.95	9005.59	5975.33	5431.23	4075.1	4062.15	4754.39	3901.85	10792.1	7678.25	6506.71	9173.74	7902.47	7320.85	3293.49	2974.85	3042.74	3775.41	4470.36	3450.22	7734.84
M294T180	0.454917	1.37357e-09	0.0021645	6.25607e-08	0.00527843	1	1	1	1.57407	H39_1D3HS:H39_1D3CK	0.0833605	down	7473.59	7639.49	6433.08	7310.74	7683.11	7268.56	3344.02	3135.41	3648.28	3134.2	3155.56	3511.79	6876.45	8579.21	7528.06	7317.8	7128.1	9154.82	3511.88	4292.02	4391.88	3326.43	2965.04	4347.24	7704.79	6816.79	6829.94	6728.27	6580.96	6030.48	6489.68	6122.05	2061.93	5222.61	5766.18	6430.79	5912.33
M294T250	3.32939	0.000465168	0.0021645	0.00151333	0.00527843	1	1	1	2.09215	H39_1D3HS:H39_1D3CK	0.123924	up	249.152	519.059	373.317	558.245	196.054	208.516	950.64	1539.16	1045.35	1416.46	1105.09	949.483	227.34	335.023	215.054	538.207	490.195	621.358	860.81	1055.33	1357.01	1265.18	994.704	1257.22	540.631	572.084	385.378	505.497	391.508	452.324	467.477	526.537	469.537	468.789	427.612	541.557	320.796
M294T298	2.31734	2.59228e-08	0.0021645	5.42363e-07	0.00527843	1	1	1	1.15622	H39_1D3HS:H39_1D3CK	0.205396	up	912.912	828.976	754.142	853.719	802.08	958.835	1959.76	1893.83	2150.46	2042.18	1866.76	1930.17	387.98	350.52	395.828	446.185	351.295	365.744	1362.19	1625	1667.69	1770.38	1595.02	1371.01	355.628	232.344	309.012	368.922	505.697	328.823	425.688	431.174	419.969	433.918	509.145	487.47	182.438
M294T413	0.194703	0.00145983	0.0021645	0.00392537	0.00527843	1	1	1	2.33711	H39_1D3HS:H39_1D3CK	0.086454	down	26634	22930.7	25872.5	25361.7	21844.4	30293.3	2576.72	1985.05	2966.81	16847.7	3007.39	2393.57	16732.5	17063.7	17922.1	15003	17381	15782.7	2208.84	26386.1	17471.5	24574.8	19078.2	22921.9	52392.9	52768.4	47837.6	48847.3	47474.5	46737	10196.1	11016.8	9173.36	8997.45	7523.77	9077.2	78527.3
M295T144	0.23649	6.29378e-07	0.0021645	6.42508e-06	0.00527843	1	1	1	2.07926	H39_1D3HS:H39_1D3CK	0.184381	down	14460.3	13698.2	14979.9	14017.3	13708.3	14355	4005.81	3347.73	3498.73	2895.55	2767.01	3638.62	14285.5	13004.2	15426.7	12869.1	13376.7	11384.7	4404.65	6427.1	3361.36	3228.86	3822.93	4148.3	33717.4	27132.3	33730.6	32324.7	32666.5	26921.1	43064.1	37992.8	37829.3	34135.7	24214.2	34528.9	13104.4
M295T429	0.156411	2.76766e-09	0.0021645	1.00536e-07	0.00527843	1	1	1	1.98851	H39_1D3HS:H39_1D3CK	0.0878892	down	14635.3	11252.8	12533.6	11239.6	12299.8	12022.2	2019.68	1560.62	2420.1	2031.7	1742.56	1797.12	6221.06	6433.85	7130.44	6858.94	6337.16	6041.68	1298.67	1055.93	1293.21	1340.86	1468.28	1107.02	21943.5	22789.1	23930.1	26667.7	22641	23557.3	8072.07	5524.46	6070.22	6021.73	5765.74	6257.18	47641
M296T162	0.366907	3.48021e-07	0.0021645	4.08855e-06	0.00527843	1	1	1	1.58243	H39_1D3HS:H39_1D3CK	0.056966	down	5596.2	5259.56	4940.65	4738.36	5861.55	5631.84	1908.95	1679.81	2422.19	1659.31	2008.71	2072.4	5549.61	6035.52	5762.06	6089.72	5854.88	5891.46	1853.42	1840.16	1552.73	1701.73	1504.53	1399.7	4765.5	3762.51	4538.59	3741.35	5034.72	4994.96	3965.16	3998.74	4218.9	3696.53	4420.83	3882.81	4178.86
M296T175	2.02664	6.09588e-05	0.0021645	0.000282866	0.00527843	1	1	1	1.3519	H39_1D3HS:H39_1D3CK	0.0971328	up	899.036	773.425	582.503	806.747	979.319	1006.3	2115.38	1604.72	1598.2	1633.24	1785.68	1491.9	788.523	1319.58	1103.68	1150.52	1158.35	1312.25	1105.33	1342.78	1394.84	1225.97	1367.81	948.099	2037.92	2465.85	2218.5	1796.51	2374.82	1955.47	654.863	905.295	884.044	1012.23	1228.24	880.046	1409.8
M297T119	6.08706	8.96663e-10	0.0021645	4.57684e-08	0.00527843	1	1	1	2.89464	H39_1D3HS:H39_1D3CK	0.0771783	up	1238.54	1028.9	1540.39	1359.97	1298.44	1250.23	6978.61	7604.92	6279.18	9493.63	8631.21	7983.08	3233.44	3349.41	3620.38	4126.3	3063.18	4227.64	7255.63	7439.32	7036.42	6997.65	8221.12	8768.27	3067.01	3463.08	2874.81	3539.95	3917.56	3206.44	4496.16	4713.49	4769.59	5201.14	4432.3	5132.81	1747.72
M297T327	2.28932	8.09461e-07	0.0021645	7.94829e-06	0.00527843	1	1	1	1.27115	H39_1D3HS:H39_1D3CK	0.219985	up	1018.85	886.536	1170.84	967.546	1119.05	1294.67	2763.64	2150.12	2223.71	2189.44	2575.01	2881.38	619.682	921.004	552.6	726.061	1035.12	697.611	2573.15	2346.1	2894.68	3176.52	3019.04	2741.61	751.928	950.345	734.512	887.65	1011.82	608.209	623.712	634.582	671.698	653.461	513.372	335.462	416.643
M297T61	3.55839	3.72206e-05	0.0021645	0.000186449	0.00527843	1	1	1	1.95462	H39_1D3HS:H39_1D3CK	0.109421	up	708.913	779.843	1383.14	972.969	877.85	1235.11	3637.89	3384.77	3481.77	3772.58	3715.91	3207.36	1460.9	1353.58	1881.16	2070.27	2114.69	1239.52	5670.6	6417.04	5036.59	5092.77	6024.72	4563.62	1205.77	1378.29	1135.37	1293.53	1303.03	1308.32	2002.91	1610.42	1896.22	2066.45	2441.66	2340.86	1197.39
M298T176	0.390454	7.37225e-05	0.0021645	0.000328204	0.00527843	1	1	1	1.57261	H39_1D3HS:H39_1D3CK	0.218224	down	6814.38	11457.2	14239.4	10542.5	13619.2	12933.1	3867.59	4509.47	6534.94	4262.15	3789.48	4214.2	6380.13	7661.47	8420.53	11099.5	5922.26	6499.24	5686.72	3791.94	4265.39	3418.23	3789.47	4143.44	5316.65	5322.78	5223.72	8818.2	6159.16	8977.4	4173.32	3904.35	3508.42	7050.37	4123.45	4380.85	8936.33
M298T53_2	0.326991	0.00205881	0.0021645	0.00525214	0.00527843	1	1	1	1.79812	H39_1D3HS:H39_1D3CK	0.283794	down	2837.96	4090.37	4116.6	2738.46	2953.59	2681.6	1548.83	593.365	497.099	936.094	689.927	2084.38	3327.92	2970.16	3110.22	3501.96	3763.97	2160.17	928.64	715.606	992.827	1780.46	1738.15	1987.47	1779.09	1506.19	1724.99	1145.37	1816.96	1169.4	2880.86	2228.71	1706.52	2258.61	2615.94	1560.64	2319.16
M299T121	0.450645	1.96015e-08	0.0021645	4.37965e-07	0.00527843	1	1	1	1.47916	H39_1D3HS:H39_1D3CK	0.0740952	down	1389.32	1507.97	1432.4	1372.51	1298.01	1162.21	602.476	697.03	569.682	634.211	612.036	562.922	1434.78	1531.33	1390.26	1366.66	1615.3	1531.42	656.37	613.177	607.742	603.571	679.452	734.04	1397.01	1321.18	1355.67	1424.93	1230.98	1182.4	1442.11	1368.16	1284.28	1214.22	1185.46	1343.79	1422.13
M299T481	0.352867	3.65538e-05	0.0021645	0.000184043	0.00527843	1	1	1	1.44442	H39_1D3HS:H39_1D3CK	0.0616554	down	7842.69	9422.27	7187.8	4541.15	8050.5	7347.47	3336.74	3179.66	3151.36	1949.46	1867.66	2179.55	7841.63	7708.15	5497.69	5564.45	8623.35	3853.6	4076.9	2394.46	2275.98	2241.13	1065.25	850.187	17399.2	14149.9	17676.2	11956.5	8072.82	14589.8	6706.43	4781.64	7102.36	5685.76	6593.94	3504.65	14843.8
M300T191	0.34751	3.99966e-08	0.0021645	7.66407e-07	0.00527843	1	1	1	1.90449	H39_1D3HS:H39_1D3CK	0.0638137	down	13915.9	12949.9	14323.8	12730.7	12982.2	13368.7	4604.69	4148.42	5374.28	4558.81	4964.57	4244.26	10190.3	9552.06	10721.7	9815.08	10743	10231.5	3608.11	4311.14	3835.26	4954.43	5005.83	3574.34	6184.07	6852.04	6803.03	6653.57	6388.51	8023.08	12967.2	13113.7	14098.4	12821.8	12238.7	12471.1	3632.37
M300T198	0.407012	0.000304018	0.0021645	0.00104293	0.00527843	1	1	1	1.64304	H39_1D3HS:H39_1D3CK	0.184512	down	14751.1	15485.3	27314	25157.2	14013.7	15394.7	8671.51	6307.79	8345.65	8235.57	6391.48	7680.47	13266.4	13995.7	13174	13670.7	14044.3	13966.6	8891.92	7721.9	5012.92	11195.8	6754.05	7034.71	8655.78	14063.2	12779.3	14052.6	10030.5	10456.5	18003.8	7573.73	4758.88	17322.3	7684.24	4853.64	9213.98
M300T205	0.477408	0.0136385	0.025974	0.0269178	0.0462811	0.888889	0.583333	1	1.33647	H39_1D3HS:H39_1D3CK	0.282634	down	2606.54	2957.8	3680.27	3423.6	3950.16	4210.04	2287.44	980.503	1019.98	3830.06	912.9	912.753	1609.59	2149.92	1462.05	2788.59	1882.86	2678.05	3089.76	738.726	2945.35	2351.58	471.039	2557.21	2234.64	1902.01	1747.04	2040.6	2326.09	1737.19	4942.65	4302.04	4554.38	5748.42	4281.08	4937.51	2733.04
M300T215	0.356842	1.92222e-11	0.0021645	3.25185e-09	0.00527843	1	1	1	1.75063	H39_1D3HS:H39_1D3CK	0.0533143	down	71437.3	65074.7	71466.7	76661.9	73879.9	71519.1	25433.7	26150.1	27333.5	26250.7	23169.7	25118.6	59374.2	57074.2	52650.2	55814.5	40049.3	60894.6	24520.3	22975.2	21210.6	24455.7	24977.5	14069.2	41254.5	44050.9	40863.6	45408.5	42654.1	42053.3	24607.2	24800.3	23450.3	23002.5	22940.9	24755	41793.7
M300T321	0.298462	1.15764e-06	0.0021645	1.0627e-05	0.00527843	1	1	1	1.20736	H39_1D3HS:H39_1D3CK	0.0736196	down	1039.88	780.608	892.461	861.423	878.752	1186.08	268.015	389.614	214.349	291.752	227.574	291.787	1310.02	1593.4	978.623	1374.16	1549.05	1666.99	666.912	551.725	480.977	571.859	628.06	579.652	449.811	637.288	730.72	740.089	546.603	735.499	21609.6	24218.8	21884.8	22828	24341.2	24756.7	442.141
M300T481	0.340531	7.44441e-05	0.0021645	0.000331146	0.00527843	1	1	1	1.52271	H39_1D3HS:H39_1D3CK	0.142896	down	1496.58	1656.53	1325.66	972.297	1603.78	1619.71	590.33	683.572	590.428	334.2	321.389	434.039	1475.87	1426.05	1214.36	1130.96	1586.31	820.071	675.22	444.386	418.828	421.9	158.53	216.142	2738.14	2621.3	3249.69	2577.52	1458.37	3119.79	1073.5	999.679	1161.72	1284.86	1289.74	611.147	2765.99
M300T70	0.397184	1.06301e-05	0.0021645	6.71728e-05	0.00527843	1	1	1	1.52956	H39_1D3HS:H39_1D3CK	0.154948	down	2317.32	3374.03	2542.62	2447.95	2321.29	2291.48	1056.63	1217.03	1305.09	775.324	827.082	893.63	2917.01	2385.48	2457.07	2192.27	2861.04	2449	538.25	1007.06	1009.92	1021.51	858.895	400.305	1666	1777.53	2217.37	1593.3	962.935	1920.12	2601.53	2870.77	2477.17	2206.1	2046.12	2518.73	1819.66
M301T157	0.466644	0.000158424	0.0021645	0.000610298	0.00527843	1	1	1	1.26324	H39_1D3HS:H39_1D3CK	0.16271	down	26128.8	25041.7	14463.3	24681.6	25325.1	23792.5	11019.4	11249.9	9085.48	12067.4	10279.3	11364.2	16764.1	21360.1	22735.7	17408	23354.4	23323.4	12346	12133	10521.2	12804.2	6015.7	11919.1	18781.3	14624.5	19898.2	14654.9	19776.9	18759.9	5350	5632.39	5492.9	8335.05	5370.16	5159.6	14452.1
M301T180	0.387133	0.00126855	0.0021645	0.00349536	0.00527843	1	1	1	1.75356	H39_1D3HS:H39_1D3CK	0.116381	down	2100.42	2318.4	2249.85	2433.99	2182.17	2447.23	924.583	910.636	943.014	390.245	1012.49	1135.17	1285.38	2040.47	1763.48	1915.28	1406.2	2449.62	1120.56	884.379	857.411	1107.45	478.101	677.396	2330.39	2420.26	2167.96	2116.62	2190.55	2239.86	3579.75	3484.75	3877.95	2806.62	3792.1	3111.14	2012.21
M301T191	0.420969	1.24036e-06	0.0021645	1.11604e-05	0.00527843	1	1	1	1.71144	H39_1D3HS:H39_1D3CK	0.141287	down	1709.73	1781.56	1892.87	1877.53	1739.49	1819.65	686.515	802.726	869.943	809.368	741.916	644.766	1587.34	1366.02	1586.76	1767.83	1696.36	2114.39	532.067	831.096	762.524	1049.71	971.307	929.77	929.295	1581.03	1348.37	1024.05	988.231	1784.64	2237.72	2285.79	2757.74	1819.59	2090.49	2311.59	684.263
M301T214	0.388754	0.00245768	0.0021645	0.00611682	0.00527843	1	1	1	1.71042	H39_1D3HS:H39_1D3CK	0.0898447	down	10410.2	9645.52	10848.4	11439.4	6098.09	11434	1350.71	4486.36	4388.81	4977.01	4063.75	4010.24	9138.89	9274.58	8324.16	9464.73	5423.81	11704.9	4703.88	3711.53	3029.79	4262.54	4363.85	5010.74	6816.74	7373.77	6416.05	6795.91	6838.35	6591.51	4644.64	4169.25	4620.93	4203.92	3732.93	4070.63	6726.06
M301T286	2.21314	9.68847e-05	0.0021645	0.000408877	0.00527843	1	1	1	1.6236	H39_1D3HS:H39_1D3CK	0.175158	up	1624.56	1568.8	858.187	1121.27	1099.04	1210.49	2334.78	2643.18	3958.29	2663.92	2532.57	2426.76	1421.92	1295.58	1364.7	1804.92	1488.17	1518.29	1063.91	1684.8	1505.32	3257.82	2257.48	2147.82	1928.23	1868.62	2127.58	1685.64	1469.15	1785.1	1178.68	1148.21	1241	1711.6	1366.8	1362.37	1611.74
M301T69	0.474832	0.00171006	0.0021645	0.00448617	0.00527843	1	1	1	1.11968	H39_1D3HS:H39_1D3CK	0.288561	down	2304.06	1462.96	1415.8	1204.1	1231.08	2472.37	747.982	1145.67	984.239	771.407	551.801	590.132	2823.63	2750.69	2727.45	2382.61	1776.85	1584.83	483.787	650.371	896.478	659.651	917.44	346.943	1146.73	1618.33	1773.51	1020.37	930.569	1692.17	1535.54	1989.08	1917.37	1993.58	2180.16	1534.29	2140.15
M302T153	0.156769	5.84521e-05	0.0021645	0.000273038	0.00527843	1	1	1	2.27743	H39_1D3HS:H39_1D3CK	0.160735	down	89383.9	54729.2	98501.5	59731.6	55555.4	34509.4	11218.3	9164.83	10299.6	10820.6	9760.76	10253.9	59247.6	65259.5	108572	103052	67737.9	80626.5	10605.2	11249	10260.7	10189.7	10634.9	11984.5	70451.1	30278.1	49461.2	50674.9	52042.4	27547.8	46393.5	44240.2	43541.1	34282.6	46179.8	47396.1	51883.3
M302T176	0.234207	5.55949e-11	0.0021645	6.85786e-09	0.00527843	1	1	1	2.06045	H39_1D3HS:H39_1D3CK	0.0342841	down	17138.9	14142.7	17962	16510.3	15207.1	15257.3	3965.77	3609.15	4120.27	3700.8	3788.79	3350.19	19833.1	20575.6	22428.5	21459.5	19739.5	22159.4	3862.66	3896.83	4561.78	4085.53	4174.06	4638.18	12572.5	11919.6	12641.8	12106.3	12511.4	11809.2	14507.9	14400.9	14981.3	14506.2	15073.9	17673.1	9866.33
M302T204	0.212244	6.20665e-07	0.0021645	6.34707e-06	0.00527843	1	1	1	1.98982	H39_1D3HS:H39_1D3CK	0.0975681	down	23614.8	21598.1	22978.4	20788	22372.4	23932.8	4311.59	6072.27	4935.88	5060.2	3671.59	4661.78	24126	22910.7	23121.5	23367.4	22133.6	23014.9	4093.57	3929.6	4929.43	3151.21	4344.18	4152.45	15817.1	18236.8	13067	19349	16137.2	17874.1	12278.9	13972.6	13315.3	13114.4	14479.9	14508.6	15310.1
M303T154	0.368014	0.00226665	0.0021645	0.00571342	0.00527843	1	1	1	1.49729	H39_1D3HS:H39_1D3CK	0.220731	down	7644.28	5221.79	9757.06	5944.5	7969.83	5591.07	1513.24	3279.05	1027.96	3445.75	3329.05	2908.84	7914.91	6074.77	6646.74	10514.9	6803.24	9542.21	2564.66	3119.03	1728.78	3229.96	1849.88	741.245	6874.46	7880.79	4846.94	7454.66	8038.94	4800.12	3442.14	6686.6	6974.96	5355.96	6894.87	6725.7	7286.28
M303T172	0.320332	1.08286e-07	0.0021645	1.6398e-06	0.00527843	1	1	1	1.68667	H39_1D3HS:H39_1D3CK	0.164132	down	5731.86	5894.14	7297.47	7367.25	5032.17	6554.72	2070.91	2120.2	1777.13	2252.68	2146.59	1765.9	6462.76	6751.42	8446.51	9047.6	5974.21	7206.47	2042.96	2308.27	2064.3	2118.89	2426.25	2294.62	4234.41	4271.77	4538.58	5082.93	3961.49	4275.39	1214.96	2638.98	2380.95	2777.51	1085.07	3379.66	5004.99
M303T204	0.265799	0.000344619	0.0021645	0.00116267	0.00527843	1	1	1	2.08545	H39_1D3HS:H39_1D3CK	0.182637	down	4153.2	4753.65	4482.62	4221.32	4344.82	4682.48	1886.37	817.874	886.111	1818.14	809.207	862.68	5223.26	5369.49	5349.4	5334.12	5259.51	5162.99	1021.98	1114.66	1100.87	289.921	1018.68	1485.84	2980.69	4523.68	3699.61	3959.35	3475.29	3998.08	3450.85	2952.22	2742.61	2932.23	3857.93	3486.62	3728.38
M303T234	2.09209	5.57039e-08	0.0021645	9.93442e-07	0.00527843	1	1	1	1.18538	H39_1D3HS:H39_1D3CK	0.138404	up	1904.07	1902.06	1568.5	1975.21	1786.35	1712.57	3595.39	3729.02	3441.85	3495.82	4317.09	4117.45	1053.66	1264.16	1109.67	1155.98	1499.3	1301.1	3166.95	3335.48	2906.07	3856.1	2430.3	3531.92	2400.32	2498.29	580.007	2248.01	1183.6	1185.93	7642.93	6603.33	6911.04	7091.71	723.081	670.831	1572.49
M303T361	3.00292	0.000148564	0.0021645	0.000579479	0.00527843	1	1	1	1.42516	H39_1D3HS:H39_1D3CK	0.222016	up	2678.61	1548.12	1334.19	1253.76	1806.77	1023.17	3790.22	4602.97	4975.1	5677.83	5260.9	4655.05	1024.63	1369.99	1508.59	1604.35	1305.81	1292.69	6725.24	4276.89	5877.98	3787.38	5040.12	4736.1	635.007	1215.41	523.142	1021.42	955.376	1498.74	5412.28	3407.74	4130.87	4798.39	4549.95	3561.44	113.648
M303T398	2.1876	6.83448e-05	0.0021645	0.000307733	0.00527843	1	1	1	1.29896	H39_1D3HS:H39_1D3CK	0.115488	up	697.94	547.949	500.602	833.854	859.138	611.517	1635.89	1661.42	1456.07	1714.4	1374.81	1019.37	481.416	761.594	817.96	734.87	914.574	689.001	1185.07	1893.47	1994.91	1935.25	1700.33	1344.36	777.17	738.786	923.334	693.176	620.698	988.026	1667.18	1921.57	1351.85	1078.49	1599.98	1602.83	505.496
M304T119	0.35989	0.0001168	0.0021645	0.000476618	0.00527843	1	1	1	1.69594	H39_1D3HS:H39_1D3CK	0.250088	down	5535.52	3454.52	5925.7	5768.87	3640.98	5433.87	1906.92	1716.36	1686.98	1871.29	1722.02	1806.56	2760.51	2834.68	4608.04	4862.15	2624.4	5226.35	2836.17	3355.46	1724.18	1813.87	1890.13	1867.83	4439.69	7043.37	5662.57	4874.76	5586.95	4621.85	1101.04	1148.16	1568.4	1583.9	1171.85	1128.71	4369.2
M304T191	0.245285	1.05139e-07	0.0021645	1.60033e-06	0.00527843	1	1	1	2.12389	H39_1D3HS:H39_1D3CK	0.096846	down	9193.41	8743.01	9615.13	8980.62	8573.79	9554.19	1963.87	2096.22	2796.14	2256.39	2057.83	2236.83	7191.51	7454.8	7972.48	8164.19	7135.5	7500.55	2314.55	1892.38	2490.22	2250.73	2503.7	2038.6	7691.52	7225.46	7728.1	6318.31	7156.71	6998.1	2137.47	2020.91	2410.14	1796	1948.58	1832.77	6237.61
M304T214	0.462895	9.8284e-06	0.0021645	6.32543e-05	0.00527843	1	1	1	1.64695	H39_1D3HS:H39_1D3CK	0.197825	down	1937.4	1734.19	2185.84	2386.1	2091.03	2349.83	827.767	982.083	773.031	1264.91	972.642	1051.11	1754.16	1638.76	2119.66	1697.64	2135.68	1946.14	1393.42	1564.38	1501.32	1325.54	1349.57	1317.1	1571.86	1513.9	1936.71	1691.48	2266.68	1885.52	2077.88	1725.58	1755.64	1286.1	1544.13	1842.84	970.014
M305T197	2.44531	3.04198e-08	0.0021645	6.14729e-07	0.00527843	1	1	1	1.61996	H39_1D3HS:H39_1D3CK	0.107556	up	5511.46	5107.5	4965.03	4863.33	4665.52	5794.6	13751.2	10353.2	12468	12182.8	13548.1	13274.8	5164.24	5472.36	5734.79	6359.75	5775.36	6428.91	5816.28	5530	5054.38	4633.43	5928.84	5057.25	3471.35	3657.2	3290.82	3511.21	3333.64	3523.39	3831.69	3637.21	3424.55	3851.33	4817.3	4099.27	12145
M305T236	6.02645	6.51346e-07	0.0021645	6.62649e-06	0.00527843	1	1	1	2.23812	H39_1D3HS:H39_1D3CK	0.138444	up	1135.85	834.222	949.28	854.058	654.083	644.061	4955.54	5367.07	4529.56	4700.33	5509.66	5501.28	434.693	432.201	354.04	445.711	389.65	405.007	2470.51	3647.95	3571.32	3646.46	4588.9	3646.92	564.429	559.496	357.376	472.928	473.836	490.21	397.665	462.92	480.123	820.134	568.921	455.979	351.753
M305T259	0.396813	3.34278e-05	0.0021645	0.00017196	0.00527843	1	1	1	1.18603	H39_1D3HS:H39_1D3CK	0.0614949	down	2209.71	2002.48	2067.25	2288.2	2195.47	2242.32	990.933	795.188	750.119	1039.95	949.121	635.417	2570.82	2362.02	2795.05	2889.62	2162.85	3570.52	921.172	1296.58	989.81	1119.7	1421.5	1164.13	5625.82	5695.71	5533.09	6072.93	6131.16	5658.91	18416.9	17262.4	16335.2	17456.7	17336.5	17687.1	4158.34
M305T58	0.469483	0.00865619	0.0151515	0.0182072	0.0288371	0.916667	0.666667	1	1.44338	H39_1D3HS:H39_1D3CK	0.280388	down	1252.62	2253.09	2578.93	1906.86	1729.3	1361.73	1887.4	784.305	435.841	475.324	772.67	847.515	1767.19	1583.85	2301.24	2281.76	1187.82	2057.12	1091.51	859.274	531.377	649.815	854.014	1587.25	1317.38	1897.99	1708.91	1005.06	1273.57	1400.55	773.162	974.751	834.923	1105.16	1128.34	1149.87	1646.13
M305T98	0.381338	3.68976e-05	0.0021645	0.000185145	0.00527843	1	1	1	1.36683	H39_1D3HS:H39_1D3CK	0.111468	down	1038.8	1023.23	989.586	1622.29	1068.84	1055.28	362.09	363.532	331.306	652.043	376.005	507.373	1015.89	1409.36	1367.77	2050.61	1099.37	2323.77	294.805	360.194	392.167	362.646	428.451	651.161	838.597	1232.24	1218.45	1297.59	2726.21	1035.08	187.879	95.1143	359.746	339.154	344.885	565.029	1315.41
M306T188	0.485687	5.53801e-07	0.0021645	5.83462e-06	0.00527843	1	1	1	1.31786	H39_1D3HS:H39_1D3CK	0.158168	down	1489.34	1577.03	1619.61	1477.09	1488.46	1637.8	643.019	725.591	817.484	732.043	844.562	749.007	1615.24	1758.79	1475.7	1799.48	1763.14	1572.12	472.779	546.12	769.015	811.9	509.347	723.342	1752.4	1877.8	1452.34	1559.48	1639.25	1499.39	875.962	988.264	1065.37	1059.61	866.848	841.356	1293.83
M306T198	2.68273	3.03252e-06	0.0021645	2.36258e-05	0.00527843	1	1	1	1.67562	H39_1D3HS:H39_1D3CK	0.217482	up	753.836	1121.4	664.933	693.933	879.064	720.978	2535.02	2212.88	1925.55	2059.77	2551.98	1683.5	861.411	942.552	855.573	1193.6	885.43	1052.16	680.473	1088.61	952.687	1377.33	1359.48	1122.89	678.678	635.81	783.572	289.617	476.258	484.154	557.463	601.936	584.483	438.023	776.076	573.03	2028.63
M306T200	0.266198	4.77665e-05	0.0021645	0.000229939	0.00527843	1	1	1	1.779	H39_1D3HS:H39_1D3CK	0.179674	down	1331.7	678.494	862.436	714.579	1382.71	886.375	180.747	364.328	255.064	283.503	142.902	332.392	826.268	1060.15	653.533	1181.1	718.025	1155.82	222.574	176.714	309.174	204.259	148.199	274.432	708.533	682.733	1052.02	551.123	821.738	811.275	994.282	389.328	761.667	760.278	790.777	405.561	771.553
M306T259	2.19747	7.23487e-07	0.0021645	7.22389e-06	0.00527843	1	1	1	1.17263	H39_1D3HS:H39_1D3CK	0.109399	up	385.269	318.209	363.598	370.901	398.988	285.902	798.907	684.491	820.578	719.076	794.786	847.093	293.365	313.261	406.838	342.918	276.161	422.564	897.272	1014.82	1167.27	785.462	927.359	936.939	788.759	918.988	924.756	923.277	958.861	953.487	3161.48	2985.9	2464.89	2498.27	2793.41	2720.96	718.592
M307T127	0.403973	0.00190591	0.0021645	0.00492359	0.00527843	1	1	1	1.31194	H39_1D3HS:H39_1D3CK	0.180978	down	943.39	1693.25	1299.01	661.166	740.46	797.23	416.659	412.592	421.93	416.046	363.133	447.818	1106.48	2077.88	1247.99	2241.39	1204.59	1002.64	503.393	485.645	504.899	499.537	480.843	411.926	1119.77	1789.4	1700.69	988.162	900.666	1062.25	1984.67	1953.94	1109.04	2109.13	1338.24	1394.83	2545.36
M307T152	2.16617	0.000572643	0.0021645	0.00179969	0.00527843	1	1	1	1.41226	H39_1D3HS:H39_1D3CK	0.14708	up	2559.23	1903.27	1095.82	2020.69	2076.66	2434.69	3982.04	5249.28	3607.38	5196.94	4251.85	3902.26	862.865	1451.67	1907.01	1597.98	3493.91	2910.82	3965.68	3559.93	4040.46	3699.59	3978.42	4249.92	2497.18	1118.41	863.725	973.437	1542.62	1135.24	2667.45	2316	2941.1	3041.26	2484.73	1454.12	3327.01
M308T146	0.14895	1.44975e-09	0.0021645	6.50301e-08	0.00527843	1	1	1	2.13345	H39_1D3HS:H39_1D3CK	0.144221	down	5456.2	5608.97	6098.12	5651.37	5973.19	6220.7	804.83	767.798	889.029	790.36	979.12	983.394	7705.35	7214.14	8310	8562.71	6905.7	7694.53	1177.22	1137.52	946.4	1014.81	1195.73	1034.21	4000.99	4486.93	4779.83	4187.27	4918.03	4764.74	3230.2	3755.55	4119.2	3652.96	3886.88	4080.84	6136.48
M308T235	3.92324	4.94586e-08	0.0021645	9.18008e-07	0.00527843	1	1	1	1.59548	H39_1D3HS:H39_1D3CK	0.0904261	up	1517.18	1244.96	1897.85	1627.83	1650.68	1463.37	6412.01	5733	5531.2	6063.47	6414.49	6731.61	823.22	784.512	730.186	602.404	732.566	583.008	7470.53	6314.69	8170.47	6645.29	7063.46	6937.35	543.171	707.463	605.68	613.917	480.536	696.28	752.789	1100.21	889.812	1308.95	923.712	485.005	759.386
M309T145	0.379673	3.4307e-10	0.0021645	2.25526e-08	0.00527843	1	1	1	1.89052	H39_1D3HS:H39_1D3CK	0.0511761	down	21010.6	18801.2	20964.1	19872	20445.1	19717.2	7590.33	7507.84	7465.1	7826.12	7757.81	7721.2	23676.8	20060.9	20619.6	20683.4	20921.1	21816.4	7610.91	7405.86	8506.85	7865.89	8322.3	8199.89	16479.6	16795.6	16518.9	17046.6	17498	15819.3	12221.5	18525	11402.9	11747.5	12472.1	12138.8	14644.9
M309T199	0.347947	6.44212e-05	0.0021645	0.000295002	0.00527843	1	1	1	1.86432	H39_1D3HS:H39_1D3CK	0.114344	down	1982.52	922.229	1622.51	1042.98	1400.36	1231.28	586.389	461.503	335.81	538.321	327.962	603.84	1072.8	1323.68	975.886	1103.55	1654.28	1608.88	798.109	613.446	503.918	512.007	1096.85	924.166	689.771	795.288	421.252	689.415	729.486	743.874	774.807	871.915	459.343	622.277	745.252	673.808	722.672
M309T214	0.473431	3.3843e-05	0.0021645	0.000173343	0.00527843	1	1	1	1.31304	H39_1D3HS:H39_1D3CK	0.105255	down	7030.72	6675.62	6404.26	10017.1	7703.74	7597.04	4675.28	3481.4	2853.76	3107.64	3104.52	4284.66	7553.07	5527.84	6137.95	7625.15	8597.35	6064.42	2430.45	2486.73	2430.64	2793.66	2055.71	2062.02	7337.27	6403.92	7294.43	6966.44	6953.4	7509.39	2770.33	3287.53	3776.6	2942.49	2613.64	4976.09	7536.53
M309T230	3.42266	2.21029e-05	0.0021645	0.000121741	0.00527843	1	1	1	2.14858	H39_1D3HS:H39_1D3CK	0.13145	up	1877.97	2428.9	1361.88	2053.1	2389.31	2569.52	8113.03	6667.26	7153.42	7158.55	7114.94	7194.49	2596.07	2816.22	2063.35	2240.39	2053.65	2373.93	3946.52	3073.68	4100.48	4182.25	3881.34	4030.2	2038.08	1322.42	1894.85	1343.53	1776.58	1766.51	1612.55	1422.2	577.867	1575.5	1579.4	1474.1	1318.62
M309T246	2.00779	0.00145338	0.0021645	0.00391158	0.00527843	1	1	1	1.13672	H39_1D3HS:H39_1D3CK	0.0468717	up	577.338	1183.12	976.436	937.239	830.939	519.735	1327.88	1777.38	1683.45	1736.23	2021.14	1542.66	655.184	724.647	738.608	766.765	731.217	756.694	1896.5	1687.19	2256.32	1900.03	1851.22	1960.22	1071.19	1253.8	875.025	1049.62	1219.07	1738.06	3197.46	3188.71	3372.21	3205.75	3149.2	3274.18	1820.12
M310T214	0.438957	2.40562e-06	0.0021645	1.96194e-05	0.00527843	1	1	1	1.56731	H39_1D3HS:H39_1D3CK	0.20946	down	1442.57	1071.56	1004.25	1243.19	1281.54	1431.07	478.046	570.778	463.516	696.435	567.046	505.017	937.671	1140.73	1001.33	825.417	1028.9	809.164	680.902	380.436	401.069	506.519	315.793	463.544	1313.18	1263.96	1023.45	1123.7	1186.39	1295.85	641.566	572.535	461.782	608.775	650.793	428.872	969.644
M311T190	2.62714	3.99505e-06	0.0021645	2.96054e-05	0.00527843	1	1	1	1.48151	H39_1D3HS:H39_1D3CK	0.295989	up	1405.85	1376.86	1867.73	1115.55	1313.49	1268.19	3374.84	3866.65	3708.38	3455.31	4121.01	3404.31	1408.23	1181.18	1545.51	1352.99	1194.35	1287.93	4358.71	5019.94	5147.43	4898.59	7276.16	4690.03	1213.35	1530.94	1749.35	1293.59	1845.36	1405.47	2337.22	2762.73	2677.24	2783.32	2319.82	2981.67	1119.35
M311T199	0.358478	7.58553e-07	0.0021645	7.49815e-06	0.00527843	1	1	1	1.58819	H39_1D3HS:H39_1D3CK	0.12182	down	13872.6	12848.7	11341.9	12923.7	14806.6	18817.8	4796.3	4574.64	6228.71	4301.08	4792.29	5638.32	10361.9	18303.2	19152.8	11722.5	13334.5	11573.2	3436.49	4937.38	4693.19	4395.67	4284.94	4437.19	11362.7	11051.1	12356.7	11044.3	9639.6	10779.8	10332.5	9955.33	10832.9	9866.98	8502.53	9813.8	12187
M311T206	5.56103	3.61065e-08	0.0021645	7.03932e-07	0.00527843	1	1	1	2.42513	H39_1D3HS:H39_1D3CK	0.126539	up	4034.25	2617.12	4214.14	3437.16	3770.17	3438.06	20646.2	19798.4	23002.1	19931.7	17698	18546.3	6479.99	6017.24	5460.01	7101.9	7729.37	5450.06	22209.1	27856.2	24851.5	23555.4	24824.6	21413.8	3764.31	5632.99	3802.19	3537.81	4424.86	4389.57	13924.7	11685.5	12677.5	13998.7	13983.3	14795.3	3861.17
M311T231	2.24338	0.00130614	0.0021645	0.00357377	0.00527843	1	1	1	1.33975	H39_1D3HS:H39_1D3CK	0.264572	up	2221.58	2148.68	2376.63	1360.81	2591.78	1089.68	2707.2	4918.3	5289.16	3300.35	5370.68	4861.85	996.625	1606.35	570.94	1406.94	1481.38	1714.37	4477.44	5494.17	4841.16	4564.06	4458.39	2822.17	1579.28	2027.67	1466.93	1027.4	1707.53	1052.86	3621.37	3499	3304.35	3200.68	2996.66	3087.85	1540.04
M311T270	2.11999	5.16755e-08	0.0021645	9.3856e-07	0.00527843	1	1	1	1.48348	H39_1D3HS:H39_1D3CK	0.0349803	up	7839.82	9035.66	8446.5	9005.02	8286.75	10281.9	17891.8	18730.1	17987.8	18024.2	18001.2	21503.5	9969.43	10247.7	10663.1	9994.55	9303.74	10279.9	14011.7	14192.3	10930.4	15311	14275.4	14124.4	14035.1	13207.6	13131	14155.3	14427.5	11666	31850.2	29730.2	33607.9	30616.2	27165.6	29156.9	9101.8
M311T357	0.387909	9.81977e-09	0.0021645	2.55012e-07	0.00527843	1	1	1	1.49941	H39_1D3HS:H39_1D3CK	0.033086	down	228928	228901	230376	196116	198136	252519	84173.2	78887.2	91866.1	84676	81857.7	96389.5	272403	242313	279204	273088	244565	318875	78123.1	85493.9	83457.7	87577.5	78994.5	76100.3	169930	189381	167782	179855	196840	164583	136275	139074	128609	144204	130422	133170	159793
M311T373	2.71033	1.66875e-08	0.0021645	3.85963e-07	0.00527843	1	1	1	1.55505	H39_1D3HS:H39_1D3CK	0.0810283	up	219606	200641	228077	215692	214732	212716	576434	591786	510633	633259	552134	636049	321779	319419	319629	307618	315026	329781	706910	770918	742745	831650	777724	775225	294965	335576	319171	588555	296795	322273	219317	211396	221109	232280	221521	364744	238974
M312T144	0.451457	2.52137e-05	0.0021645	0.000135966	0.00527843	1	1	1	1.70411	H39_1D3HS:H39_1D3CK	0.121719	down	2609.88	2479.05	2415.62	2417.31	2399.03	2665.46	1191.53	1318.93	1099.58	994.649	1284.51	876.487	1804.35	1866.51	1841.64	1835.56	1823.4	1463.28	1082.99	1138.38	1304.25	1020.43	1062.16	1002.5	1200.83	1386.01	1282.43	1358.53	1269.01	1198.86	824.689	843.883	758.898	772.018	947.259	700.682	1026.78
M312T176	0.445949	2.82109e-05	0.0021645	0.000148609	0.00527843	1	1	1	1.40962	H39_1D3HS:H39_1D3CK	0.186672	down	2681.83	2883.12	2812.72	2814.91	2409.75	3141.95	1603.37	954.325	1025.94	1354.93	1317.92	1210.62	2397.11	2892.4	2908.68	2714.08	2681.4	2661.38	1213.86	1175.58	1108.32	1155.15	1297.03	1138.91	1689.86	2090.56	1640.91	1698.39	1891.56	1905.27	1560.1	1962.75	1517.54	2284.03	1537.08	1814.09	1978
M312T206	4.75958	6.53201e-05	0.0021645	0.000298196	0.00527843	1	1	1	2.20342	H39_1D3HS:H39_1D3CK	0.265069	up	1180.96	798.551	493.508	629.959	333.851	926.378	3803.6	2359.41	2435.01	4091.89	3472.53	4604.56	933.058	707.227	1036.04	1220.4	549.65	993.66	2788.51	2976.38	5243.23	4744.62	5552.97	3964.13	509.241	1067.98	671.326	652.967	693.987	494.518	1971.38	2637.61	2351.88	2022.49	1606.49	2191.93	331.6
M312T270	2.05697	2.86707e-05	0.0021645	0.000150629	0.00527843	1	1	1	1.48577	H39_1D3HS:H39_1D3CK	0.118312	up	1403.47	1521.94	1092.09	1363.58	1431.19	1939.93	2766.79	2448.46	3093.71	3213.44	3283.66	3196.94	1513.43	1746.83	2180.31	2050.98	1920.02	1922.07	2624.56	2450.83	2540.52	1988.25	2618.37	1929.68	2148.7	2407.37	2111.96	2564.51	2809.04	1864.72	4826.32	4930.53	4656.94	5016.63	4382.84	4565.32	2024.88
M312T358_2	0.451272	2.69227e-08	0.0021645	5.57374e-07	0.00527843	1	1	1	1.29333	H39_1D3HS:H39_1D3CK	0.0428549	down	36805.2	39060.5	39844.9	34919.9	33907.5	42418.8	15778.9	15096.5	16812.7	19638.5	17409.4	17683.2	47684.2	43676.1	64453.1	46422.6	46625.8	56705.9	14440.7	15603.7	17681	17789.3	16544.4	15674.5	32402.4	39527.1	32454.4	33138	43722.7	29072.3	25118.8	24513	22509.1	26827.7	24027.4	25392.8	30008
M312T373	2.67468	7.84968e-09	0.0021645	2.15176e-07	0.00527843	1	1	1	1.45976	H39_1D3HS:H39_1D3CK	0.132993	up	36899.6	33545.7	39194.2	35113.3	33647	37133.7	97858.3	97007	83197.6	88627.6	103585	106208	52581.7	54738.8	6160.96	52219.8	59830.8	58007.9	132760	134139	131086	144532	150330	137555	51399.5	57991.8	53461.9	106321	53591.5	53976.5	35962.8	32794.5	64844.1	39728.2	37441.4	36002.7	41427.1
M312T437	0.231444	0.00376113	0.0021645	0.00877102	0.00527843	1	1	1	2.03267	H39_1D3HS:H39_1D3CK	0.172807	down	1838.59	492.278	2327.43	450.847	1267.38	1351.74	265.834	318.816	327.107	361.014	175.913	339.979	631.766	503.828	563.855	591.267	895.875	519.927	400.879	338.042	364.265	226.897	292.353	283.496	757.407	784.035	734.18	938.968	792.659	792.33	923.891	867.599	842.112	586.917	825.938	772.264	892.869
M313T167	2.87996	8.31971e-05	0.0021645	0.000362213	0.00527843	1	1	1	2.02764	H39_1D3HS:H39_1D3CK	0.194984	up	1193.22	675.04	782.984	642.606	1007.65	1036.23	2328.42	2708.56	2642.71	2633.16	2428.2	2631.39	1368.58	1353.63	1323.55	892.349	1265.01	1391.37	2346.9	2331.94	2488.91	2641.53	2371.64	2258.29	1160.85	1507.07	1612.59	1083.07	1633.62	1546.04	2960.13	3380.85	2821.38	2510.62	2869.32	2933.41	1896.25
M313T215	0.406107	0.00010625	0.0021645	0.000439933	0.00527843	1	1	1	1.59282	H39_1D3HS:H39_1D3CK	0.205454	down	4709.12	5254.77	3123.95	3909.15	5329.7	3966.38	1159.36	2649.91	1412.3	1803.05	1869.64	1783.55	3214.71	3732.06	2540.84	3078.71	2737.4	3036.21	3368.14	1545.91	3999.6	2000.89	2463.45	2107.26	1973.82	3591.95	2193.53	865.462	2983.52	2703.2	2130.75	927.212	1877.01	1999.37	1890.81	1992.99	4589
M313T234	2.53286	4.67459e-11	0.0021645	6.017e-09	0.00527843	1	1	1	1.14316	H39_1D3HS:H39_1D3CK	0.0239227	up	19281.6	20424.4	19013	20253.9	21537.5	19610.3	51643.4	53365.7	53980	46656.2	48961.9	49642.3	6195.13	6120.53	6822.01	6359.86	6902.83	6787.72	39090	36954.7	47875.2	38432.6	32093.2	35737.3	5815.07	5504.3	6532.15	5653.99	6412.8	6157.12	9856.88	11028.2	9656.44	9826.49	10883.2	9196.73	3447.91
M313T371_2	0.398409	2.56107e-07	0.0021645	3.24713e-06	0.00527843	1	1	1	1.5783	H39_1D3HS:H39_1D3CK	0.0432882	down	66102	54937.2	66076.3	61473.7	61669.5	57121.3	22292.4	19819.5	24737.3	25684.7	28519.1	25314.6	43652	60583.8	60649.9	49574.7	43199.1	52081.2	21835.2	21862.9	28297.7	13817.5	25202.8	24747.2	61457.7	61685.5	52456.2	54420	52472.8	42262.4	53561	46729.4	47273.5	47704.4	50846.5	42734.2	54029.2
M313T46	0.345839	1.41882e-06	0.0021645	1.24457e-05	0.00527843	1	1	1	1.53279	H39_1D3HS:H39_1D3CK	0.0721477	down	849.77	1381.93	1151.85	1129.25	1125.57	1289.12	420.061	402.308	449.439	349.165	389.826	384.997	1172.13	1257.28	1118.04	1088.28	1255.36	1043.54	492.576	344.11	316.211	373.53	296.943	376.738	527.077	523.561	673.183	671.219	516.646	610.968	977.401	1095.04	1057.81	1278.79	1305.05	1128.63	688.286
M313T47	0.495662	2.41646e-06	0.0021645	1.96537e-05	0.00527843	1	1	1	1.30466	H39_1D3HS:H39_1D3CK	0.0802641	down	3177.59	3246.05	2969.68	3146.12	3324.24	3648.37	1673.39	1834.67	1795.28	1404.79	1359.76	1603.48	3231.02	3270.6	3051.2	3144.95	3039.57	2667.24	1515.68	1477.1	1509.87	1561.23	1124.65	1459.17	2514.46	2660.16	2546.96	2791.57	2575.48	2635.17	3539.49	3301.52	3359.12	3498.27	3520.23	3493.15	2863.95
M313T56	2.33476	1.20587e-06	0.0021645	1.09341e-05	0.00527843	1	1	1	1.52499	H39_1D3HS:H39_1D3CK	0.124635	up	1356.14	1909.21	1465.42	1374.08	1431.73	1627.41	4286.32	3850.95	2998.92	3464.99	2953.52	3841	2667.6	3395.6	3034.85	2912.02	3185.63	2385.31	4902.39	4921.67	3999.2	3808.99	3966.93	3586.74	2151.02	860.821	1648.34	1380.3	1452.54	1549.38	1586.05	2486.92	2286.53	2592.47	2358.88	2160.86	1226.92
M314T255	3.04591	1.82101e-09	0.0021645	7.73252e-08	0.00527843	1	1	1	1.32176	H39_1D3HS:H39_1D3CK	0.0661365	up	2580.32	2070.51	2653.57	2342.44	2229.21	2184.37	6223.85	6689.41	8141.77	7326.11	7131.26	7314.43	1289.41	1193.98	1710.97	1296.49	1338.95	1290.06	11045.9	13345.9	12768.6	13874.1	13625.3	12911.4	618.706	578.664	670.685	521.118	710.606	618.876	1315.94	1491.06	1631.34	1826.95	1859.82	1802.15	621.588
M315T111	0.346329	1.39207e-05	0.0021645	8.38191e-05	0.00527843	1	1	1	1.80415	H39_1D3HS:H39_1D3CK	0.125837	down	2629.55	2552.43	4507.41	4114.35	3298.71	3371.12	770.822	1089.76	1152.81	1393.13	1538.19	1145.87	3180.82	3455.63	3720.86	2523.17	2302.43	4047.6	1241.25	1042.64	1393.68	1110.45	1322.79	2031.67	2078.76	3193.21	4649.34	3739.8	4278.64	3146.66	1470.09	2484.02	3040.94	2954.49	2601.48	2208.13	2564.37
M315T134	0.273712	4.82776e-08	0.0021645	9.04594e-07	0.00527843	1	1	1	1.9913	H39_1D3HS:H39_1D3CK	0.133184	down	11063.6	8378.92	12178	13273.5	11039.9	10847.7	2618.43	2921.93	3050.67	3631.81	3124.91	2931.19	11682.2	10966.5	10910.9	11572.7	7402.01	12713.1	4762.93	4785.46	3745.49	3654.45	3519.66	5319.13	6641.1	7857.84	7908.56	7711.91	8392.76	7391.11	1975.21	3546.05	3614.22	3666.89	3550.65	3553.24	6131.1
M315T158	0.387814	1.24503e-08	0.0021645	3.07159e-07	0.00527843	1	1	1	1.79948	H39_1D3HS:H39_1D3CK	0.0824512	down	14808.2	18038.5	16995.2	17512.1	18441.7	14676.5	6173.53	5641.69	6092.19	6729.25	7155.35	7172.5	14614.4	16502.5	15621.4	16297.4	13532.3	13288.4	6229.66	8166.83	7738.7	6719.43	6404.73	8600.39	13965	13871.9	15418.3	14821.1	15406.5	14335.2	7742.99	6011.6	7639.28	5794.75	6106.27	6266.45	11132.8
M315T247	2.85763	4.65915e-07	0.0021645	5.16724e-06	0.00527843	1	1	1	1.91432	H39_1D3HS:H39_1D3CK	0.156082	up	541.376	441.396	426.253	507.162	585.853	661.279	1828.78	1167.47	1534.28	1461.4	1512.18	1535.48	534.81	558.004	527.707	600.948	558.458	542.808	1427.68	1305.6	1551.99	1384.26	1100.14	1557.07	626.201	598.038	610.647	653.808	642.373	623.887	534.427	443.362	521.601	547.056	516.266	522.161	451.419
M316T154	0.455885	3.40924e-06	0.0021645	2.6114e-05	0.00527843	1	1	1	1.55314	H39_1D3HS:H39_1D3CK	0.048122	down	38125.4	39353.9	38832.3	36159.7	37132.6	36284	16497.6	18571.3	14001.5	17993.3	16790.9	19124.2	34942.8	33425.9	34033.1	36446.7	38921.5	34865.2	19358.4	20058	19829.9	19120.5	19537.2	21667.4	30113.2	31477.4	32916.2	31914.2	33517.6	31644.6	17920.5	20182.3	18639.2	20384.4	20398.3	20832.3	31444.7
M316T174	0.363589	1.11255e-09	0.0021645	5.32693e-08	0.00527843	1	1	1	1.76115	H39_1D3HS:H39_1D3CK	0.261726	down	84904.8	84495.4	87081	88985.2	88619.4	93563.8	32072.1	28696.1	34145.7	34100.4	32204.3	30629.3	87416.5	89328.8	94604.9	99991.6	93750.2	82863	32029.9	35299	34128.7	34776	34952.8	34660.8	59411.4	66727.8	61667.6	68187.9	73403.9	72323	28960.6	28764	31396	33819.6	32995.6	39872.5	59550
M316T192	0.30522	6.52125e-06	0.0021645	4.48751e-05	0.00527843	1	1	1	1.78816	H39_1D3HS:H39_1D3CK	0.261807	down	28269.8	29063	26764.4	16263.1	25933	27337.6	5692.8	9513.85	6877.05	9593.72	9487.39	5726.48	22830.6	11727.3	14791.8	15251.7	13825.9	25804.9	6305.57	9140.36	6678.46	6629.95	9335.14	10412.7	10129.6	21710.2	21243.1	20811.5	20679.6	10307.9	3911.29	7156.53	6092.41	513.717	5941.83	6782.67	17871.8
M316T218	0.280376	8.12662e-09	0.0021645	2.19715e-07	0.00527843	1	1	1	1.78561	H39_1D3HS:H39_1D3CK	0.117107	down	14902.4	18638.9	17798	15085.7	13475.7	13961.2	4017.78	3754.48	4885.13	4056.57	4832.39	4770.2	17313.9	16248.4	16674.9	17688.6	18693.4	15946.8	3458.41	2875.29	4201.35	4425.73	3387.8	3546.94	18284.1	16218.4	15865.6	18391.1	18039.8	16355.8	16421.2	16818.9	16980.4	16535.4	15729.6	17742.9	13229.3
M316T253	0.467721	0.00130994	0.0021645	0.00357922	0.00527843	1	1	1	1.47672	H39_1D3HS:H39_1D3CK	0.154303	down	1728.47	1955.53	1889.36	1592.97	1525.28	1654.25	821.104	595.239	794.838	482.771	922.689	1222.32	1866.51	1900.94	2245.71	2106.68	1799.39	1995.6	1157.39	1062.89	674.401	726.904	961.919	1352.8	1226.15	1102.21	1091.04	1588.11	1330.4	1393.18	667.195	624.43	785.603	929.244	773.273	709.475	1924.98
M316T45	0.48641	6.96923e-05	0.0021645	0.000312642	0.00527843	1	1	1	1.13161	H39_1D3HS:H39_1D3CK	0.115148	down	1363.19	1021.71	1556.75	1071.08	906.196	1305.54	466.812	631.014	604.657	620.106	535.328	656.138	1196.55	1996.8	1083.63	2978.68	1104.9	1101.48	445.91	422.939	669.964	646.912	508.796	589.719	758.777	1223.8	868.158	972.74	673.755	681.859	1455.32	850.107	1918.72	794.68	801.764	888.827	1245.55
M316T70	0.424834	2.2684e-05	0.0021645	0.000124594	0.00527843	1	1	1	1.48429	H39_1D3HS:H39_1D3CK	0.15114	down	3520.96	4297.12	3782.96	2929.71	3016.47	2952.32	1209.14	1564.01	1877.17	1133.59	1736.43	1188.57	3452.07	3123.32	3526.79	2960.62	3840.88	2834.07	1000.55	1286.24	1275.34	1368.2	1213.35	627.169	3124.36	3275.41	4240.49	3487.84	1420.71	3060.95	2068.84	1846.99	1351.03	1310.31	1309.68	1775.02	2134.57
M316T96	0.455809	0.00395172	0.00865801	0.00917574	0.0177078	0.944444	0.75	1	1.45968	H39_1D3HS:H39_1D3CK	0.109474	down	493.4	790.88	1162.57	1177.63	1125.52	944.285	260.605	325.204	384.262	348.419	886.496	390.522	644.169	843.37	801.995	821.535	629.615	1244.12	471.786	387.442	371.126	365.743	558.392	774.546	729.856	794.256	458.127	688.066	1283.63	847.195	882.172	641.654	942.956	856.562	1001.04	1420.9	612.262
M317T126	0.432917	1.22513e-07	0.0021645	1.80448e-06	0.00527843	1	1	1	1.26393	H39_1D3HS:H39_1D3CK	0.0940356	down	1787.2	1550.88	1647.03	2022.74	1538.71	1551.69	718.263	685.463	773.089	792.351	743.774	658.762	2106.72	1979.68	1977.26	1884.52	2205.68	3140.15	715.95	752.074	786.888	779.033	603.366	832.474	1818.16	1859.51	1733.66	1921.37	1596.36	1882	6901	4326.88	4251.6	3911.42	3911.54	3897.69	1753.99
M317T142	0.335088	6.59879e-06	0.0021645	4.53265e-05	0.00527843	1	1	1	1.81353	H39_1D3HS:H39_1D3CK	0.127165	down	3459.34	3709.16	4270.03	3762.4	3940.4	3795.9	1268.65	1563.8	1115.3	931.962	1358.51	1447.78	4806.86	4288.17	3558.57	3450.91	2898.47	3864.62	1599.99	1316.47	1123.78	1403.74	1025.73	1573.15	3954.75	3953.98	3146.92	3209.1	3197.42	3871.53	5606.19	3371.12	4507.32	4409.26	4299.56	3664.75	2906.86
M317T154	0.489939	1.74263e-09	0.0021645	7.58683e-08	0.00527843	1	1	1	1.42249	H39_1D3HS:H39_1D3CK	0.0619234	down	6630.9	6995.08	7355.35	7440.52	6579.23	6600.86	3272.93	3479.53	3121.34	3254.14	3605.88	3648.6	6761.45	6037.95	6244.76	6426.72	6929.48	7158.63	3676.72	3755.28	3956.73	3295.97	3335.12	3965.86	5294.34	6057.64	5799.79	6170.49	6048.52	5946.28	2942.73	3644.34	3359	4054.7	3702.84	4149.88	5703.72
M317T155	0.473879	1.31599e-05	0.0021645	7.9836e-05	0.00527843	1	1	1	1.43256	H39_1D3HS:H39_1D3CK	0.0944474	down	8664.17	10382.4	10882.3	13570	9862.92	12952.1	4716.8	4458.23	4558.85	6522.49	5174.55	5993.86	13340.5	11726.8	10211	10388.3	10155	11209.2	6056.57	5966.63	5462.93	4908.7	6323.18	6214.38	7859.92	11248.4	8268.48	8285.36	10613.2	11383.7	6999.62	6498.25	5868.6	6124.63	7300.67	5217.93	8832.09
M317T175	0.428855	0.00314547	0.0021645	0.00751587	0.00527843	1	1	1	1.64105	H39_1D3HS:H39_1D3CK	0.195459	down	12671.3	13989.3	11784.5	13164.3	13202.3	15821.1	2836.32	4267.21	4939.99	10884.8	5533.82	6117.62	11723.5	11109.9	13821.8	13564.7	13688.1	14733.9	5255.42	5342.67	5483.18	5247.9	7587.44	4138.55	8881.76	10601.9	8069.57	9827.7	11389.2	11424.6	4404.83	4938.25	5334.22	5624.97	5778.45	4755.33	9513.33
M317T192	0.369161	1.12766e-05	0.0021645	7.03567e-05	0.00527843	1	1	1	1.56331	H39_1D3HS:H39_1D3CK	0.274806	down	4000.94	4273.8	2431.68	4124.53	4521.66	4070.45	1381.16	1383.6	1371.45	2060.27	1224.93	1225.49	3780.36	4110.16	3756.88	4414.7	2185.62	4574.18	1128.64	1494.08	1353.41	1250.74	1119.32	2103.16	2403.99	3803.3	2774.17	3585.12	2461.99	3809.72	1154.35	842.82	1410.81	474.899	1050.47	828.617	3042.67
M317T194	0.365021	6.02534e-06	0.0021645	4.19718e-05	0.00527843	1	1	1	1.43875	H39_1D3HS:H39_1D3CK	0.0994348	down	30891.4	27657.7	30427.8	30030	28378.9	29286.6	11984.6	9280.75	13216.9	10358.6	8792.29	10856	25219.1	28328.6	26702.7	26380.5	25790	30834.7	10325.4	9130.42	7008.44	7792.44	8047.07	9823.09	22249	21824.8	22014.3	22399	23631.3	24451	4543.3	4638.6	5622.53	4808.57	2580.79	3200.61	23706.7
M317T257	3.41518	0.00046384	0.0021645	0.00151074	0.00527843	1	1	1	1.78661	H39_1D3HS:H39_1D3CK	0.104934	up	1605.58	1141.75	1487.71	1328.18	1729.42	1399.74	6573.97	6971.23	3502.73	3248.54	2906.68	6482.9	1432.13	1160.43	1573.73	1338.99	1127.87	1352.31	2226.45	5307.48	2726.31	5155.26	5451.38	2674.8	517.032	1467.27	1305.82	1562.1	1425.22	1209.63	1972.61	1660.62	1648.23	2370.66	1693.62	1956.14	742.829
M318T193	0.239536	2.34372e-09	0.0021645	9.01115e-08	0.00527843	1	1	1	2.04948	H39_1D3HS:H39_1D3CK	0.186513	down	9645.83	8635.33	7616.65	9600.81	10017.2	8742.46	1987.82	2309.14	1923.87	2585.21	1872.7	2318.06	7963.95	6939.99	7628.23	6829.98	7613.13	8119.06	2148.89	2481.27	1913.83	1673.12	1930.59	1299.58	7057.27	7498.56	6939.5	6734.69	8077.05	8361.25	8123.76	9084.83	8637.66	10248.5	9752.26	9725.71	5512.54
M318T57	0.453184	0.000215756	0.0021645	0.000785183	0.00527843	1	1	1	1.32388	H39_1D3HS:H39_1D3CK	0.201818	down	5371.75	5579.96	5728.6	5193.84	5809.05	4002.61	3383.84	2788.95	1541.85	2119.8	2189.91	2335.16	6232.39	6576.41	6493.78	6375.51	6994.16	6119.77	2952.24	2869.85	3390.55	2682.56	3304.57	2855.05	4937.81	5289.52	5774.15	4630.41	4401.41	6854.1	7609.66	6624.79	7530.05	7203.18	6170.88	8349.13	3340.53
M318T96	0.453818	4.59525e-06	0.0021645	3.33437e-05	0.00527843	1	1	1	1.37836	H39_1D3HS:H39_1D3CK	0.108125	down	2661.81	2920.67	3362.42	3634.06	3336.12	3126.25	1463.78	1126.67	1215.78	1529.46	1721.23	1584.38	2555.62	3148.65	2797.15	3374.89	3354.34	4055.1	1901.74	1143.3	1017.05	1448.27	1353.54	1621.38	2477.83	2941.94	2601.07	3261	4295.34	2577.69	2211.49	1477.24	1722.13	1762.62	1676.91	2166.82	2985.96
M319T123	0.323668	1.72307e-05	0.0021645	0.000100023	0.00527843	1	1	1	1.66764	H39_1D3HS:H39_1D3CK	0.132395	down	2997.48	2259.15	3463.52	3398.13	3641.32	4260.38	1005.54	1102.91	1177.53	1119.25	1105.24	969.364	4857.08	5164.13	5024.22	4164.61	2532.71	3939.84	1187.69	961.575	1058.26	842.01	1160.6	939.203	2260.33	3912.5	1753.24	3048.68	2860.79	3849.39	747.431	665.742	756.299	744.501	889.291	785.161	3538.56
M319T174	2.06095	0.000159192	0.0021645	0.000612458	0.00527843	1	1	1	1.4285	H39_1D3HS:H39_1D3CK	0.241171	up	482.476	584.932	430.143	580.134	534.568	644.675	688.767	1205.63	1261.05	1195.62	1173.82	1187.47	540.025	590.82	538.392	852.015	402.814	549.416	1186.61	1574.55	1450.79	1432.07	1184.76	1235.1	624.415	655.052	391.342	457.911	488.365	376.079	716.927	693.303	646.592	547.377	373.681	481.992	660.179
M319T177	0.447263	2.60656e-06	0.0021645	2.07439e-05	0.00527843	1	1	1	1.12047	H39_1D3HS:H39_1D3CK	0.0415624	down	17957.9	16447.6	19843.8	20315	20202.7	21624	7046.85	7416.19	8250.56	9426.63	10319.1	9598.01	16512.6	17299.5	18675.4	18947.5	16918.7	18080.7	9092.25	10410.6	10254.9	9391.94	10046.8	10351.9	10932.5	13201.1	12321.1	13595.6	14050.2	13708.4	1795.17	1182.41	1697.73	1665.63	1400.86	1738.69	11825.4
M319T232	2.72615	1.95797e-05	0.0021645	0.000110621	0.00527843	1	1	1	1.16336	H39_1D3HS:H39_1D3CK	0.0728806	up	3200.47	3041.54	2902.91	3858.35	3346.91	3070.26	7845.44	13347.9	7725.26	7968.65	8522.61	7533.2	1133.72	1232.83	1161.8	1009.73	1166.83	1065.63	8546.08	8085.1	9108.63	8503.03	7295.73	6794.03	783.581	988.646	106.614	812.047	959.998	830.285	2236.4	2101.97	2169.77	1685.39	2385.21	2047.51	602.102
M319T246	0.319771	7.65136e-08	0.0021645	1.26801e-06	0.00527843	1	1	1	1.51057	H39_1D3HS:H39_1D3CK	0.0606249	down	16889	14639.6	16407.1	16770.1	15910.1	15967.3	4781.81	4542.63	4882.87	5310.31	6263.29	5103.64	28316.5	27567.9	23682.8	30824.9	23513.4	29045.3	1518.37	1543.11	1786.44	1655.22	1629.75	1405.95	18660.5	17216.7	18278.8	16773.9	17691.1	16456.2	11791.1	11211	12257.6	12188.8	11336.9	13351.2	7156.54
M319T51	2.30518	0.003011	0.0021645	0.0072857	0.00527843	1	1	1	1.56913	H39_1D3HS:H39_1D3CK	0.212873	up	162.755	234.222	445.691	162.85	246.672	421.7	616.052	562.546	789.22	635.26	705.067	550.468	344.873	289.877	475.047	326.24	391.972	544.883	664.979	979.09	702.425	713.475	729.748	870.618	636.94	574.089	641.85	485.913	654.204	512.736	872.42	604.144	990.87	974.846	764.084	841.6	272.748
M321T58	0.378529	0.00278563	0.0021645	0.00681559	0.00527843	1	1	1	1.96796	H39_1D3HS:H39_1D3CK	0.228563	down	2435.37	2524.83	2244.31	2668.56	2708.24	1461.31	913.939	1069.78	532.773	350.166	1014.06	1434.83	1143.01	949.825	782.01	1004.18	1768.21	1793.04	885.081	1128.02	1407.2	935.646	732.246	783.205	1793.76	1341.96	1551.94	1405.61	1063.57	771.178	1482.24	639.19	1458.13	1502.85	587.905	697.678	419.477
M322T364	2.78918	1.38862e-05	0.0021645	8.37275e-05	0.00527843	1	1	1	1.29736	H39_1D3HS:H39_1D3CK	0.134902	up	837.514	1058.25	950.836	1116.45	1103.02	1078.6	3024.35	2718.12	2653.24	1934.2	3039.86	3768.86	466.352	506.752	267.921	391.232	502.161	320.37	2235.21	2473.7	3208.21	3310.27	2249.99	2786.03	551.893	486.201	388.752	438.544	387.185	474.863	537.294	496.161	945.608	533.477	682.866	705.258	340.706
M323T126	0.487117	9.35178e-07	0.0021645	8.88794e-06	0.00527843	1	1	1	1.12873	H39_1D3HS:H39_1D3CK	0.09784	down	1181.37	1201.58	971.985	1070.45	954.479	886.477	554.034	432.908	531.135	520.935	484.006	529.42	2707.68	1186.54	1217.33	1222.73	1319.74	1728.96	560.414	621.838	550.697	533.1	431.513	448.481	1123.64	1126.04	1207.04	1243.63	1070.8	1195.97	2998.59	3456.89	2828.45	2840.41	2588.02	2300.56	1232.63
M323T138	0.499854	1.59678e-07	0.0021645	2.21418e-06	0.00527843	1	1	1	1.15685	H39_1D3HS:H39_1D3CK	0.11883	down	1041.53	1120.89	1234.7	1050.01	970.483	970.128	530.805	616.534	485.375	471.804	543.381	545.04	1197.08	1241.06	1273.8	2208.4	1404.33	1056.61	519.232	585.926	540.568	517.325	539.366	567.251	1551.62	1366.67	1230.87	1145.86	998.107	1562.95	2662.63	2236.88	2013.54	2150	2210.11	2483.77	975.936
M323T218	0.381212	0.00105402	0.0021645	0.00299466	0.00527843	1	1	1	1.55234	H39_1D3HS:H39_1D3CK	0.148924	down	942.974	1456.96	1648.85	1889.06	1834.31	1583.1	740.347	606.474	554.563	253.694	535.042	876.216	2043.93	2061.21	2186.28	1358.27	1918.71	2018.25	624.996	849.718	503.632	748.527	680.101	636.962	1468.63	1166.18	912.111	1041.92	1770.53	1257.28	748.135	1251.5	801.082	1010.12	1438.64	1082.3	986.942
M324T156	0.289942	0.000559707	0.0021645	0.00176524	0.00527843	1	1	1	1.9802	H39_1D3HS:H39_1D3CK	0.166282	down	5214.96	5094.14	5033.84	6478.72	4457.63	4817.73	1115.53	1993.9	1367.02	955.013	841.971	2742.89	3445.47	4164.09	5320.71	4795.45	5799.12	4994.59	1255.14	2806.59	1870.43	1598.38	1172.2	1302.35	4363.3	5337.88	4927.99	3525.31	5325.71	5246.16	6690.34	2949.56	3480.09	6422.09	7044.7	4530.49	5282.99
M325T151	5.31526	0.000337106	0.0021645	0.00114057	0.00527843	1	1	1	2.04999	H39_1D3HS:H39_1D3CK	0.064146	up	320.893	1118.64	1271.34	734.489	1019.39	1276.23	4238.09	5682.46	4703.02	5614.1	5233.48	5043.6	1331.36	1033.37	2044.51	1298.98	520.629	1405.23	10893.6	10094.4	9736.6	10346.7	9583.62	11667	3005.24	2835.12	2914.98	3272.94	3123.73	2893.67	12130.1	11329.3	12558.2	12567.4	12900	11394	830.258
M325T343	2.22703	0.00173888	0.0021645	0.00454766	0.00527843	1	1	1	1.40377	H39_1D3HS:H39_1D3CK	0.0619974	up	48504.5	43490.8	46963.9	44051.4	41294	46192.8	84230.9	107629	70611.3	168970	76371.8	94593.7	45405.5	48992.4	52952.1	59211.5	44441.5	53155.5	124860	126627	143583	102926	126111	106420	47920	46261.3	43545	44830.6	47426.2	46447.7	56629.5	50943.4	51119.3	55058.1	66446.2	49278.3	35170.8
M325T461	0.271368	0.00217731	0.0021645	0.00551405	0.00527843	1	1	1	2.15805	H39_1D3HS:H39_1D3CK	0.174208	down	2553.55	958.241	3380.53	782.489	1815.46	1949.77	382.533	502.57	385.418	662.15	545.621	626.169	814.51	820.751	981.198	1005.23	893.711	818.499	391.777	676.729	474.376	581.327	463.768	412.361	1256.27	1248.21	1193.4	1189.02	936.541	1204.34	1987.45	1963.6	1989.55	1725.89	2506.41	1477.04	1061.9
M325T52	0.457274	6.21941e-06	0.0021645	4.3222e-05	0.00527843	1	1	1	1.31388	H39_1D3HS:H39_1D3CK	0.211468	down	1836.7	2144.46	1809.57	1680.33	1582.5	1576.63	617.941	949.351	769.441	949.015	722.618	852.547	1807.77	2190.89	1677.97	2257.06	1741.59	1637.08	1169.08	1275.47	686.897	966.406	529.797	931.913	1000.02	728.023	1413.41	1002.67	1057.86	1213.84	1661.21	1720.73	1614.29	1807.57	1519.14	1414.56	1972.64
M326T187	0.471906	0.000111692	0.0021645	0.000460093	0.00527843	1	1	1	1.58525	H39_1D3HS:H39_1D3CK	0.0698437	down	12120.3	12419	13088.2	13027.4	12621.8	13532.9	5217.85	4820.87	7485.64	6742.55	6865.31	5114.68	10654.5	9843.13	10684.8	10795.2	10342.7	10937.4	6202.38	7571.85	6499.75	5397.94	6081.49	7010.56	9113.41	9345.76	9469.56	9901.82	10189.7	10205.4	5708.58	6270.89	6011.66	5648.68	5202.27	6229.86	8478.97
M326T199	0.198817	9.03341e-06	0.0021645	5.90362e-05	0.00527843	1	1	1	2.52852	H39_1D3HS:H39_1D3CK	0.210511	down	4380.28	4572.07	4632.85	4614.76	5114.77	4627.24	840.788	994.37	802.392	1132.23	1175.61	609.94	3028.74	4963.04	4955.82	4291.44	4899.97	5292.38	1150.93	1017.34	1165.59	1061.15	1385.6	2284.16	3049.27	2992.94	3394.43	2252.93	3409.56	2036.19	2227.06	3291.26	2447.64	1874.15	3320.48	3113.95	2166.42
M326T214	0.318252	2.71531e-09	0.0021645	9.98594e-08	0.00527843	1	1	1	2.08449	H39_1D3HS:H39_1D3CK	0.15354	down	1895.54	2551.58	2208.02	2462.17	2173.14	2302.1	744.477	753.833	651.024	786.545	635.71	754.272	1286.94	1130.81	1088.18	1339.02	1395.63	1199.64	697.253	456.469	456.742	909.223	969.49	962.592	1255.64	1210.76	1475.35	1615.36	1433.24	1856.04	869.043	563.42	889.443	840.365	848.319	704.654	1615.11
M326T248	3.38504	6.06966e-08	0.0021645	1.04777e-06	0.00527843	1	1	1	1.80075	H39_1D3HS:H39_1D3CK	0.127734	up	563.436	427.602	555.889	545.943	581.145	588.674	1524.42	1751.1	1611.55	2232.91	1768.13	2156.21	486.701	474.753	654.681	437.565	473.64	474.305	929.432	1591.82	1065.07	1117.22	1370.34	1239.37	405.304	564.224	458.204	542.661	554.079	475.123	445.282	448.41	408.552	563.067	282.997	466.518	300.954
M326T343	2.23488	0.000420052	0.0021645	0.00138791	0.00527843	1	1	1	1.45414	H39_1D3HS:H39_1D3CK	0.0598665	up	8583.49	9972.62	10329.6	10273.1	9737.15	9589.72	19377.7	24042.5	15157.8	29432	17263.7	25434.7	10180.7	10751.2	11131.1	12965	10877.3	11777.4	23845.3	24030.8	26451.3	27282.3	24812.5	21444.2	11487.9	9854.75	10774.3	9287.26	12721.8	8908.26	11848.8	6186.18	6273.11	6011.64	12527.5	9577.64	8021.59
M327T121	0.440976	1.30442e-06	0.0021645	1.16143e-05	0.00527843	1	1	1	1.40714	H39_1D3HS:H39_1D3CK	0.118386	down	1803.66	2104.24	2017.91	2145.48	1805.55	1821.36	800.126	859.919	727.59	826.247	845.867	1098.88	2197.47	2453.52	2086.04	2434.64	2379.11	2919.33	838.892	866.074	827.172	837.795	893.376	964.319	2536.84	2841.33	2027.84	2850.08	4037.54	2414.68	3096.26	3298.61	3774.66	2897.36	3222.23	3236.07	2014.63
M327T187	0.484151	0.000279413	0.0021645	0.000968898	0.00527843	1	1	1	1.44776	H39_1D3HS:H39_1D3CK	0.230643	down	2597.05	2915.85	2534.33	2469.64	2513.3	2560.73	991.088	1379.98	1377.48	904.133	1634.28	1261.38	2171.93	2100.46	1987.94	2075	2284.74	1966.58	1189.63	1401.44	1544.04	1255.47	1310.91	1192.3	1722.08	2102.71	1661.93	1952.72	1591.82	1387.5	1014.5	1254.85	954.126	1237.25	1344.71	1293.61	1248.7
M328T168	0.457368	2.27529e-09	0.0021645	8.86317e-08	0.00527843	1	1	1	1.48159	H39_1D3HS:H39_1D3CK	0.0674461	down	22630.4	24571.3	24574.1	23260.5	23849.2	23257.4	12022	10277.7	10676.3	11051.3	10615.7	10368.5	22914.4	23326.6	23688.3	24755.8	22987.4	24244.9	11378.1	12777.1	11306.2	10528.7	12462.7	12886.4	16123.5	16744.1	16517.9	17473.7	17950.4	17495.6	18199.6	17374.5	17687.7	24063	18190.8	17716.6	17019.9
M328T170	2.5404	0.00128671	0.00865801	0.00353039	0.0177078	0.944444	0.75	1	1.24756	H39_1D3HS:H39_1D3CK	0.294647	up	2934.41	1831.44	1742.33	1670.23	1795.7	1301.2	4853.11	5933.91	4685.61	2785.33	2882.3	7503.5	5754.24	1199.12	9490.98	11077.7	1140.28	10035.8	2850.81	2384.07	6694.15	8076.53	2701.53	2687.34	1536.93	419.708	809.918	10909.6	11979.4	9492.42	4460.71	1496.5	1715.86	1673.05	9851.05	1737.46	868.014
M328T246	3.54777	3.2796e-08	0.0021645	6.49448e-07	0.00527843	1	1	1	1.5706	H39_1D3HS:H39_1D3CK	0.0751905	up	2166.03	1838.18	2261.68	2416.53	2042.08	2135.41	7571.2	6625.64	6574.25	9693.57	7405.98	7753.39	1343.1	1284.5	1278.31	1479.95	1235.14	1324.48	4432.86	5639.62	4108.5	5283.18	5398	5207.8	2104.43	1244.61	1950.09	866.614	912.493	837.716	1251.76	1287.84	1488.59	1474.73	1331.55	1333.06	798.488
M329T128	0.317666	7.82846e-09	0.0021645	2.15176e-07	0.00527843	1	1	1	1.98665	H39_1D3HS:H39_1D3CK	0.0917911	down	2455.17	2124.71	2906.93	2857.03	2739.08	2519.27	764.625	775.976	720.143	953.576	851.019	890.95	2041.25	2159.72	2680.4	2738.65	2072.13	2728.22	1002.47	1111.84	1008.77	1008.8	1062.71	1089.02	2463.67	3186.09	2480.25	3136.29	3659.37	3453.58	1159.19	892.463	997.039	1189.85	1055.44	1128.17	2098.52
M329T167	0.351126	9.07474e-05	0.0021645	0.000388234	0.00527843	1	1	1	1.75109	H39_1D3HS:H39_1D3CK	0.0984272	down	8050.82	6784.34	6738.46	3683.91	4621.04	5010.02	1579.12	2240.47	1981.2	2455.88	2049.67	1943.97	5272.64	5922.87	3968.75	4790.46	6808.5	4450.7	2151.73	2275.43	2054.24	2539.18	2348.53	2534.38	3031.57	3094	3479.21	2868.18	3418.13	3785.87	2239.7	2224.95	4548.12	5198.27	2315.57	2348.29	3224.73
M329T279	0.468467	2.7675e-09	0.0021645	1.00536e-07	0.00527843	1	1	1	1.08085	H39_1D3HS:H39_1D3CK	0.0339961	down	23526.1	20883.5	23783.9	21717.4	21194	22733.6	9634.72	9689.16	10214.8	11349	11124.1	10687.2	24157.2	23164.7	24601.2	27625.6	24156.8	27337.5	12609	12994.3	12645.8	12546.1	13019.3	13971.6	17276.3	15551.2	14918.8	14782.3	17157	16388.4	1622.95	1519.76	1636.87	1981.07	1321.72	2048.64	19875.3
M329T330	2.32091	3.48471e-10	0.0021645	2.25526e-08	0.00527843	1	1	1	1.46107	H39_1D3HS:H39_1D3CK	0.0527084	up	76149.2	76764.7	69648.7	76053.5	79754.3	78032.7	167817	170575	183579	192051	181223	164025	75262.9	61417	76169	95950.6	82368.9	83816.4	132208	149812	133119	137290	144436	147932	87108.9	72322.8	71957.4	70087.6	73295.3	70223.9	148703	132954	139695	169468	153534	148148	50571.8
M329T443	0.251512	5.402e-07	0.0021645	5.74989e-06	0.00527843	1	1	1	1.80966	H39_1D3HS:H39_1D3CK	0.130765	down	1399.15	1338.37	1496.18	1169.45	1519.88	1251.72	331.211	244.657	381.233	346.801	315.653	436.491	867.383	1247.67	1058.21	1327.72	1183.38	999.771	205.031	240.627	284.092	362.776	282.613	230.723	2694.57	2581.32	2796.15	2135.68	2230.95	2812.53	498.673	513.435	561.654	425.376	556.106	522.276	3614.11
M329T47_2	0.246845	5.32549e-10	0.0021645	3.122e-08	0.00527843	1	1	1	1.8182	H39_1D3HS:H39_1D3CK	0.0761946	down	3948.03	4857.93	5339.77	4645.02	5082.7	4658.41	1335.59	1173.92	988.171	1207.04	1249.39	1088.84	3685.78	5118.52	5041.16	5497.81	5685.5	5253.56	1375.58	1261.64	1334.83	1056.8	1390.33	1350.1	2925.13	2859.57	2756.33	2987.89	2984.49	3083.02	3812.83	4991.74	5123.93	5332.43	4527.99	5062.89	4002.3
M330T127	0.361941	2.37585e-05	0.0021645	0.000129059	0.00527843	1	1	1	1.59063	H39_1D3HS:H39_1D3CK	0.0397695	down	11988.8	9170.09	15727.9	15442.7	14284.6	15256	3941.77	3663.33	3822.86	6137.15	6222.44	5844.53	10512.8	11025.9	16369.9	18773.6	9009.7	17595.8	5117.24	7183.52	7205.19	6767.08	7131.74	7730.1	5562.38	6389.75	5587.61	8686.31	9894.41	8716.6	3490.18	3925.96	3689.71	5580.9	4538.21	5553.31	8626.9
M330T164	0.420931	7.31092e-06	0.0021645	4.94719e-05	0.00527843	1	1	1	1.3804	H39_1D3HS:H39_1D3CK	0.133443	down	4765.49	4416.66	3639.55	4429.76	4203.06	4302.07	1859.58	1752.25	2037.57	2257.54	1445.16	1489.65	5572.3	4554.78	4954.88	4994.78	5161.13	5605.88	2178.54	1989.73	1554.19	2041.08	2009.59	2098.81	3438.87	3686.14	4148.65	3813.91	4559.93	3736.19	1252.21	846.366	1478.27	1325.01	1163.35	1438.89	4491.15
M330T168	0.374821	5.94134e-11	0.0021645	7.17932e-09	0.00527843	1	1	1	1.77097	H39_1D3HS:H39_1D3CK	0.0398373	down	54127.7	46178.2	52959.8	51228	51743.5	52320.6	18565.9	18568.8	20648.2	19450.4	19193.4	19227.4	49985.9	53164.7	53237.1	59125.9	50957.8	53824.7	23648.9	24754.8	23243.6	23271.8	23697	25768.7	46505.7	46923.5	45678.1	47158.7	49931.4	49331.8	30113	29723.6	30916.7	30526.9	29777.6	32593.5	46943.9
M330T177	0.385639	1.51666e-07	0.0021645	2.128e-06	0.00527843	1	1	1	1.59124	H39_1D3HS:H39_1D3CK	0.207313	down	79766.7	66328.6	67218.6	79066.3	73334.3	78894.3	25695	36230	27725	28227.8	28168.4	25412.2	73201.9	78337.7	73351.2	79998.3	125686	74736	25760.9	45065	28106.3	25033.6	27567.2	28596.5	85102.6	45444.1	45348.5	43461.3	90067.1	43405.9	43931.3	45022.3	42960.8	45924.1	45242.5	52613	77966.2
M330T235	2.76588	5.85365e-08	0.0021645	1.03153e-06	0.00527843	1	1	1	1.33872	H39_1D3HS:H39_1D3CK	0.14049	up	1816.07	1464.19	1592.01	1956.94	2079.79	1754.82	4386.78	4649.05	4410.16	4823.72	5672.59	5552.59	819.186	771.33	883.516	909.241	816.233	1446.89	5936.67	6673.31	6086.34	6871.13	7687.68	6681.36	1710.99	504.445	536.421	615.864	523.347	520.7	1034.95	930.862	971.281	1034.6	798.801	1964.29	1353.77
M330T330	2.11097	1.62524e-08	0.0021645	3.81868e-07	0.00527843	1	1	1	1.35965	H39_1D3HS:H39_1D3CK	0.0798815	up	13972.3	14387.1	12548.3	14408.9	15308.6	15331.2	26724.2	30784.2	29275.2	34516.3	30122.8	30028.8	15377.9	17338.5	14337.4	18496.9	14790.1	15895.8	23607.2	27359.7	21516.2	26446.6	28338.8	25384.5	16525.3	13352.6	13640.2	14198.4	16280.6	14740.6	26984.4	21193.4	22810.7	27725.3	25392.8	25228.1	8560.44
M330T45	0.464109	0.000154016	0.0021645	0.000595643	0.00527843	1	1	1	1.36785	H39_1D3HS:H39_1D3CK	0.22449	down	1232.25	1366.48	1466.69	1260.64	762.039	1116.96	600.687	606.552	579.364	577.967	446.446	532.917	795.3	842.061	665.846	1156.04	749.175	721.847	687.466	417.123	590.352	621.533	575.439	525.531	939.752	651.708	454.661	813.233	843.094	848.365	697.935	517.486	566.048	622.342	524.756	507.649	566.523
M330T70	0.483983	0.00551734	0.0021645	0.0122674	0.00527843	1	1	1	1.35523	H39_1D3HS:H39_1D3CK	0.276156	down	1890.78	2178.13	1365.64	1300.34	1376.9	2282.32	774.832	1205.26	849.504	413.953	1245.33	541.695	1796.01	2339.7	1623.55	1313.67	2100.54	2428.38	460.16	1006.22	1065.16	907.257	1155.45	1231.38	1313.44	1424.18	1592.75	1115.62	650.643	1298.44	2179.47	1894.89	2507.18	2285.45	1949.36	1971.25	1260.32
M330T97	0.444053	0.023319	0.0411255	0.0425958	0.0690597	0.861111	0.611111	1	1.25456	H39_1D3HS:H39_1D3CK	0.279512	down	626.004	686.894	2284.87	1624.92	973.505	630.377	320.604	375.546	474.124	716.079	652.75	492.253	609.753	830.694	798.11	1547.22	659.32	1501.83	584.019	478.711	211.652	483.635	684.397	792.041	724.285	777.034	621.391	982.266	1517.4	760.64	766.026	1288.5	744.384	1267.93	1042.6	1817.42	776.931
M331T150	0.437982	1.10542e-05	0.0021645	6.93349e-05	0.00527843	1	1	1	1.5256	H39_1D3HS:H39_1D3CK	0.0719061	down	7929.36	8625.75	8958.52	6933.93	8169.18	8383.42	3276.15	4120.69	4033.57	3924.14	2591.39	3515.26	5287.6	7812.71	7011.16	7034.95	6794.65	6546.79	3999.38	3734.78	4333.83	4579.15	3880.12	4905.09	5088.99	5728.06	6296.59	3090.89	5124.11	5591.48	2175.84	2431.23	2247.18	2592.81	2231.13	2174.5	6352.76
M331T163	0.392541	1.40741e-06	0.0021645	1.23823e-05	0.00527843	1	1	1	1.40444	H39_1D3HS:H39_1D3CK	0.180736	down	10704.7	11715.9	9060.62	12675	9945.3	14324.3	4274.79	3631.66	4071.17	5590.88	4820.55	4470.88	8418.95	9333.65	11207.7	8966.82	9328.73	4934.95	5321.32	3828.33	3811.08	6008.1	4511.35	4709.94	8286.84	7661.81	5896.28	86.7887	10330	7072.36	3809.46	4056.3	4361.5	5270.84	2259.72	3940.76	4236.74
M331T169	0.39429	4.70504e-09	0.0021645	1.46574e-07	0.00527843	1	1	1	1.73181	H39_1D3HS:H39_1D3CK	0.0633416	down	8467.86	8150.87	8746.27	9554.82	8596.19	9271.62	3019.51	3724.78	3288.28	3724.78	3374	3682.28	8125.25	8596.38	8381.99	9313.37	7815.33	9009.53	4307.96	4317.33	4403.82	4443.13	4391.45	3801.36	7045.3	7648.39	7502.84	8237.26	8206.73	8023.57	5446.77	5375.57	5615.67	5071.25	5252.07	5396.31	7194.83
M331T177	0.370297	6.36261e-05	0.0021645	0.00029272	0.00527843	1	1	1	1.67596	H39_1D3HS:H39_1D3CK	0.266471	down	11290	9754.22	10236.6	10558.8	11913.9	18883.6	4660.18	4038.32	4524.66	5077.27	3995.93	4600.95	11402.5	10967.8	15171.2	11699.3	10715	11732.7	4088.57	4594.68	4742.98	4479.67	4989.76	4591.73	6559.84	7505.67	7321.92	10850.1	12184.9	7533.48	6716.6	7663.45	6844.35	7378.31	7015.7	8186.68	6953.61
M331T179	0.342713	1.05235e-05	0.0021645	6.66414e-05	0.00527843	1	1	1	1.5774	H39_1D3HS:H39_1D3CK	0.132058	down	8087.23	6957.95	7271.81	6819.56	10295.1	7933.67	3104.64	2136.47	1872.81	3169.97	3429.48	2519.33	9273.47	9817.14	10315.9	9953.51	9284.24	14253.8	3518.56	6190.45	3512.9	3256.16	3641.05	3789.39	2180.96	5688.29	5142.08	5907.56	5765.53	5075.09	1823.93	1524.17	882.495	1088.76	1405.4	1820.72	8054.59
M331T196	0.445763	7.19823e-06	0.0021645	4.8821e-05	0.00527843	1	1	1	1.27815	H39_1D3HS:H39_1D3CK	0.115344	down	7031.23	6647.46	7412.84	7256.23	8432.56	7720.22	3907.67	3232.97	3959.63	2817.13	2683.02	3236.29	7451.19	6215.15	6424.52	6050.77	6764.32	859.053	3258.48	3022.95	2488.48	3335.44	1778.43	1701.68	7482.7	8225.58	6619.23	7636.52	8138.91	7563.98	7837.9	8082.15	9782.6	6845.56	7519.72	6224.04	7610.3
M331T224	0.445283	7.43142e-10	0.0021645	3.9287e-08	0.00527843	1	1	1	1.10655	H39_1D3HS:H39_1D3CK	0.0384825	down	48568.1	40312.7	45978.2	45001.1	42937.9	46254.6	19407.6	18920.9	19263.5	21731.8	19346.3	21134.6	43356.3	42590.3	46169.6	48055.4	43765.5	44719	19568.8	17968.1	19098.2	18595.7	17534.2	18852.5	28244.2	26899.4	24614.8	27814.9	28713.3	26726.9	2629.29	2441.92	2677.95	2533.66	2517.81	3341.05	28997.9
M332T164	2.21258	3.58754e-06	0.0021645	2.70597e-05	0.00527843	1	1	1	1.45413	H39_1D3HS:H39_1D3CK	0.0758063	up	3583.89	2843.9	3118.83	3033.3	3206.9	3719.28	6631	8965.35	6448.74	8395.19	6329.09	6389.38	2622.45	3662.48	2284.95	2123.88	2160.01	2297.55	6320.88	5199.13	4821.49	4975.98	5088.2	4642.01	2217.75	2845.05	2218.54	2295.72	2255.53	2501.06	2973.7	3251.12	2604.41	3012.01	3331.21	2878.05	2364.23
M332T193	0.254	1.59284e-06	0.0021645	1.38085e-05	0.00527843	1	1	1	1.92988	H39_1D3HS:H39_1D3CK	0.0571338	down	19281.9	19411.8	18899.6	17958.8	19523.8	19247.8	4162.28	5525.58	4213.78	4469.43	4675.9	5991.3	18560.7	19132.2	18894.3	19432.7	20271.1	16596.2	4714.85	5269.51	4771.9	4460.03	4036.23	4211.62	15095.6	14943.2	15183.2	15400.9	15940.6	16012.9	12809.6	12478.3	13978	12190	14941.5	12908.1	16702.7
M332T224	0.48018	5.23001e-07	0.0021645	5.63034e-06	0.00527843	1	1	1	1.22158	H39_1D3HS:H39_1D3CK	0.0620759	down	7306.05	6856.5	7728.51	7528.86	7135.14	7303.56	3426.65	3570.07	3177.2	3452.28	3283.42	4150.42	6316.14	6101.27	7438.16	7165.03	7217.8	7503.61	2524.1	3852.11	3534.86	3170.68	3429.66	2910.29	4877.45	4252.98	4568.05	4582.2	5486.88	4925.62	1182.02	1627.43	1414.61	1674.76	1213.78	1761.33	5659.43
M332T235	3.21891	2.46869e-06	0.0021645	1.98332e-05	0.00527843	1	1	1	1.51201	H39_1D3HS:H39_1D3CK	0.26304	up	884.169	546.946	886.476	948.67	1025.76	862.318	2824.13	2264.63	2703.65	2464.51	3444.37	2890.07	476.218	413.954	500.107	620.233	559.074	535.998	2353	1970.12	2847.87	2101.67	3080.94	2267.59	128.054	162.639	150.782	107.293	165.812	186.814	132.476	284.781	179.818	141.264	151.378	200.602	191.911
M332T60	0.493964	9.32981e-10	0.0021645	4.68151e-08	0.00527843	1	1	1	1.2863	H39_1D3HS:H39_1D3CK	0.12136	down	7673.71	8141.26	7482.95	7482.69	8244.96	8547.04	3833.11	3539.7	4149.43	3931.19	3967.66	4078.05	10393.2	9835.86	8987.37	9641.5	10071.2	10343.7	4359.91	4049.56	5186.42	4855.68	4201.65	3764.95	6897.84	6428.32	7074.02	6505.99	6523.75	7947.39	7875.2	7787.6	7831.62	8535.24	9672.47	7393.53	4117.43
M332T97_2	0.494688	0.0113054	0.025974	0.0228174	0.0462811	0.888889	0.611111	1	1.2208	H39_1D3HS:H39_1D3CK	0.104094	down	5085.71	4207.24	5244.05	8680.07	10539.8	11047.4	5655.46	2378.58	2567.77	4397.8	3828.73	3335.83	4210.24	4421.28	5545.44	6423.67	4289.96	6907.25	3104.84	2984.17	3099.84	2841.51	3312.39	4513.05	3642.08	4704.09	4466.05	6761.55	11873.4	5935.07	2345.57	2021.22	1683.47	2783.23	2095.63	2601.74	5624.7
M333T176	0.343977	1.08916e-05	0.0021645	6.85327e-05	0.00527843	1	1	1	1.82221	H39_1D3HS:H39_1D3CK	0.299236	down	3151.53	4673.68	5693.99	5131.26	3634.6	3586.8	1137.35	1624.04	2146.98	1312.5	1301.68	1376.78	3654.86	3515.53	3428.4	3855.09	3277.2	3237.44	1731.61	1434.94	1691.07	1542.64	1588.03	1564.5	4298.48	4654.92	2718.35	4526.1	3234.72	2697.21	2107.24	2022.8	2108.29	2028.81	2663.66	3365.6	4565.06
M333T207	2.26186	0.00189519	0.0021645	0.00489804	0.00527843	1	1	1	1.58708	H39_1D3HS:H39_1D3CK	0.238974	up	815.053	659.977	368.604	710.364	682.563	307.436	1113.86	1164.61	1402.03	1048.89	1514.25	1772.4	954.722	908.019	421.637	288.365	855.458	385.578	1204.33	1420.13	1096.72	1040.61	1217.84	1302.21	510.466	752.672	654.275	795.656	495.957	707.879	1218.29	605.888	853.659	628.135	1113.55	518.524	540.322
M333T97	0.367546	0.0111732	0.0151515	0.0226021	0.0288371	0.916667	0.666667	1	1.52442	H39_1D3HS:H39_1D3CK	0.223381	down	2837.59	3108.38	1142.71	1155.82	1283.39	4069.42	1546.52	369.123	1003.4	832.136	757.078	489.388	3933.99	3497.02	1080.56	1009.57	704.64	1298.84	715.463	733.033	671.126	1741.45	585.691	794.312	507.208	1028.75	2062.33	2281.72	2183.7	1014.03	1460.82	1754.9	918.143	1459.41	1514.21	814.011	796.858
M333T98	0.417922	0.0013819	0.0021645	0.00374988	0.00527843	1	1	1	1.52163	H39_1D3HS:H39_1D3CK	0.0963179	down	3811.67	3261.38	4322.43	4399.57	3677.83	4336.72	1500.52	1078.18	912.629	2207.75	2058.44	2193.03	4160.37	3921.96	4292.62	5003.12	3246.44	5160.01	1073.42	1913.04	1453.1	2621.8	1965.55	2825.52	2212.95	3601.08	3031.15	3985.64	3973.97	2534.44	1461.37	1569.02	876.418	1486.67	1430.06	1537.06	4218.35
M334T107	0.225597	0.000596126	0.0021645	0.00186163	0.00527843	1	1	1	2.26234	H39_1D3HS:H39_1D3CK	0.218997	down	4734.9	4648.65	4650.75	5674.7	4720.89	6594.95	1309.38	543.977	524.961	2035.61	1086	1499.17	3932.93	5753.47	6457.64	7395.23	5976.48	4704.68	959.977	1148.96	1067.19	894.34	1403.71	1874.79	4483.55	8012.66	4069.43	8213.62	5767.09	4370.63	1673.9	2318.75	1240.43	1016.75	1618.13	1975.47	4933.81
M334T149	0.372828	2.18194e-07	0.0021645	2.8394e-06	0.00527843	1	1	1	1.73123	H39_1D3HS:H39_1D3CK	0.205934	down	3159.96	3090.72	3605.01	4095.27	3077.68	3244.97	1064.08	1565.22	1413.73	1195.64	1180.54	1139.35	3533.16	3365.38	3222.73	3102.18	3143.23	4350.55	1151.61	1291.88	1221.51	1353.74	2027.15	1661.84	3653.44	5748.37	4375.94	3897.68	4552.74	4193.21	1031.68	1062.15	1667.7	930.045	1703.24	1140.64	3226.75
M334T226	0.404388	7.40476e-07	0.0021645	7.34398e-06	0.00527843	1	1	1	1.45465	H39_1D3HS:H39_1D3CK	0.0950441	down	10329.4	8732.78	11220.4	13829.4	10911.9	10047.7	4886.81	3948	3729.41	4417.67	4294.29	5038	11831	11893.1	9656.3	10618.5	12537.6	11086.1	4792.03	4224.01	4205.52	4261.66	4050.93	3870.21	6659.86	6855.11	7384.76	7400.57	6472.59	7265.1	6175.55	5246.07	6894.4	5779.04	5484.5	5678.23	6641.84
M334T409	0.100426	1.30558e-07	0.0021645	1.89239e-06	0.00527843	1	1	1	2.31328	H39_1D3HS:H39_1D3CK	0.163841	down	1539.58	1375.21	1458.78	1170.02	1373.56	1687.24	109.203	218.796	113.705	127.749	155.851	138.801	1958.79	2120.06	2199.04	2232.97	1910.06	2255.57	128.479	161.823	75.8101	188.866	142.191	124.344	2446.48	2501.28	2479.01	2460.5	3108.31	2696.91	2627.49	2239.9	2339.07	2244.76	3960.59	2973.48	3572.28
M335T235	2.32503	0.00850303	0.0151515	0.017936	0.0288371	0.916667	0.722222	1	1.24839	H39_1D3HS:H39_1D3CK	0.234768	up	556.291	1596.94	567.948	1261.02	1093.91	820.232	952.49	2043.97	1938.94	2454.73	2469.84	3849.2	4581.63	1024.31	4028.43	416.167	2976.75	1978.49	3016.12	3493.1	3338.56	3881.37	3092.19	2187.95	811.724	745.494	1158.5	1163.92	676.876	689.781	2106.03	3987.52	1948.71	1768.97	1277.58	1161.9	1625.98
M335T289	0.368134	3.36386e-05	0.0021645	0.000172745	0.00527843	1	1	1	1.34499	H39_1D3HS:H39_1D3CK	0.101918	down	5023.63	4809.54	4721.45	4455.34	4390.59	4466.94	1312.04	1606.98	1422.25	1677.9	1948.95	2290.86	4832.86	4973.65	4359.91	5232.53	5179.11	5113.63	1078.26	949.772	1499.41	1171.02	1196.38	1684.9	5420.29	4710.26	5024.33	5609.5	5302.58	4888.32	3454.42	2510	2870.36	3030.24	3010.59	2610	8999.36
M336T174_2	0.345279	0.00104253	0.0021645	0.00296628	0.00527843	1	1	1	1.67224	H39_1D3HS:H39_1D3CK	0.164457	down	7908.3	6112.32	16796.4	12812.6	7229.02	6245.53	3056.82	4609.46	2618.4	1685.71	4421.13	3325.32	6441.09	7318.55	7212.7	8055.24	8571.92	7805.24	5196.96	3507.16	3728.43	3682.29	5856.12	6211.42	8945.97	7346.04	10096.2	7284.29	3698.77	3846.78	13625	5932.41	13628.9	6223.63	13333.3	15143.6	2555.17
M336T230	3.88085	2.74897e-07	0.0021645	3.44116e-06	0.00527843	1	1	1	2.09641	H39_1D3HS:H39_1D3CK	0.101936	up	2748.31	2884.9	2546.32	2621.55	2164.19	2274.45	9556.9	9537.6	10017.7	9963.29	9931.89	10135.6	2623.52	2799.33	2735.44	2510.93	3518.22	2721.05	4415.87	5064.72	5597.75	5151.95	4742.11	5043.16	2058.47	2266.88	2037.77	2032.9	2276.89	1585.36	1089.26	813.026	916.934	818.87	1104.77	785.442	1537.8
M336T285	2.3051	0.00105711	0.0021645	0.0030018	0.00527843	1	1	1	1.73692	H39_1D3HS:H39_1D3CK	0.190553	up	525.952	230.299	353.123	261.665	255.749	523.398	993.142	702.438	651.929	1000.56	854.103	754.228	227.302	372.595	273.899	249.402	317.932	393.598	686.247	504.526	473.441	545.532	574.664	717.894	375.951	375.619	254.59	304.635	328.674	392.685	432.778	459.497	506.51	595.237	612.939	537.916	436.51
M337T188	5.81707	1.18234e-12	0.0021645	5.86742e-10	0.00527843	1	1	1	1.79017	H39_1D3HS:H39_1D3CK	0.0639201	up	22886.9	20569.3	21387.1	21255.1	20972.8	21840.8	119225	115540	125951	127600	125005	136568	16808.1	16758.4	16967.7	17141.5	14526.6	16943	190586	179888	174214	186525	175276	195788	2749.13	2165.77	1757.4	2515.43	2667.74	1857.61	7121.67	6369.48	6959.48	6667.18	7199.24	7369.14	3275.8
M337T189	2.34849	0.001844	0.0021645	0.00478245	0.00527843	1	1	1	1.53272	H39_1D3HS:H39_1D3CK	0.220872	up	537.147	526.02	595.58	536.081	661.77	591.259	909.326	770.865	1845.57	1500.91	1658.24	1412.36	436.336	571.852	406.518	613.022	511.863	315.676	1252.63	518.128	1517.32	870.584	865.745	1140.17	397.918	618.003	643.13	526.827	631.19	440.393	523.562	317.96	532.287	470.731	704.502	459.032	653.018
M337T204	3.38486	0.0144814	0.0649351	0.0283452	0.101446	0.833333	0.5	1	1.36243	H39_1D3HS:H39_1D3CK	0.124453	up	6365.33	7445.74	7312.53	5925.79	6398.6	6389.49	29679.2	27351.8	27047.3	4532.81	20770.8	25462.5	5423.8	5414.24	5446.64	5306.08	5110.99	4561.73	25126.2	30080.6	6261.58	28594.3	29565.3	33165.5	6627.59	5332.63	5885.45	1104.38	6241.8	6285.72	8447.82	5675.15	4909.85	2584.08	2364.89	2163.72	1404.95
M337T240	2.20382	0.00250823	0.004329	0.0062191	0.00960001	0.972222	0.833333	1	1.14052	H39_1D3HS:H39_1D3CK	0.189847	up	777.61	790.127	818.062	737.463	1051.1	675.72	1972.02	1525.89	850.904	2099.93	2062.83	2177.14	990.985	1045.28	1164.93	1030.36	1108.22	1172.41	2123.09	2103.84	1535.89	2452.39	943.078	1262.18	1079.02	1142.59	1202.22	1085.37	1160.74	1019.19	5961.21	5077.62	4990.69	5482.43	4833.83	5807.41	808.521
M337T296	0.427563	2.46198e-07	0.0021645	3.14846e-06	0.00527843	1	1	1	1.47222	H39_1D3HS:H39_1D3CK	0.14027	down	2460.21	2601.82	2379.43	2183.85	2983.31	2328.02	1188.73	1078.53	1163.35	1145.56	932.041	878.149	742.333	1268	814.577	1061.57	832.674	1022.98	356.219	672.851	898.892	671.59	553.991	1081.46	1527.23	1470.98	1306.09	1534.53	1621.23	1311.36	774.889	544.172	337.947	674.304	269.768	1094.02	2038.34
M337T468	0.365794	3.44137e-07	0.0021645	4.05097e-06	0.00527843	1	1	1	1.53425	H39_1D3HS:H39_1D3CK	0.144732	down	1129.58	1313.08	1456.1	1287.53	1024.42	1227.9	424.92	484.639	476.345	439.913	427.199	467.978	971.838	911.31	1133.93	1039.35	981.349	1413.34	304.385	279.698	286.064	360.63	304.168	328.277	2103.24	1824.2	1744.18	1622.42	2004.12	2052.57	866.431	1017.71	979.105	883.774	959.629	1016.07	2538.1
M337T62	2.36664	1.95997e-07	0.0021645	2.59039e-06	0.00527843	1	1	1	1.57831	H39_1D3HS:H39_1D3CK	0.118822	up	4002.83	3370.54	3918.81	2974.9	3794.9	4135.29	8601.27	7975.15	7584.98	9599.9	10010.2	8761.35	6802.8	5447.49	6515.22	5411.61	5441.79	4915.15	13478.7	14223.3	13025	12595.5	11301.2	10406.9	3784.89	3839.73	3266.89	3551.46	4505.67	3861.01	5978.86	5886.98	6151.46	6046.11	7334.68	6572.79	3532.78
M338T174	0.456863	9.25555e-07	0.0021645	8.82827e-06	0.00527843	1	1	1	1.39827	H39_1D3HS:H39_1D3CK	0.282024	down	12555.3	11523.7	11239.8	12201	13023.3	9022.56	4724.28	5400.56	5299.32	5095.17	6160.08	5102.54	7432.19	7495.32	12305.2	7493.48	11403.4	8260.88	4527.45	4802.17	4511.54	5319.76	4602.08	4630.41	14893.7	17019.8	10708.6	15739.8	7663.24	7939.16	4324.51	5053.34	4331.39	4493.61	4255.5	4739.27	14336.1
M338T188	5.0157	2.16875e-08	0.0021645	4.77366e-07	0.00527843	1	1	1	1.74528	H39_1D3HS:H39_1D3CK	0.0503365	up	3525.7	3729.96	3888.39	3663.23	3676.9	5172.99	18665.1	17874	19245.7	20736.5	20983.8	21152	2768.32	3042.23	5318.38	2998	2911.18	3221.74	30194.9	26355.7	25870.4	30195	27569.7	29526.2	919.024	655.19	435.882	301.027	1080.27	809.072	1490.13	1639.24	1278.01	1431.48	1500.15	1572.55	982.793
M338T47	0.144273	6.67519e-08	0.0021645	1.12603e-06	0.00527843	1	1	1	2.24349	H39_1D3HS:H39_1D3CK	0.129822	down	690.557	827.964	816.353	820.668	825.327	816.35	151.217	128.405	102.042	98.7181	113.081	98.6458	939.112	1054.57	1057.91	1052.08	1022.57	883.097	208.21	133.811	89.1815	164.946	113.85	197.948	402.032	519.733	463.354	491.308	409.984	421.87	1146.44	1318	1163.22	1162	926.645	1008.57	665.542
M339T167	3.01312	0.00494161	0.0021645	0.0111719	0.00527843	1	1	1	1.64162	H39_1D3HS:H39_1D3CK	0.0964661	up	1857.84	1564.46	1291.92	5204.48	1613.23	6041.71	8459.26	8176.97	9219.82	9064.26	8520.86	9510.33	4026.08	2118.64	2427.61	2678.71	1816.71	2328.17	14165.1	14345.6	15777.6	15770.3	17015.3	13598	3651.21	4909.77	4356.35	3711.43	4276.53	4370.53	15772.3	14907.4	14880.3	18735.3	16137.5	18534.6	1787.49
M339T188	3.68469	0.000130547	0.0021645	0.000520262	0.00527843	1	1	1	1.95652	H39_1D3HS:H39_1D3CK	0.122123	up	1714.27	762.404	801.651	732.166	773.868	775.944	3225.13	3485.45	3269.89	3338.62	3450.96	3717.93	657.114	470.997	823.894	699.016	806.463	519.755	5154.04	4471.86	4737.52	5579.82	5030.82	5295.37	859.629	1205.39	1221.21	988.324	909.573	1161.9	1458.37	558.565	1423	1186.22	1131.84	1152.07	1203.23
M339T222	2.08241	2.19852e-05	0.0021645	0.000121318	0.00527843	1	1	1	1.40253	H39_1D3HS:H39_1D3CK	0.242582	up	601.07	634.918	943.957	865.847	735.847	825.652	1348.36	1528.29	1628.86	1429.86	2135.85	1523.05	744.468	815.494	504.189	645.238	866.774	292.471	1222.47	2268.88	1025.2	966.403	1025.65	1304.81	836.281	982.811	1135.09	1260.74	1486.69	786.41	752.014	908.632	1167.6	1002	1109.13	781.167	619.331
M339T289	2.09827	1.71625e-05	0.0021645	9.97246e-05	0.00527843	1	1	1	1.21289	H39_1D3HS:H39_1D3CK	0.21625	up	832.461	589.504	689.973	678.376	487.528	667.359	1187.11	1438.28	1385.76	1205.69	1542.43	1518.81	1169.53	1243.73	932.337	945.587	976.75	1052.27	1713.3	1731.84	2601.28	3623.01	3084.56	6761.37	697.236	476.379	583.621	749.288	645.562	593.363	934.013	786.599	876.027	924.861	1162.56	701.642	365.615
M339T292	4.03252	0.00305752	0.0021645	0.00737415	0.00527843	1	1	1	2.03845	H39_1D3HS:H39_1D3CK	0.0850488	up	2563.37	2714.26	2518.64	444.654	2556.83	2684.32	8691.9	7490.27	9189.66	11021.1	9952.45	8021.32	2464.38	2312.39	2381.85	2316.54	2457.8	2384.85	2897.17	1319.48	1383.01	1284.86	2629.03	1265.61	15325.3	13784.5	14518.2	12618.7	14744.7	13070.3	5686.31	6139.95	7288.15	5799.14	6553.61	5783.95	1754.34
M339T443	0.252557	1.7881e-10	0.0021645	1.58098e-08	0.00527843	1	1	1	1.84601	H39_1D3HS:H39_1D3CK	0.101797	down	9654.92	9759.66	11249.3	9208.9	10598.2	11458.7	2541.55	2498.66	3091.53	2443.31	2687.38	2378.33	7857.24	8460.65	9253.42	8286.43	9824.19	8389.72	1748.02	2066.42	2021.22	2147.86	2064.1	1587.02	18153.4	18508.7	18405.5	16969.1	14306.2	16283.7	3491.71	3862.95	3220.03	3395.52	3779.34	4134.93	20534.6
M340T157_2	0.192599	1.05833e-08	0.0021645	2.72451e-07	0.00527843	1	1	1	1.98138	H39_1D3HS:H39_1D3CK	0.0616941	down	6013.05	7413.29	6717.4	5973.37	6066.96	6570.33	953.502	1235.7	1232.04	1395.49	1449.89	1197.42	5792.75	5688.95	5688.59	5642.09	5320.78	5454.21	1400.79	1769.44	2208.54	2229.37	1721.95	1750.25	4413.87	4603.78	3937.14	4139.94	4072.88	4189.34	7271.27	8249.5	8063.25	8728.69	7995.81	8603.21	3518.75
M340T200	0.469249	2.10446e-05	0.0021645	0.000117552	0.00527843	1	1	1	1.38249	H39_1D3HS:H39_1D3CK	0.257893	down	4516.35	5074.71	3263.78	4278.75	3546.37	3799.74	2424.58	1976.14	1459.08	1639.02	1832.14	2156.11	1682.41	2289.55	3035.07	2906.13	3716.77	2498.98	1687.91	1337.36	1652.41	1569.4	1546.44	3207.16	1865.78	2320.63	2327.33	2857.7	2931.78	3076.92	1403.88	997.228	1776.59	1468.58	1107.01	766.944	1623.75
M340T218	0.395377	0.000724752	0.0021645	0.0021808	0.00527843	1	1	1	1.60379	H39_1D3HS:H39_1D3CK	0.132367	down	5804.13	6071.39	8401.3	5283.38	7220.66	5552.47	1820.71	1434.4	2176.86	3775.88	2327.89	3620.4	5014.44	6167.5	6494.38	6356.29	6684.98	6495.42	3834.06	3097.62	2462.99	2029.78	2657.02	2905.83	3862.84	4878.76	3846.37	3588.88	4414.12	3878.7	3999.49	4585.44	4700.03	4347.38	4456.38	4932.35	3464.34
M340T292	2.95599	0.000994263	0.0021645	0.00284832	0.00527843	1	1	1	1.49712	H39_1D3HS:H39_1D3CK	0.248185	up	382.828	327.74	440.931	332.133	399.312	351.976	494.315	964.035	1196.14	1491.1	1063.99	1396.82	316.913	480.025	282.102	321.367	303.203	426.219	211.855	444.124	392.942	329.473	220.937	339.17	2044.5	2387.21	1446.05	2017.29	1587.08	2055.4	654.862	749.44	953.579	1136.82	1181.34	546.891	354.399
M340T443	0.300601	2.81108e-07	0.0021645	3.47556e-06	0.00527843	1	1	1	1.61558	H39_1D3HS:H39_1D3CK	0.110481	down	1594.48	1784.77	2261.72	2028.71	1834.65	2415.54	537.694	496.608	787.716	604.937	660.313	495.854	1481.36	1573.2	1804.43	1514.95	2255.63	1795.8	434.579	313.736	443.255	451.649	363.935	325.652	4137.13	4051.75	4652.79	4085.57	2921.87	3686.41	942.011	849.448	864.461	838.819	765.341	963.918	4477.42
M341T237	2.07529	0.000235325	0.0021645	0.000843438	0.00527843	1	1	1	1.5253	H39_1D3HS:H39_1D3CK	0.195642	up	1278.22	1815.14	1206.92	1931.77	1937.32	1211.76	3388.79	3272.17	2697.25	3614.16	3185.92	3310.27	1083.35	3077.26	972.173	1081.68	2939.58	3034.03	3055.81	2647.19	3376.58	2898.05	2986.34	2952.9	2883.75	2700.31	2990.22	2680.19	2887.31	2625.01	1713	1903.7	1458.33	1874.29	1981.27	2021.76	2582.95
M341T56_1	2.02865	0.00103907	0.0021645	0.00295786	0.00527843	1	1	1	1.19258	H39_1D3HS:H39_1D3CK	0.117183	up	2799.7	1546.07	1563.34	2984.99	2229.95	2621.43	4184.72	4614.94	4139.23	5112.03	5092.32	4741.56	2665.01	3472.74	2806.26	2535.14	2453.42	2956.83	4070.39	4064.71	4016.44	3881.99	3467.94	4033.04	1694.45	2260.7	1631.71	1803.5	1772.54	2649.03	626.553	5577.19	740.684	1048.92	503.779	601.632	3068.33
M342T188	0.278109	1.56984e-11	0.0021645	2.81667e-09	0.00527843	1	1	1	1.9932	H39_1D3HS:H39_1D3CK	0.0218928	down	94358.8	78793.9	86699.5	86337.6	81484.9	85397.4	22427.6	22559.1	22893.4	23338.6	24607.6	26863.7	85654.1	88010	93307.7	94201.8	88963.4	93823.6	24172.1	24766.2	24746.7	27186	25411.2	26825.2	57618.6	55139.6	56124.5	54967.4	54608.3	53834.4	45169.1	45781.3	42865.5	46196	40852.9	45170.1	60297.8
M342T225_1	2.26171	0.000277317	0.0021645	0.000963046	0.00527843	1	1	1	1.21101	H39_1D3HS:H39_1D3CK	0.109318	up	550.671	495.921	621.479	847.92	442.679	781.675	1842.05	1316.84	1361.27	1745.2	1312.59	881.625	472.979	667.125	471.569	705.551	1053.76	690.493	2673.52	2890.59	2822.7	3035.2	2386.05	3363.43	748.904	819.144	967.879	902.373	999.411	677.057	2993.95	2571.48	2852.59	2645.66	2395.79	2305.44	392.406
M342T425	0.44995	0.00012021	0.0021645	0.000487194	0.00527843	1	1	1	1.39451	H39_1D3HS:H39_1D3CK	0.248536	down	612.51	1138.3	975.79	689.37	760.148	775.243	317.264	377.281	391.523	386.004	334.216	421.576	967.825	1357.45	1130.61	1103.97	914.9	873.361	551.588	787.488	543.814	641.605	491.21	406.953	1409.84	783.169	844.985	695.43	781.06	1072.99	1230.74	969.735	907.242	1122.35	1054.93	995.651	618.506
M343T188	0.411367	0.000210952	0.0021645	0.000771873	0.00527843	1	1	1	1.55692	H39_1D3HS:H39_1D3CK	0.0521701	down	13603.3	11905.7	13068.7	11417.8	11985.5	12622	4483.66	4029.88	4268	4939.83	4741.44	8226.38	13953.5	13831.6	15167	14605	13677.7	14839.8	4596.6	4936.52	8571.36	4955.53	4706.65	5229.98	9035.02	9401.64	9714.72	9090.94	9395.4	9053.59	8975.17	7024.23	8717.79	9082.09	7421.14	9516.47	10553
M343T303	0.435417	1.248e-07	0.0021645	1.82906e-06	0.00527843	1	1	1	1.19277	H39_1D3HS:H39_1D3CK	0.119878	down	18660.3	17251.9	17360.4	19034.2	16894.8	15396.9	7743.01	6218.07	7430.78	8534.55	8240.56	7377.04	21011.1	20871.9	21139.8	24026.6	21916.2	19420	9831.99	9682.88	11758.2	11057.9	12279.6	7410.51	15459.1	14691.6	15270.5	13920.1	16273.9	16654.7	1025.27	17597.6	1314.24	17452.5	1980.75	1165.48	14943
M344T162	0.299518	5.74894e-06	0.0021645	4.0475e-05	0.00527843	1	1	1	1.8588	H39_1D3HS:H39_1D3CK	0.0345043	down	101266	65560	72722.1	69871.6	68287	65991.6	21855.5	21515.5	21282.8	22422.9	22487.6	23331.2	93151.1	74571.5	77710.4	83574.7	78737	86413.3	40206.6	23305.6	41304.9	45071.1	26465.5	25850.9	53819.3	55400.8	51133.6	55728.6	59710.6	48809	28207.4	29445.3	26734.4	29678.3	28338.6	30958.7	71962.1
M344T191	0.437055	6.30642e-05	0.0021645	0.000290812	0.00527843	1	1	1	1.27192	H39_1D3HS:H39_1D3CK	0.284925	down	5717.1	5722.96	7520.11	5120.59	7175.69	4926.15	3212.11	1657.46	2793.3	2518.28	3105.18	2527.45	5624.88	6342.37	6697.44	4442.38	5942.99	5726.75	1672.45	1920.82	2600.04	2593.43	2494.66	2258.61	6326.71	4569.19	5469.42	5194.5	5825.97	5941.57	1936.52	1027.93	1649.75	1415.6	1072.38	1814.94	5368.64
M344T199	0.219694	5.70567e-09	0.0021645	1.69765e-07	0.00527843	1	1	1	2.09836	H39_1D3HS:H39_1D3CK	0.113447	down	117609	101358	105925	111099	95807.6	112468	24044.2	21482.2	20284.9	21435.3	27805.6	26489.4	94942.2	98984	113941	111036	106787	104202	26024.7	31027.6	26966.3	28388.1	31579.2	32629.5	64037.1	65452.5	65279.7	71246	68761.3	66368	67153.1	64606	49964.9	58602	57047.9	65872.4	58252.4
M344T211	0.439305	3.0844e-08	0.0021645	6.19076e-07	0.00527843	1	1	1	1.15389	H39_1D3HS:H39_1D3CK	0.194868	down	9243.53	9583.99	10208.4	10125.7	8774.49	10496.6	3830.74	4029.56	4700.31	4223.55	4867.34	4018.32	8649.23	8385.57	10188	9057.56	9497.71	9390.48	3518.38	2449.63	3283.47	4745.99	3142.13	3943.58	6619.7	6991.8	7132.86	6296.35	6943.86	6400.05	1046.8	700.149	1223.24	1274.45	750.724	811.169	7632.47
M344T68	0.471877	0.00124762	0.0021645	0.00344873	0.00527843	1	1	1	1.51952	H39_1D3HS:H39_1D3CK	0.203486	down	2662.43	2652.71	2768.97	2288.71	2212.02	2613.3	1587.92	1009.7	678.133	1048.34	1338.22	1509.34	2088.71	2411.06	2276.57	1886.49	3126.78	3122.1	1243.28	1656.59	1338.3	1931.65	1574.12	1458.93	1785.11	2341.07	2353.06	1549.92	1462.96	2184.91	2928.8	2582.79	2672	2845.36	2865.81	2328.6	1708.24
M344T96	0.410047	0.000606122	0.0021645	0.00188787	0.00527843	1	1	1	1.63531	H39_1D3HS:H39_1D3CK	0.149843	down	2198.87	1713	2178.53	2026.66	2139.89	1708.81	457.952	746.387	666.738	1139.18	1091.94	804.328	1441.61	1750.19	1684.46	2327.97	1754.78	2225.1	963.93	1009.29	1064.71	986.367	1152.07	1399.44	1171.33	1033.26	1096.42	1657.74	1855.74	1044.59	1682.63	1715.24	1437.64	1493.9	1460.53	2326.63	1672.11
M345T113	0.483054	1.73863e-07	0.0021645	2.36654e-06	0.00527843	1	1	1	1.2954	H39_1D3HS:H39_1D3CK	0.0377654	down	5584.27	6318.28	4877.69	4756.31	5108.34	5299.66	2855.47	2855.74	2278.55	2553.58	2461.67	2425.93	5561.75	6094.76	6164.54	5849.27	5813.63	5961.11	3131.57	2337.26	2591.92	2761.44	3059.48	2539.22	5894.02	7065.62	6840.1	5687.25	6589.22	5529.05	8876.58	9976.58	8874.99	9246.02	8907.36	8573.15	5370.29
M345T155	0.308656	0.0164638	0.00865801	0.0317325	0.0177078	0.944444	0.777778	1	1.71086	H39_1D3HS:H39_1D3CK	0.216772	down	11290.2	15200.6	62369.7	55899.9	25544.8	38474.8	8821.51	10089.6	10598.3	11870.1	12264.9	10796.9	20340	15103.2	15063.7	9622.15	15684.1	10270.6	11571.1	12589	2790.94	8263.08	10662.9	11926.6	9872.19	13367.1	18713	9950.41	13171.7	10322.7	17720.8	17496.4	12228.2	11879.4	6704.72	18903.2	10470.7
M345T167	0.478021	3.50847e-06	0.0021645	2.65308e-05	0.00527843	1	1	1	1.3127	H39_1D3HS:H39_1D3CK	0.184074	down	3655.44	3617.47	3778.5	3432.05	3980.62	2936.59	2022.54	1523.11	1522.72	1968.88	1773.03	1419.69	3004.41	2051.97	331.526	3305.18	2890.48	2977.01	1145.58	2139.7	2025.13	1307.25	2148.7	2217.4	1446.12	3022.37	2633.92	2713.98	2798.78	2215.17	394.463	1238.26	3279.68	3459.69	1451.38	1018.72	3027.51
M345T187	0.331807	0.000112841	0.0021645	0.00046377	0.00527843	1	1	1	1.70582	H39_1D3HS:H39_1D3CK	0.240566	down	9715.04	8056.91	10195.8	10289.9	10524.8	9765.45	4091.26	1925.04	2489.48	3214.85	3894.54	3811.44	6963.67	11682.1	11902.7	10866.9	10631.7	9768.46	3723.28	3034.11	4658.98	4397.23	3809.17	3609.74	4435.73	4701.73	4043.22	7588.44	7913.39	6081.2	2184.37	896.809	1786.72	1179.46	2114.9	2135.78	6834.87
M345T199	0.239697	8.23816e-06	0.0021645	5.48686e-05	0.00527843	1	1	1	1.99154	H39_1D3HS:H39_1D3CK	0.174078	down	19543.7	16145.8	17074.5	16688.8	17178.8	16533.3	5676.12	3177	3490.13	3886.82	3436.09	5062.14	14516.5	18322.5	20197.1	19856.5	19339.6	20334.7	4457.22	5974.83	4307.9	4750.72	5214.33	6540.29	11003.2	12860.4	12132	12199.2	11936.9	12285	11158.9	13406.7	7686.66	11735.2	12488.1	12224.3	10419
M345T213	0.445041	3.00283e-07	0.0021645	3.66104e-06	0.00527843	1	1	1	1.31427	H39_1D3HS:H39_1D3CK	0.0626691	down	9081.06	8432.42	8192.17	8705.03	8349.62	9325.93	3409.39	3562.82	4443.8	3900.16	3658.64	4205.7	9951.03	8325.4	8885.69	10259.6	8885.34	823.529	3165.39	2896.7	3187.41	2166.14	3595.42	3190.57	9184.73	9109.38	8996.68	9695.64	8689.84	9185.3	10721.3	10687.4	10694.5	10814.6	10948	9838.9	8782.52
M345T228	2.52763	1.61142e-09	0.0021645	7.06758e-08	0.00527843	1	1	1	1.85328	H39_1D3HS:H39_1D3CK	0.0654784	up	5533.87	5275.06	6619.52	5431.39	5721.34	5575.92	13267	13831.6	13788.3	14695.8	14313.1	16440.7	15713.6	16248.6	16085.5	16419.8	14956.7	18651.9	16691.1	16439.5	14984.2	16082.3	18450	18184.2	8805.1	8861.01	8811.42	9405.46	8993.76	8477.14	11758.7	11599.7	13159.9	12314.8	12615.2	13224.4	5723.26
M345T234	2.82194	0.000114847	0.0021645	0.000470921	0.00527843	1	1	1	1.41807	H39_1D3HS:H39_1D3CK	0.24673	up	1437.15	768.723	875.649	704.887	838.355	584.698	2622.31	2661.27	2737.52	2427.44	2312.21	1940.04	12197.3	11639.3	12219.5	12149.8	11296.2	15021	2561.9	2098.35	2305.37	2070.38	1976.52	2027.3	6234.51	5667.53	5321.86	5734.33	6750.18	5312.55	8600.76	8991.32	9585.44	8491.19	8128.26	9516.75	4252.02
M345T64	0.468106	7.77174e-05	0.0021645	0.000341622	0.00527843	1	1	1	1.28267	H39_1D3HS:H39_1D3CK	0.148967	down	5293.23	3818.06	3544.14	3820.12	5586.89	5728.4	2733.61	2376.64	2185.2	1785.66	1814.33	2113.61	8824.58	6227.51	5280.77	6899.54	6853.58	5231.27	3438.01	2727.58	3563.27	3732	3074.89	2345.84	5523.72	6415.86	2880.35	6281.67	5711.28	4391.99	4674.18	5597.88	5060.13	6539.13	3693.57	4822.35	4375.26
M345T96	0.468987	2.35826e-07	0.0021645	3.02234e-06	0.00527843	1	1	1	1.29554	H39_1D3HS:H39_1D3CK	0.0683701	down	2779.37	2993.33	3638.33	3508.21	3546.99	3443.94	1513.4	1469.81	1348.15	1631.24	1836.7	1538.33	3047.32	3500.76	3173.59	3550.39	3864.7	3910.19	1457.11	1452.57	1535.92	1735.2	1795.3	2026.3	2401.27	2703.76	2811.53	3595.19	3745.8	2653.21	3035.77	2472.51	2440.67	2047.88	2210.65	3203.05	3122.88
M346T123	0.378103	2.69548e-06	0.0021645	2.13654e-05	0.00527843	1	1	1	1.43238	H39_1D3HS:H39_1D3CK	0.192167	down	7278.08	6170.18	8646.37	7973.66	7883.89	9467.34	2438.33	2668.92	4069.23	3231.8	2526.71	2994.47	27845	8330.37	10196.2	32292.7	5394.43	8879.01	2659.11	5605.19	7314.11	3037	2746.25	7265.5	10126.9	6841.09	13526.3	8004.35	12965.9	8537.99	2328.61	2833.51	3088.26	3355.04	8453.39	3965.21	6825.66
M346T155	0.420968	1.97355e-09	0.0021645	8.05889e-08	0.00527843	1	1	1	1.58565	H39_1D3HS:H39_1D3CK	0.0756403	down	61539.2	59590.6	71143.9	65871.3	65333.7	65019.2	25116	28542.4	24372.2	29064.5	28991	27459.1	68628.3	73535.1	72888.1	74037.9	69772.6	78669.9	31636.1	29951.5	31987.3	31537.1	35738.5	37323.1	51141.3	53643.2	54037.4	55886.8	60339.7	54347.7	40751.7	39507	41557.5	39879.7	41481.1	43793	52712
M346T174	0.412147	2.32836e-09	0.0021645	9.01058e-08	0.00527843	1	1	1	1.58684	H39_1D3HS:H39_1D3CK	0.047892	down	51536.8	43148.4	48279.3	50517.6	43348.7	44041.6	19249.9	17427.1	18142.2	20881.7	19702.7	20357	38931.4	41416.8	44094.8	44271.3	38845	43994.8	20506.6	20960.9	21867.2	21823.3	20994.9	20962.4	27642.1	26901.4	28067.7	25940.9	27578.2	24592.6	15551	14785.5	13497.7	15694.7	15039.3	15571.5	22871.9
M346T228	2.02602	0.000415109	0.0021645	0.00137464	0.00527843	1	1	1	1.51084	H39_1D3HS:H39_1D3CK	0.102276	up	1862.34	1349.19	1912.2	2147.22	2156.04	1195.72	3504.21	3851.67	3077	3537.79	3527.93	4023.27	3352.29	3559.28	3565.5	3770.19	3260.53	3825.88	3936.55	4052.47	3888.36	3742.68	3905.24	4332.5	1995.14	2462.47	2145.06	1961.12	2677.1	2068.1	3097.92	2879.78	3399.36	3088.58	3021.31	3443.66	1494.62
M346T320	3.08735	9.49689e-06	0.0021645	6.15894e-05	0.00527843	1	1	1	1.92662	H39_1D3HS:H39_1D3CK	0.164875	up	411.844	688.427	769.161	591.902	692.425	821.529	1798.56	1998.64	2014.59	2695.46	1827.53	1938.32	494.419	407.723	488.541	404.121	1440.05	574.456	1122.65	1598.48	1234.21	1522.21	1399.69	1555.04	787.226	571.856	584.997	674.19	777.989	878.021	889.937	748.303	1006.41	788.236	694.732	1022.34	1410.78
M346T63	0.476555	1.17881e-05	0.0021645	7.28571e-05	0.00527843	1	1	1	1.29169	H39_1D3HS:H39_1D3CK	0.225288	down	6364.27	7007.14	6661.29	6283.76	9939.16	7100.35	3248.51	3073.65	2937.39	3377.2	4297.8	3726.96	14481.2	13514.4	8986.94	7886.94	11720.1	6480.14	5040.09	4888.31	3840.41	3865.53	3576.16	2873.16	5812.73	5033.52	4506.57	5522.89	7144.52	9148.29	4702.71	7127.03	5019.68	4578.27	5813.06	5526.1	3168.78
M346T98	0.374855	2.67912e-05	0.0021645	0.000143039	0.00527843	1	1	1	1.60893	H39_1D3HS:H39_1D3CK	0.145819	down	6241.79	5082.8	10628.8	6706.07	7037.11	7417.92	3533.02	2079.02	2084.97	2659.8	3202.44	2602.42	6336.36	7276.63	6528.27	8105.25	6101.38	8024.13	3100.38	2713.21	2287.93	2744.48	2451.88	2602.49	3964.23	5962.66	5216.04	6086.37	6760.49	5797.81	5303.45	5545.34	6075.8	7053.16	6439.51	6844.41	5917.97
M347T161_2	0.343474	3.17486e-07	0.0021645	3.81305e-06	0.00527843	1	1	1	1.68683	H39_1D3HS:H39_1D3CK	0.0866878	down	1410.34	1598.72	1904.26	1820.3	1887.32	1985.45	569.849	615.304	789.18	631.4	481.712	555.581	1603.38	1525.29	961.447	1424.31	1398.84	1870.02	1124.16	1277.69	1306.16	349.978	1790.93	601.54	931.334	1047.96	1009.29	1119.21	975.044	1630.11	964.956	4567.02	5096.72	4757.56	814.834	4048.81	1285.24
M347T174	0.42217	4.89439e-11	0.0021645	6.1659e-09	0.00527843	1	1	1	1.57369	H39_1D3HS:H39_1D3CK	0.0755769	down	7285.65	7379.49	7985.87	7610.56	7301.17	6913.45	3254.86	3047.78	2922.97	3386.88	3067.88	3096.12	6327.73	6331.77	6551.84	6619.51	6386.65	6675.7	3290.8	3199.12	3217.68	3514.78	3176.42	3635.57	3959.3	4231.71	4745.05	4116.05	4608.3	3668.95	2415.12	2477.09	2135	2889.32	2827.7	2887.8	4095.53
M347T183	0.453246	8.70148e-06	0.0021645	5.75016e-05	0.00527843	1	1	1	1.35853	H39_1D3HS:H39_1D3CK	0.07735	down	5962.01	5520.68	5825.33	5356.49	5686.19	4346.5	1947.87	2713.7	2751.85	2954.94	1992.36	2459.14	5302.61	5689.69	5437.14	5825.62	5780.06	5882.01	1796.94	521.012	2059.28	3066.03	2709.07	2385.52	4345.57	3218.81	4663.11	4235.36	5008.62	2707.73	2858.71	2736.79	2043.28	2558.26	2437.67	2330.32	4842.3
M347T98	0.410717	9.14494e-05	0.0021645	0.000389829	0.00527843	1	1	1	1.49398	H39_1D3HS:H39_1D3CK	0.165213	down	1089.07	1169.94	1649.54	1270.12	1488.21	1173.59	655.121	436.542	543.613	755.259	366.224	463.45	1270.59	1168.64	1290.35	1629.42	1162.43	1435.21	447.303	640.292	527.219	724.975	380.797	433.703	913.825	988.478	1338.7	1080.97	1384.93	552.005	782.575	983.072	1337.39	1402.01	907.493	1413.32	992.657
M348T416	0.36552	9.07831e-08	0.0021645	1.44355e-06	0.00527843	1	1	1	1.35899	H39_1D3HS:H39_1D3CK	0.130375	down	1844.99	1506.6	1856.56	1701.18	1640.68	1704.77	595.08	567.945	725.874	714.533	611.877	533.022	2870.19	2792.27	3833.59	3484.61	2883.49	3524.67	522.692	1151.5	519.997	1024.78	699.602	545.3	2579.93	2688.5	2158.09	2243.44	2373.38	2422.99	3053.03	2653.47	3461.11	3537.28	3190.83	2804.91	2860.94
M348T57	0.423728	7.61525e-07	0.0021645	7.51498e-06	0.00527843	1	1	1	1.44796	H39_1D3HS:H39_1D3CK	0.0883295	down	11228.2	10109.1	10944.5	11490.6	11027	11425.6	5152.73	5113.57	3920.38	4905.52	4760.09	4209.02	13872.4	12339.5	14986.4	14467.2	14821.9	13627.7	4396.49	5661.1	5011.48	5314.25	4482.45	4616.78	10955.6	11398.2	10342.4	8920.35	9473.51	11191.3	8276.5	8566.6	8705.5	9776.92	9949.04	9243.83	7277.82
M349T160	0.445934	0.00150044	0.0021645	0.00401107	0.00527843	1	1	1	1.47347	H39_1D3HS:H39_1D3CK	0.241371	down	4629.73	4230.33	2758.74	4370.63	2521.24	4528.07	1305.73	2316.39	2491.42	931.735	1744.99	1483.48	2310.49	4381.6	2361.8	2018.2	2950.99	4633.53	1424.24	1993.86	1059.06	1362.2	1870.94	2066.56	3500.25	3285.24	2111.12	3811.82	2180.05	2661.46	2505.13	2752.82	2468.93	2751.83	2378.91	3275.77	2142.06
M349T192	0.400773	0.000895233	0.0021645	0.00260988	0.00527843	1	1	1	1.54168	H39_1D3HS:H39_1D3CK	0.201456	down	2660.65	5318.03	4942.76	3267.19	2958.8	2513.85	1480.54	1330.92	932.609	2363.94	1665.35	907.904	2526.06	1582.36	2392.68	2165.82	2900.2	1878.1	805.057	1275.48	888.5	1117.91	1329.9	1531.41	1535.54	2212.37	1470.9	1537.57	2673.85	2392.22	957.157	1551.05	1004.16	1080.68	1444.41	1340.83	1805.55
M349T243	2.46807	0.00110092	0.004329	0.00309228	0.00960001	0.972222	0.833333	1	1.34378	H39_1D3HS:H39_1D3CK	0.24638	up	576.536	753.938	675.283	471.1	475.389	615.844	1262.41	1391.22	727.308	2055.54	1872.95	1496.87	659.638	403.851	578.074	431.152	495.29	667.193	1907.92	824.437	4651.65	1095.43	1396.91	1532.06	1521.68	1558.02	1336.29	1599.39	1302.19	1221.22	3486.33	3237.47	3143.12	1491.33	1672.95	3266.77	1533.19
M349T283	4.04546	7.17832e-08	0.0021645	1.20065e-06	0.00527843	1	1	1	1.98015	H39_1D3HS:H39_1D3CK	0.144218	up	422.873	250.264	332.986	380.818	334.075	321.939	1515.55	1365.93	1360.22	1588.33	1325.3	1109.36	229.383	336.134	286.062	248.673	238.247	227.556	1289.95	1368.3	1263.55	1383.31	1090.99	1210.48	259.711	282.904	258.825	232.629	253.686	260.661	280.175	267.462	324.134	275.228	280.94	382.498	147.622
M349T322	0.362056	6.21185e-05	0.0021645	0.000286898	0.00527843	1	1	1	1.57793	H39_1D3HS:H39_1D3CK	0.0803779	down	1362.29	1118.01	1381.44	1384.07	781.758	1121.41	383.766	514.328	413.815	333.233	290.422	652.771	1220.25	1122.52	1015.22	1040.64	1123.19	1278.24	580.193	393.436	740.523	742.106	696.564	596	2219.25	2123.68	1964.2	1796.54	1894.57	1964.9	1035.49	1474.26	1206.45	1097.99	1155.63	1084.97	1275.7
M349T416	0.24782	0.00052161	0.0021645	0.00166583	0.00527843	1	1	1	1.83199	H39_1D3HS:H39_1D3CK	0.183711	down	405.195	438.281	553.49	499.803	454.187	393.101	59.5587	82.3618	132.057	193.126	152.878	60.0522	806.302	608.626	711.603	812.55	628.622	692.708	83.642	302.904	86.207	170.792	117.519	104.86	556.727	622.357	564.078	596.014	723.464	658.408	688.874	803.218	944.857	802.808	690.192	761.101	820.35
M349T55_2	2.70024	1.86335e-08	0.0021645	4.22716e-07	0.00527843	1	1	1	1.70195	H39_1D3HS:H39_1D3CK	0.0942239	up	5913.89	5692.9	6421.11	6300.93	6672.68	7012.31	17479.1	16316	16984.3	17284.8	16663.1	17919.3	14673.8	14847	13659.3	14151.9	12947.4	11865.8	22283.7	24397.6	24797.9	20645.5	22414.1	23840.9	9527.61	8502.93	9195.55	9841.09	9565.36	10448.1	14763	17114.2	16200.1	16289.7	17134.3	18073.6	5773.12
M350T186	0.413771	1.93299e-08	0.0021645	4.35223e-07	0.00527843	1	1	1	1.50394	H39_1D3HS:H39_1D3CK	0.195339	down	5957.5	5430.75	5571.76	5203.49	6450.7	6650.57	2327.71	2253.57	2330.83	2663.61	2659.79	2356.01	4574.61	4712.79	6056.12	5813.44	5043.17	4894.39	2069.86	2104.74	2251.26	2433.98	2285.15	2593.31	4304.58	5971.79	4453.83	4383.7	4576	4913.17	2263.87	4269.63	2607.04	2582.95	2400.48	3125.33	3922.52
M350T431	0.169403	2.91724e-06	0.0021645	2.29389e-05	0.00527843	1	1	1	2.36164	H39_1D3HS:H39_1D3CK	0.204718	down	403.444	310.298	402.099	312.338	384.119	611.581	52.7076	86.5104	36.9064	74.9734	64.0855	95.4281	358.257	395.19	757.196	511.827	332.875	515.046	81.6084	197.896	73.4845	150.078	188.978	177.873	435.589	323.697	210.668	346.58	277.664	596.879	415.584	464.585	467.29	488.846	563.95	584.386	534.101
M350T55	2.50823	7.59463e-05	0.0021645	0.000335935	0.00527843	1	1	1	1.66705	H39_1D3HS:H39_1D3CK	0.0320789	up	1128.55	1042.25	722.555	1351.4	1455.19	1440.22	2422.39	3295.11	2729.7	2808.61	2925.59	3727.75	2510.26	1580.35	2222.89	1938.01	2411.32	2126.67	3912.75	3796.05	3961.59	3410.62	4003.15	3539.02	1519	1651.92	1430.52	2635.52	2920.37	2397.42	2882.63	2860.8	2218.14	2929.38	2511.55	2656.44	868.056
M351T114	0.493115	2.88561e-07	0.0021645	3.55212e-06	0.00527843	1	1	1	1.23381	H39_1D3HS:H39_1D3CK	0.0712577	down	2985.99	2952.54	2462.64	2617.66	2446.9	2375.14	1310.4	1512.82	1101.54	1240.36	1295.87	1350.39	2482.08	2974.5	2545.87	2590.69	2874.38	2830.68	1166.37	1203.13	1164.04	1381.22	1432.44	988.119	3265.26	3844.74	3576.2	3033.55	3428.04	3095.15	4501.44	5290.15	4596.48	4757.41	4449.59	4266.03	2885.6
M351T178_2	0.366427	1.56299e-05	0.0021645	9.19014e-05	0.00527843	1	1	1	1.39884	H39_1D3HS:H39_1D3CK	0.224001	down	3366.04	2193.52	2468.57	2290.14	2215.11	3586.27	958.563	746.764	1225.12	1027.89	1220.11	728.223	3594.71	2053.59	2053.23	3356.75	2005.61	2294.97	927.165	1233.07	1123.53	742.728	1173.84	984.731	2503.86	3104.23	1617.01	1794.52	1420.06	1208.77	657.326	1153.51	1259.38	3471.97	1575.82	601.949	1903.02
M351T212	4.71153	0.000459889	0.0021645	0.0015011	0.00527843	1	1	1	2.16977	H39_1D3HS:H39_1D3CK	0.0827733	up	6668.45	6172.28	7930.17	8202.71	8604.62	2285.31	33183.5	29779.5	29957.3	33361.1	30496.9	31040	15432.9	13917.2	13408.6	13900.3	13308.4	14343	68069.2	71886.3	74608	69420.1	70380.4	71070	9306.83	9890.99	8753.08	8418.66	9068.54	9737.13	25717.7	29725.3	25911.3	26540.8	29163.3	33337.4	5831.91
M352T195_1	4.85064	7.45763e-08	0.0021645	1.24035e-06	0.00527843	1	1	1	2.50187	H39_1D3HS:H39_1D3CK	0.28829	up	836.943	842.638	622.727	1106.56	889.335	892.598	4111.88	4117.16	3754.98	3000.21	4721.02	5473.48	1712.44	1763.85	1817.98	1779.11	1587.65	1968.79	4840.83	2191.21	3158.04	3565.17	3695.21	5016.81	1588.99	1201.1	1443.67	1392.62	1762.18	1422.04	3072.77	1367.34	3635.07	2853.92	2213.79	2668.65	2235.37
M352T195_2	3.77389	2.49285e-06	0.0021645	2.00002e-05	0.00527843	1	1	1	1.94231	H39_1D3HS:H39_1D3CK	0.271332	up	1634.43	1357.69	1347.38	936.754	1691.71	1532.76	5954.94	5212.37	5572.85	4583.29	5013.56	5743.77	1277.84	1735.9	1589.24	1746.2	663.503	1894.77	10295	9003.4	11713.6	8136.81	8496.62	9078.65	2021.82	2222.56	1525.01	534.164	1845.97	1639.19	6374.59	3260.06	2907.46	3278.65	4814.94	3925.4	1480.72
M352T212	2.63241	7.74351e-10	0.0021645	4.05746e-08	0.00527843	1	1	1	1.4909	H39_1D3HS:H39_1D3CK	0.083245	up	2057.9	1887.14	2262.21	1959.94	2078.54	2156.31	6189.36	5128	5398.16	5436.5	4929.71	5565.52	2787.64	3034.24	3216.01	3626.8	3213.6	4101.95	10260.4	10321.9	10363.1	10424.3	11568.5	11145.1	2424.07	2389.49	2257.56	2721.88	2386.25	2531.68	4767.79	6764.06	5058	5200.73	5614.73	5801.23	1838.54
M353T169	2.08152	0.00808051	0.0021645	0.0171918	0.00527843	1	1	1	1.26416	H39_1D3HS:H39_1D3CK	0.282509	up	1775.13	1235.18	2374.19	633.416	1920.14	1045.45	3043.72	2775.06	2999.37	3712.89	3310.27	2858.06	790.467	3146.14	2330.75	2750.69	1339.84	2674.31	4906.98	6229.83	6587.43	5747.33	6650.67	6444.91	1449.55	1444.35	909.271	759.789	2237.54	1297.29	3470.25	1291.75	1124.68	934.022	491.047	3733	964.294
M353T195	5.59919	2.97097e-12	0.0021645	8.79555e-10	0.00527843	1	1	1	2.71103	H39_1D3HS:H39_1D3CK	0.0717609	up	226361	220978	240196	242895	268730	232967	1.31063e+06	1.41541e+06	1.2467e+06	1.35125e+06	1.39689e+06	1.29788e+06	491012	502663	432781	523698	491562	543911	1.39237e+06	1.11515e+06	1.54696e+06	1.26108e+06	1.34548e+06	1.38368e+06	467524	436819	417555	490346	483622	443108	956030	879885	1.00198e+06	986496	1.04518e+06	1.08935e+06	760249
M353T219	4.0509	5.84585e-05	0.0021645	0.000273038	0.00527843	1	1	1	2.1493	H39_1D3HS:H39_1D3CK	0.287998	up	28121.3	22000.3	12805.9	26852.3	23055.7	22786.4	92890.5	91521.2	90366.2	92457.4	92150.4	90004.6	36316.7	39458.3	36458.9	42821.3	36512.1	18112.7	85824.9	94933.5	89362.3	115690	116542	43817.7	35898.1	39518.1	36532.5	36518.5	39444.1	33433.3	70516.4	72450.2	72358.8	55333.6	68733.1	72841.6	55452
M353T278	3.83983	1.2762e-09	0.0021645	5.90343e-08	0.00527843	1	1	1	1.61909	H39_1D3HS:H39_1D3CK	0.0789229	up	1582.64	1476.31	1531.99	1422.89	1675.21	1566.32	5589.31	5853.14	5300.31	7012.35	6011.5	5772.47	917.59	1278.31	917.345	1092.27	1128.21	1226.64	8115.25	8834.39	8596.36	8699.03	8800.92	9109.11	1029.55	1245.12	1159.32	1865.59	1122.74	1026.52	718.667	679.782	966.788	716.929	841.85	678.017	800.486
M353T305	3.30713	0.00018807	0.0021645	0.000700353	0.00527843	1	1	1	1.87994	H39_1D3HS:H39_1D3CK	0.2541	up	6525.86	6342.72	6315.64	3556.05	6570.84	6212.28	14601.9	13541.3	15160.5	17099.6	19131.9	37945.5	19281.9	7245.53	7883.04	6212.17	6984.64	16009.6	42871.1	15951.3	14935.8	15150.7	16300.7	16288.4	5021.79	7587.67	7321.06	6283.88	4803.02	6725.17	11970.3	12391.6	12123.1	13858.3	16368.5	12816.7	9283.68
M353T59	2.17645	0.00243652	0.004329	0.00607181	0.00960001	0.972222	0.833333	1	1.38392	H39_1D3HS:H39_1D3CK	0.216736	up	4473.47	2058.73	1406.29	1763.48	2199.13	1674.54	5049.95	5049.41	5045.98	3600.96	6033.58	4766.88	2734.68	2435.97	1980.02	2512.21	2729.9	2537.59	4695.28	4603.44	4956.64	4056	4150.53	4093.76	2577.41	3000.99	1815.67	1228.52	883.552	1308.95	916.183	1215.64	304.48	853.105	2058.83	2875.59	3724.03
M354T143	0.415342	0.0181381	0.0021645	0.0343996	0.00527843	1	1	1	1.86163	H39_1D3HS:H39_1D3CK	0.294549	down	2870.88	2538.8	2559.93	2529.96	2722.5	4206.63	1518.91	1347.4	1400.9	1361.54	1374.99	235.125	4069.46	2462.58	2377.84	2702.42	2440.02	2305.68	1415.24	1501.41	1561.37	1462.73	1405.28	1242.88	3657.02	2027.2	2094.39	3843.81	2016.21	2050.65	1468.09	1607.04	1122.85	1374.68	1658.71	2059.17	1889.51
M354T195	5.37646	4.75122e-10	0.0021645	2.86948e-08	0.00527843	1	1	1	2.61663	H39_1D3HS:H39_1D3CK	0.071155	up	31112.8	35318.5	38497.1	38500.1	38531.1	33810.4	180900	196511	192822	188975	207201	193669	63435.8	71619.7	65106.7	76764.1	73589.2	74768	207356	168754	244270	200861	227021	250832	65509.1	67600.6	61656.2	76721.9	76332.5	68517.3	137549	140324	149428	155398	160079	164351	105268
M354T465	0.279512	0.000512457	0.0021645	0.0016428	0.00527843	1	1	1	1.76393	H39_1D3HS:H39_1D3CK	0.128672	down	848.931	631.16	847.811	660.946	864.735	974.413	163.324	158.189	102.493	251.871	331.295	342.309	959.785	836.221	884.693	991.392	960.695	1171.12	196.726	334.113	248.861	345.438	240.493	295.143	1221.98	1136.36	920.048	1162.82	902.913	1012.64	1404.61	1317.71	1444.11	1268.19	1579.3	1269.1	1556.43
M355T195	4.97473	0.000183661	0.0021645	0.000689985	0.00527843	1	1	1	2.6678	H39_1D3HS:H39_1D3CK	0.0555901	up	3422.73	11791.8	8795.35	5433.5	7263.59	5136.55	33743.1	35756.4	33561.2	33499.7	32185.9	39413.6	12298.5	11746.5	12056.9	13040.6	11863.4	12041.7	35089	31827.8	42551.7	33175.7	32394	34635.4	13143.9	12563.7	12074.3	13253.7	22717.3	11255.5	26102.3	25716.7	26969.7	25371.1	25148.7	30213.2	20870.8
M355T298	2.07534	1.21967e-05	0.0021645	7.49133e-05	0.00527843	1	1	1	1.28225	H39_1D3HS:H39_1D3CK	0.164229	up	1191.91	875.575	1214.98	1371.91	994.906	1241.51	2156.98	1988.41	2216.1	2275.76	2993.52	2669.93	587.296	580.461	915.221	788.571	683.261	777.852	1801.48	2220.98	2129.37	2241.57	2361.27	1939.47	575.875	895.412	1253.24	545.244	629.525	701.556	1795.2	1287.1	920.517	1079.45	630.303	1060.45	1128.55
M356T171	0.411394	9.94869e-08	0.0021645	1.53802e-06	0.00527843	1	1	1	1.51561	H39_1D3HS:H39_1D3CK	0.0917979	down	7521.7	9270.65	10275.1	10248.2	9921.55	9654.42	3364.11	3506.84	4141.26	4000.35	3847.24	4545.06	8359.04	8885.19	7179.3	10730.9	5490.83	10429	3859.03	3811.57	4669.75	4533.93	5634.4	4581.99	7248.77	7612.82	7782.89	7540.07	8801.04	7623.65	4654.25	4505.58	4765.04	5121.32	11243.5	5728.37	6524.15
M356T195	2.16219	0.0207883	0.0021645	0.0387335	0.00527843	1	1	1	1.65837	H39_1D3HS:H39_1D3CK	0.164741	up	1254.17	3422.21	3923.02	4078.83	3455.85	819.407	4697.82	5611.23	6939.83	5861.35	7397.84	6148.52	4398.45	4460.29	2404.41	1706.33	1783.44	2554.59	6763.92	5188.39	6358.12	6808.77	5901.98	4978.23	2711.18	3646.95	4906.9	2631.66	2098.45	1988.09	4482.57	4841.52	4152.61	5154.44	5310.94	4650.78	3616.81
M356T234	0.440713	0.000513717	0.0021645	0.00164595	0.00527843	1	1	1	1.56915	H39_1D3HS:H39_1D3CK	0.0560311	down	5503.39	5260.36	5442.21	5460.88	5285.25	4925.39	1388.39	2269.51	2224.63	2400.56	3048.24	2717.49	5264.76	4810.08	4896.17	5080.07	4716.66	5431.57	2956.33	2564.42	2578.01	2875.37	2301.49	2180.87	4667.59	4817.09	4680.4	5009	5101.89	5253.93	6473.42	6732.65	6239.52	6033.28	6049.8	5892.95	4060.9
M356T287	2.82626	2.68769e-08	0.0021645	5.57374e-07	0.00527843	1	1	1	1.3743	H39_1D3HS:H39_1D3CK	0.161033	up	776.04	958.769	692.506	742.749	708.343	774.275	2155.16	2327.98	1919.43	1920.96	2222.12	2604.02	350.593	356.821	438.544	520.21	360.878	458.759	2454.82	2300.79	2481.9	2157.12	3037.29	2905.82	533.214	428.64	317.187	414	512.859	538.631	410.105	555.781	377.56	481.037	546.993	594.783	284.386
M356T433	0.245766	6.62922e-05	0.0021645	0.000301472	0.00527843	1	1	1	2.12346	H39_1D3HS:H39_1D3CK	0.188516	down	647.915	627.164	671.42	711.033	621.839	589.403	245.475	159.724	149.137	91.6119	163.306	141.558	657.296	662.055	655.419	624.423	683.8	505.382	275.692	252.496	367.852	269.352	178.206	294.543	949.968	719.329	793.53	734.585	677.576	741.898	963.116	850.382	603.261	706.212	509.141	608.933	601.054
M356T443	0.225835	7.85012e-08	0.0021645	1.29113e-06	0.00527843	1	1	1	1.94694	H39_1D3HS:H39_1D3CK	0.139936	down	1470.94	2221.56	2231.55	2007.33	2496.61	2367.23	609.049	357.638	445.111	446.833	542.644	488.328	1500.01	1862.3	2065.13	1783.37	2075.45	1898.45	335.803	520.625	348.96	404.756	651.879	405.354	3989.09	3876.98	4088.23	3964.36	3730.83	3809.02	667.314	1459.45	980.921	934.09	845.026	926.108	4835.76
M357T228	3.89887	7.96171e-05	0.0021645	0.000348678	0.00527843	1	1	1	1.74635	H39_1D3HS:H39_1D3CK	0.0852238	up	1017.87	510.458	864.083	1609.46	1219.86	979.432	3893.94	3917.03	5346.53	3065.91	3973.46	3980.66	984.527	1166.52	977.199	941.374	1311.74	1067.01	5851.94	5643.13	5767.17	5159.83	6466.07	5653.99	1070.65	595.512	843.408	1053.09	1297.43	1178.59	7629.16	7338.01	7903.16	8043.33	7619.1	7443.07	1157.29
M357T234	0.352706	0.000344028	0.0021645	0.00116213	0.00527843	1	1	1	1.74538	H39_1D3HS:H39_1D3CK	0.221836	down	1313.59	929.798	1006.43	978.171	1203.82	1094.01	204.021	344.42	413.842	556.993	478.131	304.289	1003.99	1129.63	886.766	1027.32	896.241	1023.11	292.952	420.451	252.359	400.427	675.784	642.746	921.413	934.92	896.968	873.314	1053.7	931.139	1394.84	1454.38	1356.39	1266.99	1018.58	1748.85	802.951
M358T111	0.413343	3.18924e-05	0.0021645	0.000164777	0.00527843	1	1	1	1.55286	H39_1D3HS:H39_1D3CK	0.119624	down	1798.79	1638.19	2005.77	2693.32	1984.8	2214.27	618.696	946.004	624.987	1054.74	866.94	987.27	2060.71	1737.46	2203.55	3098.73	1733.67	2955.92	1090.68	1095.36	834.069	914.979	1013.46	1303.94	2298.51	1367.02	1806.98	1001.88	2246.84	1682.56	1727.23	1374.5	1216.92	1338.34	1183.54	1627.96	1444.94
M358T218	0.276271	9.51502e-11	0.0021645	9.23581e-09	0.00527843	1	1	1	1.87733	H39_1D3HS:H39_1D3CK	0.0474175	down	152279	151017	148045	148665	140264	155231	38985.3	37787.1	41001.4	42106.1	44632	42888.8	206514	171204	187538	202427	176941	181911	45080.5	44989.3	48575.8	49892	47561.1	52442.2	116240	108064	102958	105247	114610	105177	143737	136127	137978	142496	140506	150654	84704.7
M358T55	2.16792	0.0278687	0.0930736	0.0497619	0.139764	0.805556	0.5	1	1.24773	H39_1D3HS:H39_1D3CK	0.250532	up	1239.72	1006.58	1760.68	1779.87	1349.68	1217.37	1197.63	3447.46	3450.7	4188.73	4313.65	1512.44	1446.27	1894.3	1558.98	1184.29	2470.57	947.376	1572.87	1900.2	4317.38	3280.43	2977.53	2491.44	2521.55	2494.94	2286.94	3123.97	2777.87	2863.91	400.108	3514.48	1008.75	1018.61	2913.17	3183.54	2240.4
M359T165	0.174229	3.6631e-05	0.0021645	0.000184119	0.00527843	1	1	1	2.45104	H39_1D3HS:H39_1D3CK	0.184574	down	16308.9	14551	18688.8	16808.1	17457.5	14992	1462.45	2339.11	3022.07	2816.25	4356.72	3218.32	14436	19851.2	18361.4	17443.7	16841.8	20730.9	4031.16	3599.57	3791.76	4366.6	4597.85	3813.65	6881.7	12149	7338.31	26379.9	9081.55	24071.1	8703.68	9573.62	21747.8	20326.7	21161.5	23631.9	15638.6
M359T188	4.48661	3.31154e-09	0.0021645	1.11442e-07	0.00527843	1	1	1	2.08254	H39_1D3HS:H39_1D3CK	0.0734824	up	990.452	1215.74	1341.3	1085.09	1193.46	1143.36	4922.14	5149.84	5336.19	5710.99	5127.64	5022.17	811.942	1084.44	975.085	1044.93	789.728	4491.53	6328.98	5267.08	5326.52	5991.03	5440.15	6054.78	4611.75	3752.11	4873.53	700.12	5427.42	4455.78	4284.74	4706.15	756.954	1111.35	5032.28	1099.52	5110.19
M359T212_1	0.419133	2.07208e-06	0.0021645	1.728e-05	0.00527843	1	1	1	1.5966	H39_1D3HS:H39_1D3CK	0.12111	down	4664.98	3882.52	3722.51	4401.29	4428.64	4378.8	1850.23	2022.73	1302.96	1841.64	1836.9	1824.52	4963.84	4843.55	5448.66	6475.89	4884.24	5671.28	2445.52	3229.39	2826.9	2972.76	2084.63	2254.58	2869.95	3413.93	3298.82	2713.22	3380.41	3115.79	1665.34	642.867	1637.32	961.212	853.798	1495.44	3547.22
M359T218	0.306859	3.70636e-09	0.0021645	1.21245e-07	0.00527843	1	1	1	1.92965	H39_1D3HS:H39_1D3CK	0.0649728	down	27795.1	25910.3	26358	33439.7	26677.4	23950	7456.97	7670.83	8064.19	8959.94	9588.9	8624.03	27637.1	25894.2	28716.7	28124.4	28908.1	28925.9	10625.6	10017.5	9869.98	10275	10963.2	11003.6	22107.4	19096.6	18452.7	18123.6	20100.8	17823.6	21308.1	21960.5	21710.3	22000.7	22544.4	23934.8	17381.3
M359T237	2.0197	1.18985e-08	0.0021645	2.96012e-07	0.00527843	1	1	1	1.26803	H39_1D3HS:H39_1D3CK	0.131039	up	5029.23	5801.85	5407.53	5071.49	4986.64	5584.38	10728.4	10227.7	9492.29	11746.4	10876.5	11319.1	4220.16	4520.83	5086.06	5403.84	5258.3	5323.72	12130.9	9945.35	9615.84	11126.1	10684.2	11904.5	3703.08	3954.13	3353.14	3408.36	4195.66	3554.92	5647.89	5252.18	5115.76	5574.62	5181.4	7501.7	2021.84
M359T342	2.53127	3.24878e-05	0.0021645	0.000167457	0.00527843	1	1	1	1.51341	H39_1D3HS:H39_1D3CK	0.10573	up	513.933	473.404	580.816	516.436	419.84	341.614	1053.03	859.365	1548.85	1516.16	976.518	1250.16	518.235	501.604	524.129	306.916	503.587	487.447	855.963	1009.83	777.431	817.873	919.737	932.156	574.207	385.821	619.039	522.467	441.917	444.875	492.81	591.422	426.366	492.734	497.174	376.429	605.413
M359T46	0.322904	6.83886e-13	0.0021645	5.04918e-10	0.00527843	1	1	1	1.65752	H39_1D3HS:H39_1D3CK	0.096423	down	7015.82	6849.49	7306.48	6656.79	6938.66	7056.93	2211.19	2308.2	2132.47	2264.62	2396.71	2191.99	7503.32	8366.46	7938.6	7764.58	8088.34	8381.66	2504.03	2645.76	2461.65	2779.49	2684.96	2642.71	4081.41	4970.54	4300.03	4932.12	4572.13	4636.95	4892.08	4781.08	4842.97	5429.88	4933.28	4638.09	5897.96
M359T69	0.487683	0.000148947	0.0021645	0.00058057	0.00527843	1	1	1	1.25417	H39_1D3HS:H39_1D3CK	0.069709	down	6416.84	6500.47	5834.87	5539.43	4267.67	5319.45	2993.93	3226.86	3396.55	2162.02	1895.59	2847.12	5683.3	6521.26	6932.95	5790.82	7697.91	5779.47	3063.12	2084.24	2319.98	2393.78	2343.85	1400.87	5575.35	5256.47	6117.45	3751.89	3377.49	4938.17	5052	4593.5	5122.18	4218.26	5142.87	3720.37	3775.16
M360T156_2	0.39026	5.00684e-06	0.0021645	3.5934e-05	0.00527843	1	1	1	1.45984	H39_1D3HS:H39_1D3CK	0.103744	down	39747.7	39811.5	41180.7	39586	31845.8	30790.7	12044.3	17982.9	14627.6	13702.2	17559.6	11096.7	44979.6	34318.1	37673.6	58925.3	43974	42860.1	15112.3	12121.1	10359.2	11751.8	12695.4	14105.8	42352.4	34777.7	31878	42666.3	37874.3	45016	38816.8	35528.4	26788.1	32849.8	30325.6	43416	48405.3
M360T157	0.338293	1.53459e-07	0.0021645	2.143e-06	0.00527843	1	1	1	1.89371	H39_1D3HS:H39_1D3CK	0.03485	down	36841.5	36522.1	41881.5	38501.2	36346	39651	12395.9	11135.4	11420.3	13792.4	14942.1	14034.5	42092.8	39212	39654.4	40536.2	44270.6	46066.6	12495.1	15178.4	16801.2	15406.8	16965.3	15581.1	32194.7	32572.3	32974.7	32830.6	37423.3	34436.4	19117.4	19294.5	19754.7	21411.3	19684.4	21166.7	28619.5
M360T172	0.458997	1.69923e-07	0.0021645	2.32684e-06	0.00527843	1	1	1	1.58948	H39_1D3HS:H39_1D3CK	0.0866147	down	11318.7	9500.01	12079.8	9395.05	10878.3	10032.5	4891.27	4914.66	5057.72	5233.17	5045.79	3868.01	9032.96	6758.56	11013.6	9536.42	9781.88	10094.3	4835.14	4577.7	3796.73	5527.11	4925.69	4978.74	8026.73	8379.86	8945.67	9206.09	8353.19	9106.86	7157.98	4844.82	5037.89	5481.05	5352.14	7292.82	7162.65
M360T177	0.353638	1.44283e-08	0.0021645	3.47276e-07	0.00527843	1	1	1	1.74944	H39_1D3HS:H39_1D3CK	0.027594	down	38925.5	34035.2	34431	37576.2	36545	37999.9	13923.5	11009.8	13843.5	13662.9	13250.2	11938.2	33307.2	32198.5	31568.6	34531.2	33939.5	36044.7	14743.1	14095.2	14815.1	13328.9	14636.2	16059.3	18783	19719.4	19129.4	19138	20999.5	19949.2	11144	12463.2	13059.9	11793.4	13697.7	14286.7	17986.8
M360T199	0.400784	0.000215496	0.0021645	0.000784717	0.00527843	1	1	1	1.81744	H39_1D3HS:H39_1D3CK	0.244986	down	2987.34	3334.42	2145.5	2012.41	3119.53	2074.47	970.946	1300.46	766.711	653.416	1104.94	1485.29	1747.7	1638.88	2037.55	1223.34	1475.84	1257.41	734.687	1213.3	984.748	638.945	1250.16	454.39	1757.31	1142.97	1230.89	1465.28	1694.86	1309.14	1129.8	911.205	1111.32	589.544	1460.41	572.406	2229.64
M360T218	0.384322	2.026e-05	0.0021645	0.000113921	0.00527843	1	1	1	1.63777	H39_1D3HS:H39_1D3CK	0.117444	down	4316.24	4597.03	5402.97	5083.68	4617.28	4610.66	1300.32	2055.87	2143.26	1559.34	1782.16	2161.37	4929.62	5054.24	4508.96	5307.91	5707.16	5058.06	2057.16	1811.28	1538.49	2444.21	2429.11	1895.87	3181.52	3352.55	2817.06	3382.43	3778.32	4141.2	3826.29	4179.39	4055.19	3429.83	3922.86	4317.63	2214.05
M360T237	2.31022	0.0005359	0.004329	0.00170503	0.00960001	0.972222	0.833333	1	1.60003	H39_1D3HS:H39_1D3CK	0.298933	up	1188.6	897.486	1162.28	1137.67	1099.97	2378.45	1974.91	3016.81	2869.25	3195.15	3840.01	3272.53	2419.78	850.011	2804.84	970.833	973.314	1140.73	2930.63	2813.07	2240.13	2978.96	2551.64	2789.56	2842.45	2628.31	2553.22	2529.05	2846.5	2141.33	1453.18	1329.79	1016.04	954.567	980.861	1469.52	2769.2
M360T289	3.69699	1.25468e-05	0.0021645	7.6587e-05	0.00527843	1	1	1	2.18697	H39_1D3HS:H39_1D3CK	0.269746	up	591.774	560.133	561.471	438.051	509.985	574.223	2166.48	1577.15	1319.01	1907.46	2588.24	2403.76	1692.38	1235.61	1010.66	1417.8	1974.31	1292.04	2116.24	3089.49	2116.98	2169.23	3321.99	2181.06	690.14	745.106	672.555	886.208	801.083	779.019	1232.26	1253.49	1166.73	1198.32	956.813	1202.23	888.669
M360T46	0.32598	2.94159e-08	0.0021645	5.98528e-07	0.00527843	1	1	1	1.70551	H39_1D3HS:H39_1D3CK	0.0537417	down	1682.15	1705.52	1894.36	1759.49	1672.71	1901.52	588.721	698.981	545.342	546.463	509.391	571.628	1714.16	2031.98	1889.74	1871.61	1948.32	1854.8	699.69	598.719	696.735	580.872	701.196	630.85	1066.4	1162.16	1166.85	1273.14	1219.17	1153.63	1228.11	1209.12	1132.07	1281.8	1161.97	1232.63	1391.11
M360T70	0.458508	0.000647562	0.004329	0.0019887	0.00960001	0.972222	0.833333	1	1.34043	H39_1D3HS:H39_1D3CK	0.128897	down	5762.21	7301.43	6239.49	3615.25	5560.98	5888.55	3165.04	3668.45	3049.77	1634.9	2027.25	2212.56	5351.53	6470.44	6653.3	4702.46	7777.29	5010.5	2084.91	3019.5	2493.64	3095.66	1535.71	2041.23	5129.42	6086.95	6167.26	4294.7	3998.57	4447.25	5295.08	5829.33	5250.09	5971.14	5614.75	4875.24	4897.92
M361T156	0.322038	0.00099482	0.0021645	0.00284832	0.00527843	1	1	1	1.85656	H39_1D3HS:H39_1D3CK	0.173679	down	6395.74	8683.81	9327.58	6020.79	5402.61	5644.58	2982.35	890.842	1975.24	3648.27	2243.02	1616.85	7486.63	5983.77	6590.91	7093.1	8801.96	7497.75	2096.81	1936.15	2533.1	2691.4	2434.74	2340.72	5953.23	6395.01	5998.95	6034.74	9517.46	7971.3	4470.88	5105.88	6415.05	5136.47	5077.18	6926.92	9269.31
M361T157	0.326165	5.39908e-07	0.0021645	5.74989e-06	0.00527843	1	1	1	1.95945	H39_1D3HS:H39_1D3CK	0.0820818	down	7900.21	8779.51	7592.43	8459.64	8006.66	7540.53	2095.15	2739.36	2706.35	2963.11	2941.15	2301.81	7921.13	8533.89	8807.01	8331.27	7607.64	8591.22	2181.38	2734.92	3109.95	3300.31	2964.88	3969.48	5760.88	6657.21	7119.04	6241.2	7732.29	6791.86	4622.21	4311.79	4526.84	4229.82	3731.19	4642.67	5656.41
M361T177	0.425962	1.20346e-06	0.0021645	1.0929e-05	0.00527843	1	1	1	1.48195	H39_1D3HS:H39_1D3CK	0.120458	down	6485.93	6216.82	5676.42	5968.04	5665.99	5935.02	2887.29	2218.16	2707.91	2285.6	2882.09	2331.53	5301.49	4626.92	7378.38	5381.58	4133.25	7114.1	2504.17	2395.75	2770.09	2252.82	3032.15	2805.66	3266.03	3031.29	3148.55	3017.16	3784.15	3231.52	2427.5	2092.72	3469.92	2147.31	2616.45	2441.7	3397.75
M361T187	0.242807	2.67277e-07	0.0021645	3.35997e-06	0.00527843	1	1	1	2.01424	H39_1D3HS:H39_1D3CK	0.150111	down	5422.87	5670.54	5121.79	5192.57	4607.71	5634.78	1408.78	920.317	1315.34	1269.32	1289.88	1481.26	5241.09	5268.76	5304.39	6342.14	4430.29	6244.08	1339.32	1337.72	1547.27	1031.09	1112.29	1220.31	4157.56	3769.13	2908.03	3006.48	3058.84	2995.66	2460.58	2259.97	2195.84	2159.07	2392.72	2522.52	2823.96
M361T211	0.40367	6.47638e-05	0.0021645	0.000296134	0.00527843	1	1	1	1.49106	H39_1D3HS:H39_1D3CK	0.190448	down	7208.7	7434.43	6702.53	7199.77	7505.11	7088.18	2389.49	2357.05	3253.53	3633.95	3373.79	2405.98	6220.93	6621.37	8264.98	8890.25	7616.41	7866.9	3149.91	2092.68	2187.27	1889.38	2682.58	1120.71	5701.5	5071.34	4721.63	5001.65	5467.17	5265.64	2244.65	2419.53	2635.41	2482.53	2382.39	2964.61	5238.34
M361T244	2.5956	1.70161e-07	0.0021645	2.32684e-06	0.00527843	1	1	1	1.85569	H39_1D3HS:H39_1D3CK	0.0829328	up	3912.49	3266.36	3362.44	4374.07	4168.78	3808.68	9813.12	9001.44	9766.98	10792.4	10332.6	9713.99	8097.48	8139.81	8132.48	8528.66	8646.72	8471.02	8885.25	7960.23	7679.36	7752.29	9104.43	7721.97	5711.71	6085.63	5881.58	5620.89	6003.8	5831.57	3144.42	3316.08	2961.59	3464.87	3483.05	3544.04	5682.51
M361T297	0.226963	4.76768e-07	0.0021645	5.23737e-06	0.00527843	1	1	1	1.96306	H39_1D3HS:H39_1D3CK	0.0972178	down	9063.46	8615.08	8218.41	8798.83	7865.11	8983.67	2160.31	1485.09	2016.72	1978.83	2317.05	1740.72	15711	18690.8	19171.2	19708.5	17014.3	18661.8	1181.76	2068.26	1882.48	2170.59	1875.86	1625.2	5799.19	5877.76	6495.18	5755.09	7808.31	6281.43	4974.95	5336.88	5766.86	5504.51	5067.93	6853.15	3494.05
M361T46	0.356525	2.71817e-10	0.0021645	1.99452e-08	0.00527843	1	1	1	1.6656	H39_1D3HS:H39_1D3CK	0.0646134	down	1213.31	1195.44	1176.02	1311.53	1099.98	1064.87	435.536	429.44	454.349	385.615	398.72	413.816	1574.08	1424.11	1466.96	1427.62	1393.61	1429.97	639.793	425.327	417.249	457.925	571.788	582.237	725.612	956.917	724.866	866.97	832.245	919.388	786.065	760.904	838.769	1027.72	1000.57	721.361	879.392
M361T58	0.458991	7.81413e-06	0.0021645	5.2398e-05	0.00527843	1	1	1	1.42269	H39_1D3HS:H39_1D3CK	0.232379	down	5681.39	4946.06	5109.68	5516.47	5689.52	6420.95	2092.41	2782.11	2457.6	3004.57	2902.96	2074.16	5624.88	5790.76	5649.76	5821.55	5680.35	5713.58	2669.33	2960.17	2563.95	3061.36	2321.33	3459.87	4540.69	4337.17	4881.84	3930.01	4245.91	5572.3	3781.32	3317.34	3106.2	2718.18	1964.37	2449.18	1749.18
M362T178	0.352322	4.26042e-06	0.0021645	3.13756e-05	0.00527843	1	1	1	1.93734	H39_1D3HS:H39_1D3CK	0.111945	down	7198.64	6764.15	7435.5	7172.53	5112.86	7730.35	1658.91	2632.61	2737.23	2566.7	2933.94	2061.69	6170.66	7497.98	6323.78	7037.17	7551.91	7213.36	2640.7	2584.16	3422.67	2451.8	3703.09	3169.67	3605.09	5001.96	3884.84	5139.68	5455.37	4499.82	4633.85	4592.43	3857.82	4099.18	3887.45	3953.32	3432.88
M362T213	0.413746	5.10435e-06	0.0021645	3.64592e-05	0.00527843	1	1	1	1.77665	H39_1D3HS:H39_1D3CK	0.140284	down	2506.09	3824.19	2725.53	2692.88	2332.41	2418.48	1227.63	1135	937.697	1455.69	945.598	1125.01	1550.86	1754.87	1642.99	2035.77	1843.03	1671.02	1636.79	1204.1	1457.39	1450.7	1447.77	1495.18	2292.9	1693.26	1960.46	2230.76	1681.53	2206.84	2151.18	1985.08	3852.01	2783.72	2936.32	2510.88	2347.2
M364T188	0.425709	5.38083e-07	0.0021645	5.74989e-06	0.00527843	1	1	1	1.56306	H39_1D3HS:H39_1D3CK	0.0574517	down	13297.2	13002.7	13110.7	13586.6	12896.7	12984.1	5232.52	5266.26	5692.08	5606.68	5316.36	6465.19	13124.4	12238.1	13070.6	13468.8	13131.8	13305.9	4992.01	4748.22	5153.49	4918.13	4609.66	10880.2	9609.53	9814.57	9991.08	10032.7	9441.74	9661.37	9195.63	9660.81	8695.64	7999.29	8468.32	8423.28	10489.5
M364T238	2.08972	1.14871e-09	0.0021645	5.4412e-08	0.00527843	1	1	1	1.49614	H39_1D3HS:H39_1D3CK	0.0477084	up	6410.52	5450.81	6338.54	5987.6	6028.44	6299.43	13672.1	11710.5	11972	12673.9	13145.4	13133	5430.38	6007.03	5393.19	6594	5623.14	5952.88	10946.1	10083.6	9844.61	10232.3	9481.7	10897.2	4872.28	5532.41	5193.21	5171.78	5301.36	5093.3	6666.16	6929.23	6822.34	6729.4	6420.71	7349.59	4936.13
M364T364	0.357233	5.65525e-05	0.0021645	0.000265752	0.00527843	1	1	1	1.52926	H39_1D3HS:H39_1D3CK	0.181429	down	2049.65	2227	2624.03	2277.57	2012.38	2546.4	844.452	502.229	875.12	974.167	690.208	1021.15	3116.84	3573.75	3599.41	4192.81	3066.6	3319.32	909.182	956.89	951.266	1348.66	1397.77	1144.9	2545.78	3197.57	2360.76	3069.18	2611.72	3328.1	540.418	906.308	1032.59	1046.49	1062.55	1044.2	3013.12
M365T232_2	2.31578	0.00150051	0.0021645	0.00401107	0.00527843	1	1	1	1.39116	H39_1D3HS:H39_1D3CK	0.134025	up	1133.94	1789.82	1744.8	1971.02	731.971	1566.09	3157.17	2447.7	3415.59	3462.48	2648.49	5566.16	1461.51	1945.89	1841.69	1993.94	2125.21	1740.75	5352.08	3664.81	6460.63	2364.76	6230.27	2721.86	2775.47	1977.23	2493.93	1349.38	2369.31	1948.86	4035.12	4317.65	3758.71	4441.58	3956.66	4488.62	1159.22
M365T365	2.71812	0.000695413	0.0021645	0.00210832	0.00527843	1	1	1	1.69083	H39_1D3HS:H39_1D3CK	0.264539	up	1968.73	777.514	2011.36	1092.43	947.217	1403.31	6571.39	2737.25	3422.75	3704.86	2876.86	2977.06	1222.65	2503.07	2883.87	1308.3	1003.95	2523.02	1918.7	2014.36	2329.85	2403.94	2780.05	2137.9	2050.1	1611.22	1395.68	1291.91	1720.01	2621.62	1829.86	1684.83	1720.55	3587.6	1605.06	1935.5	1949.19
M366T199	0.344359	0.000293631	0.0021645	0.00101022	0.00527843	1	1	1	1.49268	H39_1D3HS:H39_1D3CK	0.169008	down	11456.5	11014.8	11252.9	10879.3	11741.4	11851.5	2847.13	4438.65	3052.04	5271.63	2689.3	5185.31	11996.9	13450.1	12735.7	12947.9	12535.9	12520	2951.33	2404.02	2675.84	2814.77	3907.51	3037.65	8305.55	9855.2	8454.01	8648.83	8640.33	9376.35	8962.65	7937.69	6464.1	5981.67	8739.1	5414.23	7725.65
M366T333	0.384283	0.00373415	0.0021645	0.00872186	0.00527843	1	1	1	1.70877	H39_1D3HS:H39_1D3CK	0.165146	down	2392.89	1962.32	2110.04	1987.23	2183.17	2165.65	520.355	1196.21	1181.9	1099.63	560.134	361.078	2954.6	3191.28	3110.6	3210.83	2994.13	3506.75	1425.67	1311.44	997.938	1285.73	1270.89	1545.23	3108.13	2129.19	1809.78	2001.94	2317.17	2701.27	757.47	769.672	784.82	570.349	431.175	457.079	1918.85
M367T189	0.429495	1.77296e-08	0.0021645	4.05316e-07	0.00527843	1	1	1	1.6192	H39_1D3HS:H39_1D3CK	0.175967	down	3584.11	3800.45	3819.75	3414.44	3772.57	3447.03	1457.46	1659.16	1358.77	1669.89	1601.05	1633.13	3044.96	5202	3395.03	3223.4	2932.55	3129.56	1567.14	1664.9	1782.25	1629.7	1673.67	2105.63	1918.03	2798.78	1733.92	3360.45	1895.57	3364.73	2050.34	1916.99	1123.86	1264.53	1630.97	1331	2327.98
M367T481	0.3597	0.000715166	0.0021645	0.00216267	0.00527843	1	1	1	1.45359	H39_1D3HS:H39_1D3CK	0.0624301	down	2262.96	2435.77	2011.67	1165.59	2129.3	2144.25	978.575	1154.38	844.466	488.545	414.784	489.441	2264.45	2395.48	1515.68	1331.41	2178.52	1113.71	926.987	849.374	548.457	605.652	258.857	109.533	4133.68	3898.7	4898.07	3963.6	2110.03	4020.89	1558.79	1639	2073.37	1832.37	1738.02	1272.96	4222.29
M368T158	0.457954	0.000564609	0.0021645	0.00177727	0.00527843	1	1	1	1.3416	H39_1D3HS:H39_1D3CK	0.0793847	down	6942.15	8047.23	13149.7	6910.49	5644.17	7206.68	2519.34	3758.21	4449.76	4273.11	2821.36	4114.39	6585.28	6954.78	6596.58	6922.19	7022.64	7092.38	3453.38	3949.24	2071.83	2938.97	3245.73	2826.93	4853.84	6049.01	5965.13	5199.74	5463.58	4994.54	7186.49	6710.65	6393.65	6856.16	6202.52	6427.42	6322.18
M368T214	0.471211	0.00402466	0.004329	0.00930861	0.00960001	0.972222	0.888889	1	1.24072	H39_1D3HS:H39_1D3CK	0.201811	down	4320.58	8988.76	8719.84	5210.93	8956.2	7850.59	3453.75	1541.39	4012.3	3589.55	4636.55	3521.82	8178.07	7339.53	7183.34	4168.2	7959.38	7907.51	1896.88	3064.9	2791.29	2659.78	2522.83	3420.37	5587.65	6299.51	5759.2	6296.03	6248.84	6157.4	3527.63	3498.57	3271.55	3278.86	3692.48	3026.4	6266.06
M368T98	0.461766	0.000688193	0.0021645	0.00209501	0.00527843	1	1	1	1.34181	H39_1D3HS:H39_1D3CK	0.165351	down	1109.37	1011.01	1428.57	1432.8	1209.1	791.147	302.996	661.695	620.772	555.955	422.761	659.875	961.411	843.375	1062.05	1172.21	1088.6	1230.3	367.051	502.798	515.232	476.677	443.848	482.726	632.687	914.095	1115.95	1161.34	907.716	1145.76	1078.34	945.206	1282.98	1381.79	1294.15	1065.09	948.042
M369T180	3.50459	3.8338e-07	0.0021645	4.41633e-06	0.00527843	1	1	1	1.42108	H39_1D3HS:H39_1D3CK	0.0586914	up	1515.48	1675.14	2011.64	1138.94	1666.69	1726.3	4626.73	5209.7	6653.69	5790.02	6071.53	5762.66	4704.48	5213.6	5917.41	5097.89	5089.03	6443.48	16363.3	17794.9	16712	18590.4	19435.5	18886.2	3675.06	3222.13	4203.04	3885.59	4584.81	3819.27	51674.9	47003.9	50605.3	46666.6	51714.1	54846.4	2848.76
M370T190	0.352345	0.000216627	0.0021645	0.000786902	0.00527843	1	1	1	1.84336	H39_1D3HS:H39_1D3CK	0.249703	down	8044.95	6930.38	8280.49	7669.42	7262.44	7743.25	2441.23	1941.24	2336.16	3825.22	3675.22	1964.48	7489.62	4867.92	5350.82	6325.32	7471.81	7050.52	2570.72	3352.85	2791.96	3691.48	3621.74	2772.95	10156	7317.75	9787.5	4315.42	5951.94	5260.41	1690.38	3807.29	2184.44	3861.49	2023.22	2232.97	4026.51
M371T203	2.45537	2.10898e-05	0.0021645	0.000117693	0.00527843	1	1	1	1.42432	H39_1D3HS:H39_1D3CK	0.186805	up	3938.96	4337.06	5177.42	3609.62	3777.46	6464.1	9616.83	13942.2	10153.5	11321.6	10008.4	12000.4	5891.34	5873.77	5602.51	4284.12	5694.33	4594.88	10780.8	13046.8	11184.6	14069.1	11979.1	10642.6	759.718	3535.37	2184.21	2141.66	916.16	3751.52	3451.75	3680.48	4126.53	3929.38	1421.26	3573.98	4112.01
M371T217	3.91688	2.25176e-12	0.0021645	7.84274e-10	0.00527843	1	1	1	1.88347	H39_1D3HS:H39_1D3CK	0.040815	up	28882.8	27585.4	31392.8	28837	26890.6	27949.2	111531	106647	110241	104478	123850	115146	43581.4	38471	38825.3	41249.8	39804.5	40827	159824	151528	151592	155956	148721	157357	11573	10984.2	10475.4	12058.3	11437.9	10795.8	20649	21461.5	21674	21499	23344	21867.1	11721.7
M371T299	0.341293	9.2475e-09	0.0021645	2.43353e-07	0.00527843	1	1	1	1.43646	H39_1D3HS:H39_1D3CK	0.0523142	down	20758.1	19556.4	21483.3	19141.1	20341.7	20380.7	6629.09	7060.57	6464.71	6492.18	6808.7	8066.88	14473.9	14001.2	15252.5	14884.1	14729.6	16107.2	6477.98	7128.52	6534.91	7569.51	6505.99	7680.44	17805.2	18245.5	17624.4	19518.3	17885.8	17248.8	6759.24	7620.92	8641.87	7879.35	8021.2	7861	100906
M371T442	0.284306	3.07137e-07	0.0021645	3.70779e-06	0.00527843	1	1	1	1.63151	H39_1D3HS:H39_1D3CK	0.14011	down	1921.04	1121.97	1760.95	1566.8	1457.11	1728.36	516.396	454.343	422.577	427.096	536.877	359.599	1270.83	1542.64	1634.42	1303.65	1638.89	1281.21	341.809	442.62	409.137	427.021	375.981	348.507	3465.1	2799.65	3035.88	2833.82	2703.53	3139.68	643.207	717.767	421.535	662.482	629.483	556.738	3179.56
M371T57	2.73221	2.31926e-08	0.0021645	4.97549e-07	0.00527843	1	1	1	1.69691	H39_1D3HS:H39_1D3CK	0.0438158	up	8211.35	8340.82	7623.33	8643.85	9125.33	8761.48	25263	21941.5	24693.7	24887.4	19373.2	22381.1	9115.88	9040.81	9487.26	8896.17	9266.01	9969.03	23347.5	22384.6	21293.1	26071.3	23885.4	22525.6	5081.64	6973.91	5859.29	6493.45	5705.51	5457	3523.96	3935.14	3485.81	3752.32	3427.01	4587.33	9436.95
M372T176	0.248841	0.00013838	0.0021645	0.00054696	0.00527843	1	1	1	2.11315	H39_1D3HS:H39_1D3CK	0.0330747	down	29382.4	25591.9	27331.8	28377.9	26064.1	26559.7	6576.57	4704.95	5061.47	4661.02	10374.2	9259.48	31363.9	33265.1	33843.9	37742.8	34421.1	36468.3	9993.24	5925.7	10667.6	11288.7	6554.28	10959.9	27262.4	28454.6	24435.8	25739.2	26937.5	24519	23158.9	12820.3	21747	22714.9	25321.4	26625.2	25930.1
M372T189	0.402236	0.000573052	0.0021645	0.00180002	0.00527843	1	1	1	1.70496	H39_1D3HS:H39_1D3CK	0.214946	down	2635.39	2188.4	2510.86	1973.12	2185.48	2494.07	797.875	973.334	903.682	849.533	1555.32	546.466	3109.72	1740.03	2330.17	1774.48	1982.91	1764.52	1027.58	910.361	576.549	1196.55	907.394	873.301	2279.89	1752.11	2559.29	1567.54	1850.22	2029.9	1203.69	1133.52	2161.66	1105.89	1160.99	695.849	1742.21
M372T217	3.51336	5.24463e-09	0.0021645	1.57632e-07	0.00527843	1	1	1	1.81666	H39_1D3HS:H39_1D3CK	0.0959245	up	5544.07	5717.05	5598.54	5050.87	5253.99	5558.11	18969.6	17749	22397.7	17655	20044.8	18150.2	6980.66	6402.28	6844.89	7058.57	7014.59	7449.41	22857.8	24980.5	25885.4	24796.7	25738.3	25432.4	3114.81	2324.34	1909.82	2903.93	2388.55	2130.38	3589.96	3769.04	4217.88	4055.67	3867.28	3973.68	2131.22
M372T242	5.11301	1.85445e-09	0.0021645	7.73252e-08	0.00527843	1	1	1	1.95926	H39_1D3HS:H39_1D3CK	0.070139	up	2048.04	1760.54	2116.98	1688.94	1838.07	1759.25	9479.62	9128.18	9293.67	10250.2	9440.63	9733.94	2481.61	1433.59	1715.59	1541.29	1362.7	2286.78	11444.5	12906.5	12085.3	14726.1	14542.4	14381.1	1370.43	1173.81	1056.68	1008.68	888.417	772.198	1052.12	1102.69	1024.95	1332.64	1327.51	1196.1	638.317
M372T299	0.374399	2.68527e-07	0.0021645	3.36853e-06	0.00527843	1	1	1	1.37106	H39_1D3HS:H39_1D3CK	0.0938246	down	4053.71	4441.44	4738.41	4814.11	4434.85	4655.21	1592.1	1509.65	1805.55	1550.7	1609.41	2092.95	3227.48	3614.75	3226.23	3314.35	3190.99	3321.19	1657.9	2472.09	2334.7	2185.22	1656.15	1613.75	4042.66	4389.17	4500.93	4683.79	4407.33	4870.12	1884.53	1916.5	2159.99	2080.26	1998.03	2155.32	21735.7
M372T56	2.55985	0.000302064	0.0021645	0.00103682	0.00527843	1	1	1	1.7124	H39_1D3HS:H39_1D3CK	0.210906	up	1176.42	1236.48	1130.82	1592.95	2400.06	1781.44	3792.8	4368.93	3621.92	4116.84	3768.95	4183.67	1748.15	1623.97	1278.86	2099.35	1751.44	1420.56	3718.06	3688.94	4198.83	3684.01	4050.61	3979.23	1069.54	1172.96	926.471	1843.05	1020.29	967.694	560.538	1028.28	984.578	873.338	662.019	854.269	1567.72
M373T134	0.346371	2.94193e-07	0.0021645	3.599e-06	0.00527843	1	1	1	1.71846	H39_1D3HS:H39_1D3CK	0.0590907	down	11325.9	10115.1	14397	13893.3	13761	13702.7	4115.13	3444.79	5049.83	5317.28	4700.24	4110.87	12608.9	12116.2	13558.2	14612.1	10565.1	15800	6177.5	5509.85	5404.85	5485.81	6190.15	6730.52	6152.37	7874.21	8009.66	8290.14	9812.79	7502.03	7889.55	11070	8116.12	8459.32	8649.77	11401.5	9035.21
M373T170_2	0.376255	8.96153e-07	0.0021645	8.59987e-06	0.00527843	1	1	1	1.80695	H39_1D3HS:H39_1D3CK	0.171199	down	27222.8	36210.8	29149.8	28175.4	31541.4	41383	13881.6	11551.2	13893.7	11522.5	10897.5	11127.9	23846.5	26002.9	28266.5	31737.6	27067.6	31781.5	12912.1	18959.3	18063	13796.4	14580.6	19751.1	16676.3	17797.3	18688.6	17160.1	18945.4	16903.7	10692.9	9717.59	9486.13	10169.1	10005.5	12498.6	15604.6
M373T180	0.408641	1.41243e-05	0.0021645	8.47314e-05	0.00527843	1	1	1	1.48769	H39_1D3HS:H39_1D3CK	0.0499859	down	7844.69	9851.98	9044.01	9790.43	5718.97	7503.02	3432.36	3313.36	3326.03	3882.31	2395.68	3981.41	8989.86	1369.85	16712	10232.7	9207.69	10794.5	3906.02	4012.57	4677.29	4241.16	3730.25	3845.17	8559.7	8206.18	6856.82	8356.16	8534.65	8056.18	4218.01	3345.81	7405.72	5922.62	2800.55	7044.7	7693.02
M373T199	0.490074	0.00141203	0.004329	0.00381938	0.00960001	0.972222	0.888889	1	1.20931	H39_1D3HS:H39_1D3CK	0.290747	down	3894.35	3783.56	4198.61	4115.27	4014.86	6949.56	1917.8	1986.39	1606.33	2211.3	1613.4	3875.32	2616.27	3798.89	3790.63	3253.09	3480.63	3600.84	1498.34	1413.59	1203.87	995.901	1667.87	2694.24	2509.97	2685.95	3916.38	3197.57	4134.95	3128.9	3192.49	3565.79	2611.88	3292.08	2529.7	3212.72	4222.78
M373T217	2.65737	0.014594	0.0649351	0.0285508	0.101446	0.833333	0.5	1	1.45552	H39_1D3HS:H39_1D3CK	0.153545	up	1764.2	1096.11	1307.08	1366.89	1005.53	1253.35	3511.44	3427.95	4415.75	3891.68	4547.24	915.308	2258.93	1250.05	2462.24	1796.82	1542.26	1642.91	5356.44	4755.92	5343.89	4630.44	5529.19	4698.19	1376.5	1192.46	567.906	1247.62	1590.08	1093.77	1092	1019.72	1331.87	718.233	1195.04	1000.96	1274.13
M373T241	11.3503	4.47425e-06	0.0021645	3.26257e-05	0.00527843	1	1	1	3.29207	H39_1D3HS:H39_1D3CK	0.184647	up	3055.83	1557.12	1213.91	2452.29	2382.21	964.65	18711.6	17780.8	25879.2	17084.4	29069.3	23433.1	2863.45	2857.19	2532.46	3060.65	2805.32	3007.39	13122.8	14117.3	11795.2	15601	15159	13329	3795.74	4001.75	4025.39	3257.93	4135.72	3212.79	9096.47	8974.94	6000.24	5982.86	4566.58	3871.41	1830.49
M373T96_1	2.50898	0.000145712	0.0021645	0.000569854	0.00527843	1	1	1	1.66659	H39_1D3HS:H39_1D3CK	0.147397	up	362.133	363.272	298.638	520.58	626.828	303.278	1062.38	754.088	834.219	1127.72	1240.33	1190.3	522.223	821.2	391.649	470.092	780.268	445.972	1380.68	1414.86	1318.57	1285.95	1190	1147.67	842.042	495.713	1229.95	677.701	595.89	684.399	1211.47	1030.51	1900.89	1344.46	1260.68	770.578	597.015
M374T176	0.351444	3.04369e-10	0.0021645	2.08278e-08	0.00527843	1	1	1	1.71393	H39_1D3HS:H39_1D3CK	0.0467881	down	39699	33031.1	36176.8	36457.4	35442.4	36775.1	13114.4	11047.3	12876.7	13156.9	13752.2	12520.3	40274.6	43567.4	40096.6	41331.2	40942.3	41351	12634	14050.1	14146.5	13665.4	15126.2	13036.5	24202.4	24574.1	24398.1	25461.5	24588.7	23950	25618.4	23633.8	24420.7	24101.4	25827.9	27998.8	21709.2
M374T250	3.29558	0.00238455	0.0021645	0.00596994	0.00527843	1	1	1	2.09831	H39_1D3HS:H39_1D3CK	0.214441	up	922.521	1144.51	1236.46	1653.93	762.339	955.651	1919.35	2787.28	5646.41	2494.22	2186.5	6965.64	1847.98	1199.51	1529.73	1389.24	1028.22	1705.41	2019.79	1834.86	2330.73	2326.53	2119.39	2745.21	3492.29	1656.96	2834.92	2139.61	3490.54	1797.3	1703.73	1889.93	1765.66	1395.3	1556.06	1663.45	1820.83
M374T264	2.60909	1.69777e-05	0.0021645	9.88448e-05	0.00527843	1	1	1	1.65153	H39_1D3HS:H39_1D3CK	0.17807	up	1086.27	647.623	988.546	1079.25	1140.11	1084.59	2431.83	2891.83	2269.97	2653.02	2536.06	2940.69	1275.9	978.151	599.971	837.852	974.302	1084.69	2618.06	2437.27	2675.47	2573.23	2628.64	3515.81	656.982	1170.13	837.036	1180.07	887.223	495.734	1138	1289.89	1049.71	916.555	928.445	1157.11	1068.33
M374T278	4.71481	0.000355188	0.0021645	0.0011956	0.00527843	1	1	1	2.64441	H39_1D3HS:H39_1D3CK	0.0867295	up	1389.07	1057.1	499.755	440.596	1013.97	565.957	3763.4	4033.45	3892.55	3969.11	4008.11	3749.28	1710.58	1859.44	2045.35	2091.34	2084.35	2177.19	3390.72	3453.5	2847.34	3503.94	3831.33	3728.41	1329.26	1668.99	1232.53	1216.52	1568.71	1532.98	893.082	1286.36	1059.84	956.604	742.416	883.405	759.862
M375T156	0.339415	0.000110823	0.0021645	0.000457591	0.00527843	1	1	1	1.54778	H39_1D3HS:H39_1D3CK	0.2378	down	6746.39	12029.1	11982.5	12120.6	10925.3	10900.1	2214.52	3241.15	4437.17	5406.02	2572.91	4089.75	11571.5	11911.1	13067.6	15072.2	12692.9	12651.4	4522.11	2843.71	3070.35	4679.74	5292.44	4219.58	16331.1	8702.65	16241.5	10640.9	9854.89	5341.3	8374.54	9788.84	9470.92	8619.3	8069.15	9346.05	10153.7
M375T157	0.379544	2.09301e-06	0.0021645	1.743e-05	0.00527843	1	1	1	1.65163	H39_1D3HS:H39_1D3CK	0.123971	down	10954.7	10301.2	14787.9	9042.46	9677.09	9925.87	4776.35	3603.54	4179.36	4268.48	3620.14	4104.53	9465.49	8360.52	8338.37	9399.74	8761.86	7117.8	4094.72	4662.56	4333.2	4147.17	4305.2	6324.36	7710.46	8594.46	7701.76	7908.13	10974.6	8512.65	2217.87	2725.7	3124.45	1954.46	2622.59	3930.73	6578.48
M375T177	0.406781	0.000515327	0.0021645	0.00164997	0.00527843	1	1	1	1.72751	H39_1D3HS:H39_1D3CK	0.0945998	down	7484.24	6993.73	6702.68	6565.62	6058.75	6904.03	2904.48	1788.47	3196.3	3575.09	1815	3280.33	6098.38	7205.56	7475.49	7607.93	7248.71	7118.4	3154.92	3291.67	3464.09	2869.85	3793.94	3233.13	4964.85	4199.57	4817.26	3609.91	4959.48	4645.25	4492.94	4730.18	4799.85	4150.47	5020.46	5549.76	4535.16
M375T195	3.59673	7.1289e-11	0.0021645	7.81671e-09	0.00527843	1	1	1	2.39419	H39_1D3HS:H39_1D3CK	0.0742456	up	6344.2	7587.78	7082.53	7225.44	7963.51	7101.45	25598.6	28617.4	28281.5	23892.3	23783.2	25582.8	10845	11207	10136.3	9263.07	10593	9496.6	16933	16421.4	20892.6	17746.9	16529.9	16073.1	11768.3	12057	13988.1	11437.1	12851.1	12768.1	23163.2	19193.6	21081.9	20652.1	25510.8	22711.9	20671.1
M375T234	2.2363	1.09742e-07	0.0021645	1.65339e-06	0.00527843	1	1	1	1.07524	H39_1D3HS:H39_1D3CK	0.104437	up	2471.5	2463.63	2291.19	2366.61	2616.03	2320.04	5032.15	5598.24	5297.22	5225.53	4964.75	6373.23	5405.58	974.834	5578.96	5774.9	724.571	790.712	5417.07	4197.92	4484.67	3917.29	3644.29	4727.48	834.026	1116.36	7310.15	7725.97	838.323	1101.6	2396.98	1878.17	1789.57	1395.23	1805.11	1645.5	1418.72
M375T236	0.328144	0.00284953	0.0021645	0.00694895	0.00527843	1	1	1	1.82833	H39_1D3HS:H39_1D3CK	0.063169	down	11492.9	9334.3	10145.8	9652.04	9884.59	9117.45	2726.53	4849.66	3238.92	1022.02	3385.84	4343.3	5472.94	4969.79	5376.62	5685.99	5609.4	5650.37	3717.82	2134.58	5607.67	2165.12	1893.71	4819.59	8107.92	7227.3	7213.5	7543.3	7319.1	7055.79	6624.87	6893.22	6035.82	6500.56	6478.4	6362.42	18541.7
M375T373	2.06596	0.00108048	0.0021645	0.00304979	0.00527843	1	1	1	1.38726	H39_1D3HS:H39_1D3CK	0.296458	up	4260.09	4134.14	6668.53	6115.41	5923.49	3440.79	9360.92	9166.73	9848.41	17746.1	8344.76	8632.65	6891.76	3987.19	3751.21	4827.29	3091.17	6535.49	10186.3	8508.53	8043.51	11200.6	11910.5	8990.6	8242.74	5579.44	4808.68	4050.11	7674.47	4332.07	5551.78	5373.29	4940.72	7022.47	2598.2	2715.87	6754.07
M375T440	0.488411	1.84115e-05	0.0021645	0.00010543	0.00527843	1	1	1	1.1238	H39_1D3HS:H39_1D3CK	0.0993039	down	3291.6	3538.22	4486.96	3007.38	3614.7	3959.78	1388.26	2045.87	1447.78	2095.38	1902.2	1816.04	3395.22	6250.29	4647.33	6287.15	4664.65	4164.4	566.863	1622.51	757.836	1249.44	966.702	852.225	5884.99	7028.58	6115.12	5881.05	4717.95	6157.63	8570.64	7098.49	7122.33	7027.32	8096.72	7406	4816.64
M375T53	2.14006	0.000554714	0.0021645	0.00175358	0.00527843	1	1	1	1.5707	H39_1D3HS:H39_1D3CK	0.198045	up	894.755	452.89	666.264	665.511	720.895	1026.15	1814.4	1488.92	1509.54	1747.65	1523.53	1388.85	898.157	1141.48	652.905	544.571	520.184	905.774	1338.53	1037.36	876.692	727.628	1277.06	779.694	665.677	618.723	1197.22	1171.08	828.166	700.649	504.517	1089.42	758.73	1146.89	1371.88	1283.01	798.028
M376T157	0.396608	8.95885e-06	0.0021645	5.86339e-05	0.00527843	1	1	1	1.65581	H39_1D3HS:H39_1D3CK	0.24236	down	3088.92	4304.69	2941.31	2740.53	2482.93	3150.47	1289.72	1207.93	1073.56	1300.38	1147.81	1400.67	2531.33	2507.08	2341.51	2607.16	2686.42	4674.42	2086.04	1383.28	2378.49	1331.14	1135	1438.46	2163.41	2088.53	2048.16	2292.15	2459.99	2522.74	1250.34	1456	1463.03	1232.07	954.344	1205.98	2142
M376T195	3.79387	4.91924e-08	0.0021645	9.15937e-07	0.00527843	1	1	1	2.46938	H39_1D3HS:H39_1D3CK	0.121248	up	1234.64	1671.32	1406.43	1607.61	1554.81	1504.69	6182.95	5985.74	7150.34	5012.23	4966.28	4769.52	2176.58	2885.49	2367.16	2467.57	2044.72	2381.7	4836.53	3975.18	5133.62	3168.17	4120.65	3987.6	3546.45	2879.13	3275.93	3762.14	2820.54	2376.4	5442.33	5354.8	4160.18	5289.97	4648.13	5684.1	4690.91
M376T279	2.53637	5.90496e-08	0.0021645	1.03749e-06	0.00527843	1	1	1	1.54173	H39_1D3HS:H39_1D3CK	0.10525	up	1419.18	1295.86	1512.58	1456.71	1280.54	1590.67	3779.91	3464.95	3540.18	3494.91	3650.83	3769.24	1562.04	1323.44	1334.66	1464.3	1366.18	1166.39	3382.51	3949.29	3443.32	3408.47	3981.31	3950.16	1762.13	1032.18	1364.26	1782.49	1871.77	1738.23	1534.58	1898.94	2070.67	2302.13	2089.12	2150.22	623.93
M376T429	0.0921359	8.1282e-10	0.0021645	4.22167e-08	0.00527843	1	1	1	2.38982	H39_1D3HS:H39_1D3CK	0.111816	down	6500.66	7144.38	5626.63	5318.99	5061.92	4393.9	363.62	620.565	550.885	570.402	469.967	561.465	8587.33	8069.15	9792.13	9225.14	9307.83	8167.7	550.449	710.006	506.738	734.169	848.842	522.03	10000.4	9443.2	10515.5	10842	9651.44	9265.73	18165.6	13574.7	12358.6	12460.1	12927.2	13611.2	15246.9
M376T440	0.431492	0.001029	0.0021645	0.00293625	0.00527843	1	1	1	1.25705	H39_1D3HS:H39_1D3CK	0.126068	down	527.863	882.949	1055.86	733.212	779.197	1422.64	258.947	501.532	286.036	487.908	409.796	386.581	698.633	677.498	751.932	1393.27	1041.76	1070.95	154.594	318.333	157.939	313.943	155.758	211.109	991.013	1470.73	1222.17	1477.35	1695.09	1442.37	2168.34	1506.08	1767.86	1865.87	1753.9	1728.53	1047.24
M377T113	0.357878	6.6258e-05	0.0021645	0.000301472	0.00527843	1	1	1	1.57086	H39_1D3HS:H39_1D3CK	0.137451	down	1527.07	1685.61	2909.39	1918.59	2481.6	1916.15	774.289	766.779	822.274	678.167	735.966	673.955	2137.59	2122.54	2929.81	3286.48	2402.05	2993.89	867.758	569.712	770.392	840.088	853.709	756.889	1494.39	1927.43	1284.68	1647.92	1696.85	1798.95	1677.29	1836.67	2001.67	1631.15	1686.06	2029.36	1370.76
M377T440_2	0.46362	0.000188996	0.0021645	0.000702918	0.00527843	1	1	1	1.19764	H39_1D3HS:H39_1D3CK	0.118351	down	92892.8	92883.7	94276.8	81914.9	89832.9	91031.9	35722.4	53619.3	29973	49696	43356.5	39301	103458	123922	131029	138315	112957	99095.4	14043.6	39911.2	13137.5	31773	23327	15899.1	137501	143368	142664	141285	134183	148594	198155	197723	211974	173650	210992	175127	108989
M377T54	2.39865	3.54196e-11	0.0021645	5.11511e-09	0.00527843	1	1	1	1.6325	H39_1D3HS:H39_1D3CK	0.044525	up	22627.7	21371.8	23010.6	22667.6	22791.9	22515.7	55217.5	53692.4	52397.5	54472.3	57239.3	50763.6	43793.7	42032.2	42469	44798.5	39262.2	40113.6	59172.6	53613.4	51490.3	52494.7	53467.5	52167	118351	107626	102753	98280.1	117561	109946	101701	101581	104569	101391	99856.1	107947	89202.8
M378T156	0.337954	3.18479e-08	0.0021645	6.32791e-07	0.00527843	1	1	1	1.81136	H39_1D3HS:H39_1D3CK	0.18552	down	2997.5	3098.05	3777.76	3308.24	2653.67	2935.86	859.683	1131.77	1173.99	1166.99	943.011	1068.33	2860.72	2773.45	3326.57	3290.55	3310.66	3153.2	982.117	845.069	1402.44	1077.2	1166.17	1208.32	2141.75	2569.89	2714.2	3049.82	3362.28	2114.86	2918.99	1409.53	1497.88	1695.13	1652.18	1011.81	2100.01
M378T405	0.227519	0.0013712	0.0021645	0.00372596	0.00527843	1	1	1	2.13456	H39_1D3HS:H39_1D3CK	0.2101	down	3201.39	3530.81	3486.45	3018.5	3404.64	2985.62	337.869	764.546	956.771	1370.11	771.362	264.945	3762.14	4110.98	4657.09	4408.79	3670.21	4674.01	229.76	1452.6	504.468	810.452	530.526	785.473	5523.46	5358.2	4911.59	4427.97	4249.45	5093.35	2712.06	2990.85	3603.27	2269.22	2237.03	3150.79	4841.33
M378T440	0.471817	0.000128327	0.0021645	0.000513048	0.00527843	1	1	1	1.17575	H39_1D3HS:H39_1D3CK	0.127321	down	23423	23870.4	23891.3	17693.2	22007.9	22747.4	8111.02	12410.9	7720.61	13757.3	9964.35	11086.2	27035.8	33913.9	31628.1	35036	25089.4	27865.5	3454.66	10543.2	4772.27	9205.61	6537.58	4590.58	34762.7	38735.9	39398	32606.4	35082.2	39951.2	46608.9	50387.8	57021.6	48242.4	53308.3	43777.1	28590.6
M378T446	0.437695	2.94865e-09	0.0021645	1.05329e-07	0.00527843	1	1	1	1.2147	H39_1D3HS:H39_1D3CK	0.11575	down	686.939	733.53	760.85	693.714	665.969	686.045	277.492	318.937	294.69	298.739	338.521	321.777	701.301	876.161	716.281	684.436	863.833	928.119	245.824	277.883	189.165	316.997	319.512	257.369	1325.55	1382.28	1153	1151.96	1154.57	1414.08	1515.38	1617.99	1085.46	1457.33	1414.61	1316.21	1349.19
M378T54	2.24977	1.00939e-07	0.0021645	1.55237e-06	0.00527843	1	1	1	1.60202	H39_1D3HS:H39_1D3CK	0.0654166	up	3134.53	3289.65	3924.11	3629.08	4028.36	3227.53	8619.71	8550.63	7638.35	7159.53	7615.01	8186.77	8387.48	6150.38	6766.25	7632.67	6433	5768.8	8061.8	8478.4	8839.53	8375.59	8275.95	8488.71	13388.2	13218.8	15165.3	14669	15127.1	14417.2	13704.6	14358.2	12607.2	13985.9	14121.4	13315.3	12076.5
M379T199	0.439532	0.00823177	0.0151515	0.0174759	0.0288371	0.916667	0.666667	1	1.26182	H39_1D3HS:H39_1D3CK	0.144219	down	2043.57	3703.75	1876.1	2484.71	2542.84	972.097	1186.43	909.405	1027.18	913.106	936.671	1014.98	2251.22	2158.86	2399.89	2055.91	1960.45	1524.95	780.714	886.381	723.974	785.963	1047.38	997.695	3012.14	2547.58	1307.22	2014.3	2079.14	1641.55	781.633	1642.15	1801.11	1929.73	1198.76	1474.62	2137.8
M379T371	2.21203	5.78583e-07	0.0021645	6.02072e-06	0.00527843	1	1	1	1.33897	H39_1D3HS:H39_1D3CK	0.105558	up	23663.8	22701.9	22460.3	23454	22015.8	22970.6	47144.5	59181	48851	48194	48446.4	51820.1	29586.8	53641.2	21921.9	27084.7	33464	33204.9	71758.8	59898.8	59474	72648.1	65080.9	65266.4	28290	27432.5	52403.5	53728.8	54418.8	45454.5	23081.8	21732.1	38939.3	25007.4	38819.9	39152.1	16404.5
M379T440	0.495409	9.18812e-05	0.0021645	0.000391106	0.00527843	1	1	1	1.11491	H39_1D3HS:H39_1D3CK	0.12096	down	4201.93	4779.4	5082	3512.25	4265.08	4718.49	1778.38	2379.26	1766.72	3108.23	2127.95	1997.1	4983.44	6004.63	6026.28	6953.89	5808.54	5980.56	818.211	1606.36	970.042	1936	1311.75	1211.06	6556.57	7565.54	8433.38	7300.99	6363.58	7408.25	10348.2	8770.11	10286.2	9347.02	10216.6	9964.45	5699.31
M379T54	2.32414	8.17675e-07	0.0021645	8.01566e-06	0.00527843	1	1	1	1.6094	H39_1D3HS:H39_1D3CK	0.0468854	up	6250.62	8472.35	7514.83	7538.64	7986.15	9639.47	16376.8	15454.7	19133.7	19087.8	20398.6	19717.6	15428.7	13949.1	14225.3	14555.4	14600.1	13194.4	17121.4	19029.9	18715.4	18716.2	17465.6	17744.4	35487.1	33756.1	33501	33563.6	36590.4	34783.5	30010.4	34905	32096.4	33652.5	35082.7	35426.9	28558.6
M380T218	0.487103	0.000180217	0.0021645	0.000680094	0.00527843	1	1	1	1.44864	H39_1D3HS:H39_1D3CK	0.0828593	down	18990.1	19821.5	17191.9	16975.1	17931.7	18607	7285.19	10578.8	7286.75	11656.4	9089.7	7449.28	18678.1	19602.4	18489.6	19389.8	22110.8	19313.8	7287.98	10493.3	9822.78	7450.47	9716.67	11047.4	14609.2	14196	14167.5	14927.1	15131.4	14825.2	14460.4	16069.8	15445.3	14677	15389.7	14580.4	12028.4
M380T242	2.15668	6.07609e-09	0.0021645	1.78988e-07	0.00527843	1	1	1	1.504	H39_1D3HS:H39_1D3CK	0.106789	up	2641.93	2321.84	2436.92	2188.39	2465.97	2684.1	4953.26	5084.93	5485.13	5342	5896.6	5025.74	2720.86	2512.63	2247.79	2839.15	2222.33	2747.95	4427.92	3781.82	5214.54	4927.07	4839.31	4334.96	2455.7	2381.21	2419.46	2476.02	2353.84	2352.72	3442.82	3322.66	3441.91	3508.32	3572.9	4084.47	2157.83
M380T371	2.2377	8.75492e-09	0.0021645	2.33504e-07	0.00527843	1	1	1	1.35425	H39_1D3HS:H39_1D3CK	0.177501	up	5086.88	4771.81	4399.7	5220.71	4519.52	5270.39	10181	11345.6	10445	10758.6	11243.6	11521.4	6644.07	6944.81	12412.1	6597.64	12167.6	11373.9	12712	13533.1	13794.4	15112.7	13054.6	12695.4	13114	7291.78	12538.1	9108.43	8286.89	6306.41	5100.75	7499.74	8558.5	8752.33	4466.01	4705.57	6299.32
M380T440	0.462993	0.000775418	0.0021645	0.00229562	0.00527843	1	1	1	1.1617	H39_1D3HS:H39_1D3CK	0.207242	down	626.837	797.419	1334.58	725.465	748.366	1166.26	315.17	476.985	302.535	559.426	462.321	383.229	757.426	1501.34	1023.12	1416.5	839.772	880.196	93.4265	445.371	193.707	425.083	243.902	225.078	1186.12	1245.84	1468.27	1549	1519.19	1205.39	2025.71	1878.44	2131.42	1386.5	2601.67	1595.93	1197.74
M382T156	0.462987	0.00108823	0.0021645	0.00306536	0.00527843	1	1	1	1.34458	H39_1D3HS:H39_1D3CK	0.0978876	down	5365.69	8019.83	5674.82	4033.36	4260.7	5119.59	3844.05	2468.01	2455.78	2779.89	1404.53	2082.77	4921.59	5040.79	6174.12	5298	4659.61	5430	2094.76	3576.92	2115.15	2013.13	1566.17	1882.27	5403.44	5309.9	7650.09	5544.81	5086.93	7685.1	4737.19	7194.76	5157.07	4646.04	4452.4	5835.23	9397.39
M382T203	2.71188	0.000136602	0.0021645	0.000541741	0.00527843	1	1	1	1.66294	H39_1D3HS:H39_1D3CK	0.176823	up	1546.73	2399.22	1582.48	1159.23	1324.31	1479.45	2525.34	3164.49	5222.19	5356.64	4955.35	4515.62	2615.79	1728.72	2138.93	2743.4	1494.37	1945.22	6058.5	6231.19	4474.62	5943.93	5230.36	5745.24	6041.3	3120.77	5815.04	3423.43	6358.39	4657.63	5400.08	7125.43	5782.88	4554.23	6962.6	3554.25	2941.81
M382T371	0.44518	6.52549e-06	0.0021645	4.48751e-05	0.00527843	1	1	1	1.2998	H39_1D3HS:H39_1D3CK	0.145651	down	1659.23	1324.83	1431.33	1989.92	1520.78	1397.85	610.613	704.764	676.968	754.654	875.594	528.243	1257.56	1698.77	1732.5	1457.94	1361.38	1265.9	818.505	331.625	600.04	279.851	400.181	717.159	1736.24	1569.46	1318.33	1738.04	1494.26	1688.28	1386.31	1206.99	1383.89	1342.03	1523.32	1347.14	1777.98
M382T97	0.3803	0.00231252	0.0021645	0.00581419	0.00527843	1	1	1	1.54486	H39_1D3HS:H39_1D3CK	0.218473	down	698.827	770.997	1224.3	1082.9	1123.47	1079.28	594.339	176.508	311.206	647.67	269.315	275.066	931.281	1019.89	788.579	975.32	902.903	995.372	531.757	275.704	283.092	283.016	243.772	547.485	685.788	1028.98	1081.12	1215.05	1553.33	929.872	906.261	707.755	964.984	884.819	1021.51	1444.05	1139.15
M383T127	0.36609	4.69984e-07	0.0021645	5.18208e-06	0.00527843	1	1	1	1.49354	H39_1D3HS:H39_1D3CK	0.224197	down	2397.75	1845.02	2470.36	2244.42	3024.82	2323.44	895.256	700.475	958.399	934.212	941.622	807.24	2014.22	2109.94	2607.68	2659.72	1891.77	2590.12	1351.66	1412.95	1256.07	944.654	949.852	820.984	1530.34	1575.6	1436.99	2406.4	1415.85	1584.98	2476.08	3998.82	2665.43	2385.12	3524.44	2265.78	2050.24
M383T203	2.32516	6.30353e-10	0.0021645	3.55459e-08	0.00527843	1	1	1	1.37473	H39_1D3HS:H39_1D3CK	0.0961748	up	573855	558532	602298	506113	520462	578397	1.23759e+06	1.23429e+06	1.31463e+06	1.44749e+06	1.27784e+06	1.25339e+06	1.00897e+06	836826	793520	909861	819906	892384	1.77814e+06	1.88458e+06	1.91277e+06	2.07663e+06	2.05077e+06	1.96596e+06	1.54573e+06	1.438e+06	1.35255e+06	1.42528e+06	1.54711e+06	1.43331e+06	2.56146e+06	2.72846e+06	2.63441e+06	2.61562e+06	2.67295e+06	2.66858e+06	1.12346e+06
M383T210	0.192492	6.69198e-09	0.0021645	1.92346e-07	0.00527843	1	1	1	2.26416	H39_1D3HS:H39_1D3CK	0.080303	down	8796.93	8768.39	8743.75	8413.1	8667.11	8250.15	1775.18	1774.43	1611.13	1587.06	1442.48	1749.88	10022.8	9460.66	9814.22	9960.12	10004.9	10255.7	1728.48	2427.23	1901.34	1251.97	1664.92	2070.73	5175.31	4732.56	5182.18	4851.33	5329.39	5501.02	7244.26	8628.54	7215.43	7349.45	7075.03	8050.26	3983.77
M383T443	0.313942	1.85592e-08	0.0021645	4.22649e-07	0.00527843	1	1	1	1.66578	H39_1D3HS:H39_1D3CK	0.168867	down	965.982	875.56	1174.72	1051.22	1246.59	1041.84	363.522	279.108	343.77	341.999	351.575	315.411	625.692	1108.29	1017.62	805.07	745.892	819.764	252.244	308.633	327.365	326.723	235.019	274.568	1872.81	1544.54	1537.1	1647.86	1547.35	1831.71	415.353	425.42	558.826	566.663	559.085	396.522	1710.88
M383T57	2.75662	1.79224e-05	0.0021645	0.000103128	0.00527843	1	1	1	1.41109	H39_1D3HS:H39_1D3CK	0.0968068	up	9638.71	6502.82	8153.2	10820.3	10304.4	12219.5	30374.1	25331.7	26169.1	26999	22160.7	27853.8	5626.49	5518.79	6342.6	6260.42	6020.75	6071.59	24630.8	23699.7	21671.7	22660.3	19360.4	19004	2213.17	3858.85	1825.19	1499.85	2287.97	2490.74	2150.49	2450.43	1881.47	2196.12	1513.97	2153.17	5713.9
M384T203	2.40994	5.16636e-08	0.0021645	9.3856e-07	0.00527843	1	1	1	1.40631	H39_1D3HS:H39_1D3CK	0.0775366	up	90199.7	91928.3	93822.9	82371.8	83847.4	97525.9	198733	192919	216685	248961	238272	205064	148431	139660	144353	144830	138838	154657	290220	346269	354325	325169	333493	375196	230121	223844	222603	251883	254133	230705	404844	466585	432417	427159	446924	463725	179446
M384T57	3.02606	1.70002e-07	0.0021645	2.32684e-06	0.00527843	1	1	1	1.62419	H39_1D3HS:H39_1D3CK	0.140454	up	1481.05	1291.63	2020.38	1480.29	1461.93	1338.04	4719.97	4943.73	3958.06	5132.6	3870.31	4831.78	1224.78	538.653	1322.96	1479.86	1229.16	504.446	3620.85	3838.3	3780.11	4064.64	3272.39	3714.86	483.928	691.294	662.97	402.078	915.494	578.121	389.775	657.515	638.152	383.599	316.141	645.57	1147.47
M385T203	2.29859	1.62041e-08	0.0021645	3.81868e-07	0.00527843	1	1	1	1.3922	H39_1D3HS:H39_1D3CK	0.0856224	up	17004.3	16852.4	17603.6	14085.6	17352.1	16998.6	35232	38540.8	43339.3	41713.2	35911.5	34884.7	23023.5	25431.7	24467.3	27576	25609.6	26618.2	46667.5	106344	50223.7	78239.2	47366.9	51909.4	41113.3	40678.1	42776.6	41310.6	45953.8	79950.1	67499.3	71630.8	70387.3	69872.5	70161.8	68976.4	35287.3
M385T225	2.29492	2.45322e-08	0.0021645	5.18769e-07	0.00527843	1	1	1	1.47663	H39_1D3HS:H39_1D3CK	0.116628	up	3096.73	2807.98	3232.73	2956.71	2478.8	2857.38	6184.06	6083.59	6462.63	7843.23	6520.93	6906.84	3458.18	3300.75	3752.62	3695.39	3887.99	3245.07	7739.87	7413.76	6803.14	6739.31	7709.52	7670.78	3629.87	3519.41	3262.96	4151.77	3588.48	5284.38	8047.05	5837.36	5858.72	5319.01	5616.01	6981.44	2050.62
M385T247	2.20114	0.000170728	0.0021645	0.000650084	0.00527843	1	1	1	1.38129	H39_1D3HS:H39_1D3CK	0.235051	up	4792.57	5269.93	5087.32	5512.87	5085.15	5510.12	10449.6	16924.4	9508.63	10393.8	11435	10091.7	5842.21	4486.12	4155.06	4541.22	4854.68	4274.28	12083.6	9902.32	8962.85	9168.25	9005.98	10011.5	5163.15	5243.73	4151.24	3912.73	4182.99	4872.31	4982.59	4633.27	5123.11	4716.82	4866.23	4983.11	2531.35
M386T115	0.479136	0.00012724	0.0021645	0.000509736	0.00527843	1	1	1	1.44199	H39_1D3HS:H39_1D3CK	0.0551895	down	3931.6	3321.87	3617.2	5253.67	4135.13	5428.17	1773.63	1681.1	1567.69	2491.3	2722.68	2071.47	2911.82	3676.69	4248.45	5017.63	3250.95	5316.55	1790.33	2053.26	2069.14	1872.89	2540.12	2685.29	3725.38	3298.83	2786.77	3169.64	5024.21	3368.88	1671.46	1571.14	1606.6	1746.51	1593.04	2740.11	3412.76
M387T192	0.296873	1.05621e-07	0.0021645	1.60354e-06	0.00527843	1	1	1	1.79433	H39_1D3HS:H39_1D3CK	0.235276	down	8453.11	10523.4	8256.81	8590.05	11801.4	11313.2	2384.02	3375.44	3036.41	2837.82	2881.79	2981.64	7443.3	6107.41	7252.2	7540.83	11110.4	7457.36	3714.56	2834.31	2957.04	4362.98	3975.24	5097.4	9592.82	6328.61	9993.47	7339.12	7182.27	7665.97	2735.64	3863.84	2919.45	3875.7	3018.28	3483.23	6246.92
M387T195	2.14294	1.66238e-08	0.0021645	3.85963e-07	0.00527843	1	1	1	1.43502	H39_1D3HS:H39_1D3CK	0.253133	up	10340.5	8246.93	9686.68	10426.6	9570.32	9390.17	20223	21339.2	19466.2	18917.5	23335.4	20283.4	10472.9	10694.7	10157.2	12479.4	11439.2	10827.2	43366.1	21643.7	24193.9	21966.9	23539.8	23585.5	19669.7	21427.4	17786.4	20440.3	20985.6	21567.2	20243.6	19153.4	19085.3	18402.3	17355.2	21500.8	13579.8
M387T228	2.17041	9.03294e-08	0.0021645	1.44355e-06	0.00527843	1	1	1	1.38806	H39_1D3HS:H39_1D3CK	0.104293	up	3572.76	3234.44	3559.35	4343.61	3597.28	3500.97	8565.87	8708.23	8328.05	7783.45	6993.4	6954.18	3841.05	4177.01	3418.18	3177.88	4390.68	2839.24	4048.7	3607.42	3846.14	4575.66	3469.01	3912.61	2954.9	2746.99	2568.76	2370.19	2398.96	2426.71	1592.5	1632.93	2158.32	1245.96	2240.76	2409.83	2761.29
M387T254	3.28699	9.43482e-08	0.0021645	1.48573e-06	0.00527843	1	1	1	2.07991	H39_1D3HS:H39_1D3CK	0.0460093	up	5589.79	5198.38	5900.29	5055.24	4457.13	5307.82	17306.5	16625.2	18125.2	17645.3	17001.3	16865.1	7638.83	7626.49	7366.71	8196.04	7684.4	7952.71	22880	25905.2	24876.4	21258.5	23093.8	22497.8	9965.47	10005.2	9250.14	8721.49	9148.4	9581.03	15536.9	14782.2	14775.2	15175	14105.5	15862.6	15149.1
M387T271	3.44704	3.39838e-11	0.0021645	5.08115e-09	0.00527843	1	1	1	2.13914	H39_1D3HS:H39_1D3CK	0.0434346	up	10678.5	10451.9	10100.1	11096.5	9721.74	10091.6	34517.5	33680.4	33383.4	38903.2	38426.5	35289.5	17640.7	17422.6	20693.1	19597.9	18253.9	19777.7	24788.9	25150.4	24434.1	24993	25690.3	23854.1	15009.1	16588.1	13872.1	15720.8	15728.7	13010.9	6231.12	7554.42	8060.1	7346.52	7426.64	7061.8	11372.6
M387T56	2.02204	2.64331e-05	0.0021645	0.00014141	0.00527843	1	1	1	1.53761	H39_1D3HS:H39_1D3CK	0.0963034	up	3329.15	2656.48	3828.28	3129.86	3659.34	2419.79	6184.24	6389.51	7860.65	7076.09	5215.63	5738.85	5324.37	4547.83	4000.57	4461.75	2727.27	4206.16	5437.45	5103.49	5323.27	5007.27	6414.25	5252.7	7509.08	6473.29	5844.73	6234.58	7128.38	7853.82	6538.2	8521.11	7168.45	5136.51	5812.13	7349.05	10065.9
M388T153	0.453764	5.01471e-08	0.0021645	9.22115e-07	0.00527843	1	1	1	1.47971	H39_1D3HS:H39_1D3CK	0.0616207	down	33784.5	41105.8	41956.3	42803.8	43443.8	44128.5	18321.4	19583.3	16060	20824.5	18413.5	18978	41745.7	45659.3	48090.6	48756.1	48190.4	52210.7	20087.5	19998.1	19256.6	18382.5	21867.1	24315.2	39322.6	42039.9	39411.3	43505.8	45162.1	38950.9	17422.8	18160.9	22132.4	22707.9	22755.7	22856.5	37696.1
M388T178	0.474083	0.000477603	0.0021645	0.00154529	0.00527843	1	1	1	1.51891	H39_1D3HS:H39_1D3CK	0.125669	down	40749.3	36638.8	40329.4	41505	32447.7	42699	12566	15543.2	22926	22451.6	23142.1	14481.4	41774.9	42146.6	32273.8	43963.9	35975.9	10143.4	17328.3	19533.3	18364.8	17766	20149.7	21752.1	22916.8	20730.2	18070.7	25681.7	20257.3	24928.2	20204.6	21305	14320.5	15766.4	15272.1	21611	27803.5
M388T255	2.65253	8.65151e-05	0.0021645	0.000373364	0.00527843	1	1	1	1.79444	H39_1D3HS:H39_1D3CK	0.0766816	up	2203	1657.55	1280.45	1322.15	1307.08	1035.08	3837.92	3505.57	4549.33	3771.39	3586.44	4105.71	1352.64	1775.94	1807.86	1893.24	1915.07	1574.1	4935.34	5439.44	5431.89	5044.04	4677.42	4512.47	2217.27	2114.38	2020.03	1750.09	2414.16	2251.04	3236.64	3588.52	3390.49	3750.25	3279.78	3474.57	3154.69
M388T267	2.50673	3.94761e-05	0.0021645	0.000196418	0.00527843	1	1	1	1.28249	H39_1D3HS:H39_1D3CK	0.134812	up	566.794	576.532	480.813	503.83	422.443	568.495	1009.12	930.035	1407.19	1387.13	1730.13	1354.65	777.969	616.712	598.427	575.688	513.553	643.18	3548.09	4099.47	4921.74	4538.62	4187.06	4803.23	731.643	658.213	615.672	598.164	530.395	518.716	556.996	800.464	728.355	867.642	860.867	855.91	1173
M388T270	3.02063	2.69952e-09	0.0021645	9.98594e-08	0.00527843	1	1	1	1.92841	H39_1D3HS:H39_1D3CK	0.0669048	up	2423.57	2411.62	2281.88	2843.68	2196.63	2740.27	6890.55	7002.61	6973.84	8362.8	8035.08	7735.44	4057.38	3724.59	4066.02	4511.12	4330.01	4832.27	5712.96	5585.59	5608.11	5810.93	5575.11	5835.08	3354.24	3413.23	3403.15	3672.5	3927.85	2833.46	1656.53	1663.23	2147.41	1706.36	1132.87	1429.29	3391.16
M389T153	0.376292	0.000266301	0.0021645	0.000930797	0.00527843	1	1	1	1.78341	H39_1D3HS:H39_1D3CK	0.0985977	down	10536.7	8994.76	21584.9	11218	11901.5	11525.5	4637.58	4717.71	3811.33	5121.77	5292.2	4927.75	10392.4	11459.7	11978.2	10613.6	11279.8	12685.3	5033.75	5562.53	5649.36	5508.03	5512.35	5770.39	7165.06	10167.4	8857.49	10262.7	10682.6	9795.66	5024.07	5311.29	4900.32	5615.54	5976.85	5272.92	8683
M389T178	0.341939	5.22791e-05	0.0021645	0.00024883	0.00527843	1	1	1	1.90894	H39_1D3HS:H39_1D3CK	0.199118	down	12482	11566.8	11340.9	11126.1	10269.6	11805.1	3061.15	2868.25	5132.38	3696.41	3712.02	4983.51	8894.98	9020.37	5961.06	11501.7	11892.5	11231	4643.03	3983.59	3466.41	5137.58	4809.08	6641.27	7650.07	7071.82	9521.37	8162.18	4807.36	7560.16	6487.32	10623.2	3349.44	2937.57	4226.49	7001.19	6920.15
M389T342	2.58671	7.69836e-05	0.0021645	0.000339404	0.00527843	1	1	1	1.55161	H39_1D3HS:H39_1D3CK	0.26205	up	799.14	1333.34	1250.62	1351.85	735.64	1340.35	3433.38	2241.29	3214.77	3280.91	2187.81	3259.75	3152.52	2842.03	3344.25	2921.87	2971.22	3360.37	1946.19	4075.48	2874.19	2710.09	4173.86	3767.12	1459.76	1489.11	1452.82	1950.46	1052.36	1188.29	3284.26	3081.72	1606.18	2758.83	1093.42	2653.78	979.476
M389T59	0.489007	1.1157e-05	0.0021645	6.9758e-05	0.00527843	1	1	1	1.37953	H39_1D3HS:H39_1D3CK	0.114242	down	4206.53	4450.33	5036.56	3953.65	6003.04	5386.98	2299.48	2060.39	2327.82	2412.1	2790.17	2309.39	5974.77	4925.09	4602.83	4668.62	6492.54	5134.62	2565.52	2661.58	2883.57	2268.31	2588.67	2379.44	3708.67	4489.51	4450.09	2947.96	4126.74	4883.95	3823.81	4059.91	3723.29	3902.47	3774.39	3108.48	3149.03
M390T170	0.42177	6.79492e-05	0.0021645	0.000306652	0.00527843	1	1	1	1.57354	H39_1D3HS:H39_1D3CK	0.211711	down	3574.27	3980.43	4097.14	4434.06	3203.95	3156.07	1006.2	1671.81	1684.96	1323.68	1935.71	1844.65	2916.58	4157.18	3762.34	3600.64	4864.07	3622.28	1151.39	1748.59	1622.73	2233.83	1636.17	2528.19	2542.77	3367.71	3395.31	3920.66	3098.15	3076.72	1586.29	1869.13	1530.06	1381.87	2306.93	1659.94	2410.44
M390T235	2.4791	0.00199016	0.0021645	0.00511226	0.00527843	1	1	1	1.63335	H39_1D3HS:H39_1D3CK	0.0988048	up	2104.22	2093.36	1946.23	2354.89	2032.08	776.658	4884.08	4202.19	4780.01	5141.66	4616.53	4407.82	1996.61	3370.31	2720.98	3069.68	3243.03	2982.61	6262.73	6748.45	6965.53	7479.59	7126.17	6269.1	1937.65	1334.83	2030.89	2024.88	2311.38	1995.38	3478.65	3243.94	2964.88	3454.72	2698.6	2500.65	1781.95
M390T291	13.2518	5.9903e-08	0.0021645	1.04319e-06	0.00527843	1	1	1	3.01644	H39_1D3HS:H39_1D3CK	0.0918292	up	778.748	553.711	429.303	639.418	616.033	776.653	7903.28	8329.73	9865.87	8323.68	8339.45	7513.47	603.362	692.587	374.042	473.836	594.025	624.155	859.626	792.361	1160.57	825.1	541.874	811.864	12658.4	13623.1	13550.1	13027.9	12677.8	13661.7	4506.4	5255.37	4770.86	4220.43	4610.18	4440.15	1955.86
M390T436	0.114702	7.28241e-07	0.0021645	7.23476e-06	0.00527843	1	1	1	2.30108	H39_1D3HS:H39_1D3CK	0.0490457	down	3025.56	2734.94	3173.14	3015.46	3795.03	2856.66	250.95	332.829	355.913	513.542	421.89	258.424	5762.54	5540.4	6088.03	5642.16	5133.12	5839.58	265.33	360.166	257.38	362.973	334.689	298.99	8084.44	6845.2	7356.76	8516.99	9120.35	6729.36	7693.15	7631.15	6369.44	6148.97	6729.02	7106.43	6770.34
M390T99	0.474903	0.000534306	0.0021645	0.00170087	0.00527843	1	1	1	1.28028	H39_1D3HS:H39_1D3CK	0.0836417	down	1714.03	1852.25	1936.43	2010.95	1614.03	2395.35	1027.45	540.756	794.779	1213.29	836.17	1059.89	1788.05	1719.83	2769.84	1884.12	2651.44	2321.69	902.64	809.52	1062.08	535.873	1051.24	902.47	1999.98	1711.68	1417.63	1712.51	1730.4	2252.8	714.994	759.986	727.029	833.893	737.164	1123.75	1454.8
M391T174	0.459755	0.00129822	0.0021645	0.00355869	0.00527843	1	1	1	1.42458	H39_1D3HS:H39_1D3CK	0.288908	down	3397.12	3237.4	3003.35	3292.15	3859.32	3044.08	879.039	1076.28	1783.98	1666.02	1633.03	2080.15	3374.93	3259.5	3211.81	2856.28	3099.63	3111.97	483.991	760.53	2002.32	642.666	2072.34	1870.32	2248.83	2951.55	2309.73	1793.27	2017.91	2162.67	1287.68	1158.65	2127.92	1069.93	907.376	1602.37	2484.53
M391T219	3.75568	0.00226984	0.0021645	0.00571659	0.00527843	1	1	1	2.13307	H39_1D3HS:H39_1D3CK	0.229491	up	806.634	3868.4	3803.36	4171.04	1600.38	3938.92	8880.8	9536.89	8904.71	10744.4	18289.1	11955.1	1208.25	4023.5	2957.25	1978.29	4284.23	1704.6	6644.19	6779.63	10877.2	13270.2	7372.25	12478.3	2252.39	2079.31	2240.84	4536.56	2308.34	2431.99	2219.79	1264.4	3056.46	3485.22	3121.46	3336.18	3192.67
M391T377	3.21484	1.24528e-05	0.0021645	7.62494e-05	0.00527843	1	1	1	1.98963	H39_1D3HS:H39_1D3CK	0.093855	up	551.503	872.918	545.383	497.201	717.327	404.375	1397.37	1926.65	1807.65	2304.75	1893.6	2207.09	608.509	587.023	635.937	959.056	817.826	635.467	1648.4	1617.83	1331.38	1716.36	2038.75	2076.44	913.082	1010.17	457.444	717.392	966.485	787.323	1579.81	2025.34	1529.43	1961.14	1169.26	1747.51	1470.24
M391T389	0.210568	6.62211e-05	0.0021645	0.000301472	0.00527843	1	1	1	2.13853	H39_1D3HS:H39_1D3CK	0.182283	down	1303.9	1143.45	1114.68	1062.3	972.99	1130.13	132.514	164.303	258.972	233.37	375.554	251.87	1781.79	1815.06	1718.49	1733.74	1737.81	1900.39	225.9	298.178	235.742	293.576	338.045	424.137	1316.27	1725.74	1680.06	1727.76	1576.19	1805.25	1924.81	2134.77	2842.3	2621.82	2697.03	2063.15	1396.3
M391T436	0.143609	0.000559891	0.0021645	0.00176524	0.00527843	1	1	1	2.24593	H39_1D3HS:H39_1D3CK	0.11442	down	985.809	730.013	714.408	687.608	983.86	837.908	80.2307	91.473	120.84	242.709	29.3953	144.725	1576.71	1380.65	1542.48	1193.23	1536.12	1254.58	81.5621	114.624	83.5474	123.781	119.047	119.907	2302.97	2128.95	2177.05	2159.84	2313.66	1805.07	2051.84	2016.23	2073.95	1658.4	1622.55	2125.84	1802.49
M392T229	0.340691	6.16997e-08	0.0021645	1.05891e-06	0.00527843	1	1	1	1.97628	H39_1D3HS:H39_1D3CK	0.0468989	down	27549.8	25054.6	28015.5	29587.6	27780.7	27117.5	8937.3	8092.9	8446.71	10364.2	10266.3	10142.6	26825.6	25481.7	27109.5	27002.2	15639.3	28667.4	10794	10741.2	11817.1	10009.2	11614.1	11871.5	16905.9	16739.8	16607.2	18450.4	18218.2	17186.3	16678.7	17276.8	16811	17339.6	17292.5	18497.8	12982.1
M392T231	0.345133	0.000723326	0.0021645	0.00218078	0.00527843	1	1	1	1.7406	H39_1D3HS:H39_1D3CK	0.206683	down	2870.77	2863.01	2886.86	2988.97	2687.76	3548.71	547.23	664.491	1258.54	1031.52	1586.2	1071.28	3584.15	4129.89	4042.75	3920.24	4562.74	4078.39	1004.86	1506.83	683.993	1264.77	842.072	1269.24	2553	2800.43	3078.13	2747.93	2697.98	2709.65	3125.69	2491.03	2401.42	2313.06	2849.86	2269.89	4356.45
M392T379	0.16151	1.11418e-09	0.0021645	5.32693e-08	0.00527843	1	1	1	2.21481	H39_1D3HS:H39_1D3CK	0.0559667	down	6996.1	5537.95	6953.72	6060.39	5716.85	5358.27	1033.06	793.313	962.953	891.041	1240.28	994.388	8683.03	9372.36	9047.21	9287.54	7669.01	8584.65	1271.59	1025.61	1174.65	1152.87	1252.44	1419.32	7465.72	8562.6	7535.64	7744.21	7716.69	6990	3815.92	3978.15	4566.2	4247.28	4576.64	4054.83	9535.14
M392T396	0.0816563	1.57336e-06	0.0021645	1.36596e-05	0.00527843	1	1	1	2.70364	H39_1D3HS:H39_1D3CK	0.187291	down	1349.35	1578.43	1416.26	1397.74	1352.49	1586.92	165.38	110.054	88.2718	151.326	78.4291	115.413	2002.76	2054.63	2850.01	2468.43	1928.27	2464.53	101.172	98.5138	83.2111	144.459	147.08	238.1	1508.24	1550.48	1671.95	1440.13	1402.96	1562.35	1191.61	1531.72	1207.68	1181.75	1204.04	1407.68	2262.82
M392T456	0.107895	0.00118464	0.0021645	0.00329773	0.00527843	1	1	1	2.70576	H39_1D3HS:H39_1D3CK	0.234759	down	406.292	513.335	467.752	399.082	386.777	409.278	6.88912	36.4898	24.3938	33.1006	83.7313	94.0354	497.493	528.046	558.612	515.78	522.509	518.987	33.2653	77.3255	49.1863	60.2855	55.031	51.7371	643.625	897.057	741.491	1097.67	832.375	921.365	614.927	804.278	738.726	862.653	579.24	790.874	798.398
M392T69	0.348809	6.65258e-06	0.0021645	4.5643e-05	0.00527843	1	1	1	1.50779	H39_1D3HS:H39_1D3CK	0.0743661	down	4388.5	6410.47	4920.92	3356.92	5216.6	5233.52	1972.41	2049.68	1957.76	1472.92	1197.69	1648.79	7915.77	6513.83	7626.88	6110.29	6432.38	7832.27	2161.52	2736.96	1641.34	2144.44	1667.99	1136.53	4047.11	5605.97	4639.26	3648.13	3655.33	4912.91	6265.88	6644.13	5869.3	9336.66	7696.79	5277.24	7932.37
M392T96	0.234576	0.000704675	0.004329	0.00213203	0.00960001	0.972222	0.833333	1	1.94543	H39_1D3HS:H39_1D3CK	0.181705	down	2809.44	1207.65	4033.22	3338.07	3998.85	3874.81	479.981	382.278	321.389	1042.16	929.579	1363.02	807.482	1386.95	4062.29	5622.55	2538.75	5425.41	564.789	944.491	1213.36	1112.71	1338.26	1010.75	2784.28	4230.49	1317.53	3540.97	4700.93	3058.06	5809.6	4659.74	2871.19	5487.98	5507.71	8134.87	3013.58
M393T379	0.221261	8.42214e-07	0.0021645	8.18843e-06	0.00527843	1	1	1	2.0089	H39_1D3HS:H39_1D3CK	0.089629	down	1528.84	1706.05	1763.94	1419.21	1445.61	1495.94	236.135	392.617	305.591	392.448	348.858	395.265	2360.6	2689.67	2119.93	2295.61	2041.26	2661.34	317.348	298.961	409.385	410.174	277.642	324.99	1699.27	2127.39	1685.97	1792.96	1692.76	1516.64	1043.69	1083.31	1122	912.606	1104.93	1250.78	2356.66
M395T170	0.443794	1.28248e-05	0.0021645	7.80427e-05	0.00527843	1	1	1	1.50532	H39_1D3HS:H39_1D3CK	0.104788	down	2285.29	2581.29	2094.58	2498.89	3622.27	2527.1	1039.13	1161.51	946.705	1179.79	1331.65	1268.58	2623.69	2758.92	3137.02	3397.33	2640.04	3318.4	1025.83	1028.59	1046.98	1046.59	1076.78	1079.01	1806.16	1739.79	1949.28	2374.11	2095.72	2245.58	2256.76	2542.25	3307.46	2187.37	2268.28	2575.21	1771.59
M395T220	0.479371	0.0278322	0.0021645	0.0497118	0.00527843	1	1	1	1.57505	H39_1D3HS:H39_1D3CK	0.176434	down	1876.52	1959.16	1996.94	2730.36	2155.78	2392.8	593.454	557.217	1848.72	1558.13	278.108	1449.69	1866.57	1589.15	2095.49	2639.5	1948.84	2265.3	1172.43	710.127	1599.26	600.904	1453.12	1522.61	1753.1	902.886	1469.14	1433.92	939.427	1806.28	1193.51	568.531	895.318	1054.48	1202.92	1062.94	273.728
M396T176	0.485842	1.75344e-05	0.0021645	0.000101388	0.00527843	1	1	1	1.37864	H39_1D3HS:H39_1D3CK	0.181276	down	6966.97	5523.79	6215.42	5937	5935.62	6538.01	4038.38	2961.07	2904.9	2879.5	2769.79	2479.27	5490.58	6755.6	6430.92	6059.11	6402.06	6656.34	2919.65	2634.35	2441.72	2388.21	3065.24	3117.51	4469.83	4584.08	4693.47	5629.21	4594.47	4341.42	5413.57	4607.61	4928.04	5578.77	4680.91	4817.29	4649.09
M396T440	0.470668	0.000279493	0.0021645	0.000968898	0.00527843	1	1	1	1.17425	H39_1D3HS:H39_1D3CK	0.133884	down	884.928	742.176	684.896	684.614	763.793	886.987	384.289	370.661	221.705	428.333	329.046	453.345	831.907	1049.69	1001.38	1184.52	1069.52	1090.46	159.77	260.78	145.396	260.763	156.147	166.205	1437.33	1122.28	1314.56	1370.35	1351.33	1334.03	1783.51	1577.02	1184.26	1560.03	1586.85	1678.73	1042.56
M397T120	2.86852	2.99038e-05	0.0021645	0.000156138	0.00527843	1	1	1	1.7372	H39_1D3HS:H39_1D3CK	0.187946	up	1031.73	1096.66	1160.66	1049.8	1213.27	934.388	2414.63	3112.74	2273.04	2973.95	4046.09	3786.2	695.921	797.297	828.6	656.61	815.389	1403.27	2519.62	2612	3995.2	2308.16	4697.68	2834.26	1180	1361.58	1229.99	1271.02	1336.31	1122.43	2797.32	2006.64	2039.39	2373.1	2224.49	1994	1428.41
M397T152	0.460968	0.00130988	0.0021645	0.00357922	0.00527843	1	1	1	1.34958	H39_1D3HS:H39_1D3CK	0.222318	down	1772.7	3017.12	2311.01	3392.73	3216.19	1823.85	1405.93	755.578	937.867	902.081	1649.59	1509.43	3393.27	3213.59	3235.4	2019.85	6980.69	3528.69	1539.64	1446.68	865.113	577.493	1462.9	1700.98	3098.61	2556.34	1905.87	2002.58	6465.05	2188.01	1144.94	2699.58	1071.57	911.963	1566.39	2046.09	2424.81
M397T168	0.311411	1.93318e-08	0.0021645	4.35223e-07	0.00527843	1	1	1	1.8613	H39_1D3HS:H39_1D3CK	0.142762	down	2709.29	2702.85	3168.47	3560.58	3565.09	3325.38	850.508	821.344	1035.92	1066.5	1111.5	1040.9	2247.92	1978.21	1933.83	2102.42	2517.62	2469.22	1089.7	898.487	860.881	1083.08	958.909	1040.4	2701.99	2958.91	3029.66	3055.66	3450.24	2935.19	4054.37	4181.93	4940.37	4039.95	3723.4	3470.81	3350.17
M397T195	2.9506	0.0110373	0.0411255	0.0223502	0.0690597	0.861111	0.5	1	1.69262	H39_1D3HS:H39_1D3CK	0.248556	up	699.761	605.581	801.007	800.845	731.139	489.067	573.573	2670.39	3236.83	2463.04	1589.61	1644.88	1034.25	1219.22	739.877	659.526	982.132	690.74	711.914	1761.59	609.273	1390.38	856.278	1018.86	1239.65	995.487	1311.39	2056.53	707.619	871.631	908.263	1450.54	2038.69	1914.07	1524.6	1804.68	936.159
M398T286_2	0.42574	1.45919e-05	0.0021645	8.69202e-05	0.00527843	1	1	1	1.33519	H39_1D3HS:H39_1D3CK	0.117675	down	1234.33	1586.64	1252.79	1128.91	932.07	1127.92	598.726	458.348	624.042	513.282	536.973	360.636	1688.36	1578.82	2018.91	2195.7	1985.15	1814.8	859.908	869.212	750.338	767.587	888.739	1219.58	1952.65	1879.61	1666.81	1704.15	1911.13	1564.15	595.512	655.832	544.756	467.086	565.718	633.627	3573.43
M399T227	3.49803	4.54652e-11	0.0021645	5.98221e-09	0.00527843	1	1	1	2.0291	H39_1D3HS:H39_1D3CK	0.0598841	up	18080.7	15109.6	17641.5	16710.2	17699.2	16752	59824.4	56365.5	58792	60519.9	57541.4	63732.3	41501.6	37687.2	38670.5	41966.7	35698.8	39139.5	83213.7	79332.2	86889.6	83901.2	84529	86475.6	81193.9	81986.8	72608.4	89451.2	73500.8	75441.4	119256	118473	122119	118306	119112	107351	26051.9
M399T231	0.421226	0.000232844	0.0021645	0.000835559	0.00527843	1	1	1	1.44932	H39_1D3HS:H39_1D3CK	0.18573	down	1041.75	1509.73	1621.61	1318.89	1238.07	1476.5	540.978	412.004	638.837	505.593	927.405	431.983	1196.02	1702.17	1228.74	1594.71	1585.74	1651.77	408.15	879.176	684.888	496.576	627.28	634.536	721.788	907.91	1104.21	1006.1	1219.92	833.663	1061.9	1010.53	577.865	982.82	1485.94	1553.93	802.828
M399T255	2.15997	1.00674e-08	0.0021645	2.60301e-07	0.00527843	1	1	1	1.08747	H39_1D3HS:H39_1D3CK	0.0427065	up	2210.41	2199.35	2383.46	1910.94	2040.73	2035.72	4455.84	4041.68	4961.03	4974.7	4681.01	4491.52	991.812	1171.54	1115.32	1438.68	1206.47	1632.57	5250.83	5418.15	5954.16	5324.05	5936.41	5581.82	2153.17	1792.58	1758.48	2121.85	1956.45	1937.28	3093.61	3694.18	3458.16	4116.37	3359.43	3741.46	802.619
M400T226_1	3.62454	3.48675e-09	0.0021645	1.15336e-07	0.00527843	1	1	1	1.98485	H39_1D3HS:H39_1D3CK	0.102385	up	3295.21	3009.3	4014.51	3020.05	3494.3	3158.61	13053	10085.9	10640.9	12085.7	13068.4	13527.8	6611.29	6809.25	6493.02	8295.6	6645.43	7334.93	15909.2	19518.7	17865.5	19306.3	18524.1	17449.4	15257.5	15219	14844.6	17122.7	14401.3	14632.2	28432.7	25179.4	28754.2	27831.5	30412.3	27139.2	5657.22
M401T144	2.74054	5.24355e-05	0.0021645	0.000249356	0.00527843	1	1	1	1.41104	H39_1D3HS:H39_1D3CK	0.213754	up	3080.56	2964.35	3669.31	3428.23	2990.1	2946.44	11451.4	7320.74	11567.5	7360.77	7804.56	6781.8	6993.09	7379.38	7203.4	7517.94	7160.41	7854.78	29674	41440	28233.9	31621.4	45825.5	44304.4	4056.66	3747.17	7059.19	3516.98	4178.22	3141.57	11497.4	17785.4	12378.2	14518.4	11419.3	11192.3	7114.58
M401T163	3.17629	1.72653e-12	0.0021645	6.38923e-10	0.00527843	1	1	1	1.78413	H39_1D3HS:H39_1D3CK	0.0486543	up	19327.2	16847.4	18231.8	17758.6	17229.6	18187.6	54179.8	55830	55814.7	55055.5	61482.3	59350.5	39794.5	38551.6	38419.9	42840.4	39218.9	37127	141357	146293	141681	151769	161918	143794	23722.5	21402	25432.1	21781.8	23214.5	21596.6	65145.8	62425.8	62654	68099.5	65313	68438	45785
M401T181	0.431617	3.43501e-06	0.0021645	2.62295e-05	0.00527843	1	1	1	1.34278	H39_1D3HS:H39_1D3CK	0.198462	down	18034.3	15145.9	17026.8	16830.9	16698.4	17007.9	8785.67	8014.82	6425.44	7175.38	6073.53	7008.07	17770.2	18673.8	18285.8	20482.7	18315	19026.2	6493.92	6937.92	8052.88	8112.54	12719.2	7753.37	10515	11034.2	8710.25	9536.49	10021	9691.5	7002.8	8380.77	6023.82	6280.77	7362.61	6749.99	7768.08
M401T229	10.2652	4.96768e-08	0.0021645	9.19177e-07	0.00527843	1	1	1	2.96242	H39_1D3HS:H39_1D3CK	0.250627	up	1182.61	945.404	1646.86	1532.65	1970.22	1164.92	15917.6	16871.4	16777	11186.4	12718.4	13194.9	2380.86	2265.43	2707.33	2036.34	4955.58	2809.73	24447.2	29690.4	21897.3	21981.7	27952.5	25885.3	1654.66	1760.47	2469.12	2085.63	2229.65	1619.65	5890.8	5440.5	5868.95	9915.07	4993.65	5426.61	1047.48
M402T163	2.54729	1.53461e-09	0.0021645	6.83189e-08	0.00527843	1	1	1	1.50808	H39_1D3HS:H39_1D3CK	0.0712541	up	3701.06	3373.59	3813.31	3677.12	3794.31	3727.4	8986.5	8600.78	10377.6	9573.95	9828.45	8894.14	6720.11	6930.69	6859.18	8192.33	7249.74	6787.06	25147.3	23011.5	21698.2	23412.1	24600.1	23865.1	3995.23	4139.36	4635.2	4776	4610.34	4090	10748.6	10471.8	10474.1	10935.3	11632.9	11553.4	7211.95
M402T203	4.153	0.000117366	0.0021645	0.000477578	0.00527843	1	1	1	2.11491	H39_1D3HS:H39_1D3CK	0.216789	up	252.585	364.905	442.315	354.975	153.689	320.037	1756.86	1530.45	1163.97	691.901	801.312	1898.47	962.873	1016.87	550.928	1432.24	910.387	699.617	1424.55	1136.2	1554.56	2077.8	1275.27	1223.8	1871.91	1681.03	904.553	1703.17	2262.54	3004.9	3708.62	2384.75	2236.25	3307.66	2972.67	2037.35	1493.34
M402T252	2.37871	3.18385e-07	0.0021645	3.81611e-06	0.00527843	1	1	1	1.5914	H39_1D3HS:H39_1D3CK	0.112073	up	760.473	888.309	610.605	721.84	762.107	657.157	1890.35	1668.56	1631.17	1876.9	1876.05	1524.48	1494.85	1495.64	1629.66	1383.41	1327.36	1592.94	1855.41	2489.01	2266.36	2307.99	2133.16	2206.9	2000.69	1620.92	1606.45	1754.19	722.186	1552.29	1194.48	1527.34	1396.26	1551.54	1452.75	1487.33	1746.45
M402T418	0.25426	3.02692e-06	0.0021645	2.36258e-05	0.00527843	1	1	1	1.95758	H39_1D3HS:H39_1D3CK	0.144159	down	838.312	956.003	1253.06	865.044	1163.04	1031.27	270.889	343.607	196.508	285.096	171.271	285.321	1400.69	1430.56	1277.18	1330.27	1352.69	1335.02	540.547	347.828	534.322	403.901	484.63	421.814	841.492	908.405	802.129	905.771	680.451	807.154	1349.6	1529.12	1234.92	1253.05	1089.55	1518.58	1040.94
M403T158	0.359538	0.00406389	0.0021645	0.00938833	0.00527843	1	1	1	1.53934	H39_1D3HS:H39_1D3CK	0.208762	down	7769.4	20610	23377	12977	11228.4	6748.24	4836.66	4300.78	3159.47	5896.62	6079.84	5464	7633.22	7608.91	22917.6	7391.4	6941.41	23112.6	10454.6	3448.29	3760.74	3580.4	9197.05	5965.65	5359.06	19684	10338.5	14571.4	19973.2	7440.53	10242.4	6660.55	9345.44	5800.96	5301.85	6826.46	6004.96
M403T212	2.92783	1.45385e-05	0.0021645	8.6689e-05	0.00527843	1	1	1	1.58304	H39_1D3HS:H39_1D3CK	0.275402	up	1632.02	1742.05	1186.26	1211.35	1008.48	1392.84	4445.38	3785.85	4152.5	3761.25	3682.94	4101.26	1015.47	1360.95	1545.15	2539.15	1031.7	1818.93	6436.63	6135.41	1286.48	6877.17	883.356	1271.25	1447.03	1389.67	1147.3	1669.23	1309.82	1314.09	3175.8	3132.33	938.243	3277.45	698.412	2150.86	1387.9
M403T220	3.11272	2.16828e-05	0.0021645	0.000120203	0.00527843	1	1	1	1.81276	H39_1D3HS:H39_1D3CK	0.0858993	up	4615.08	4461.11	4457.06	3896.64	4248.64	4701.12	16153	14587.8	10996.6	13910.7	16778.3	9686	3843.93	5364.93	4641.48	5137.09	4582.29	5433.74	10552.2	9665.31	10680.2	8891.3	10936.1	10716.1	5316.98	5900.6	2134.11	3624.09	4074.4	6127.36	5647.78	3397.05	3718.23	16993.3	5507.06	5489.25	2620.31
M403T246	11.9095	6.17936e-11	0.0021645	7.3176e-09	0.00527843	1	1	1	3.50942	H39_1D3HS:H39_1D3CK	0.0310725	up	7832.05	5569.3	7231.13	6123.5	6098.26	6164.32	78435.5	68363.1	79908.1	78071.2	73537.2	86375.2	6245.16	6965.7	6971.66	7847.4	7407.67	7479.04	17930.2	17789.7	17209.7	17465.8	16065.2	17126.6	6218.44	5542.1	6042.89	5304.02	6294.64	5390.77	7234.29	7427.97	6349.98	5456.75	5003.56	5671.53	3154.28
M403T48	0.483457	6.6627e-06	0.0021645	4.56595e-05	0.00527843	1	1	1	1.27449	H39_1D3HS:H39_1D3CK	0.0981624	down	775.353	761.347	972.11	790.33	1063.43	1014.15	372.641	370.078	396.49	479.388	461.379	519.435	775.194	1004.85	1085.34	1386.51	903.892	1117.3	663.387	507.207	583.9	552.778	639.296	575.769	472.799	599.218	537.009	652.615	686.272	597.692	457.497	277.183	309.701	432.436	484.936	370.028	1276.29
M404T157	0.442454	2.17222e-05	0.0021645	0.000120203	0.00527843	1	1	1	1.5401	H39_1D3HS:H39_1D3CK	0.242344	down	2477.21	3202.17	3345.78	3654.16	2770.39	2582.49	1171.74	1596	964.197	1450.7	1179.46	1616.32	3762.53	2825.46	3481.11	3776.77	3028.05	3079.83	1763.57	1249.81	1294.72	1642.19	1737.6	1843.68	2426.56	2714.8	3526.77	3317.78	3552.65	3460.28	1548.16	2067.23	1703.47	1856.46	1631.13	1918.69	1244.42
M404T246	9.14544	2.51148e-10	0.0021645	1.95664e-08	0.00527843	1	1	1	3.23938	H39_1D3HS:H39_1D3CK	0.115113	up	1565.64	1341.93	1396.42	1670.78	1330.27	1385.07	13697.8	12268	13189.1	13773.2	13243.1	13303.7	1269.52	1616.52	1589.89	1852.08	1642.61	1582.44	4417.89	3626.97	3736.47	3955.35	3579.73	3553.51	1320.92	1455.84	1402.67	1443.83	1506.5	1387.86	1411.53	651.125	1366.13	1525.17	938.91	1561.19	853.04
M405T188	5.28237	1.15328e-07	0.0021645	1.72876e-06	0.00527843	1	1	1	2.18769	H39_1D3HS:H39_1D3CK	0.0901941	up	1151.04	1683.99	1093.7	1430.41	1350.77	1522.85	7114.74	7131.41	8155.46	7219.13	6542.66	7325.05	943.708	1742.33	850.475	761.147	953.379	661.78	8347.48	7582.76	7792.46	7961.6	7143.04	10700.4	1434.4	1382.92	1459.84	1254.62	1347.2	1394.5	975.769	974.35	1603.23	828.14	1532.36	1239.08	1314.03
M405T232	2.52474	0.0133038	0.025974	0.0263715	0.0462811	0.888889	0.583333	1	1.31638	H39_1D3HS:H39_1D3CK	0.107585	up	2515.59	887.887	839.33	2144.99	1604.77	2503.48	1291.37	4635.85	4468.34	5341.71	5178.58	5583.94	2462.1	1398.98	674.485	2636.62	1800.07	2681.35	1995.09	6144.09	6352.54	2269.64	6454.4	6298.06	2630.67	2791.72	1805.73	2309.52	2650.09	2533.04	5553.45	5734.8	5684.87	4261.72	5440.94	4541.58	5669.1
M405T295	2.51223	1.3948e-07	0.0021645	1.98048e-06	0.00527843	1	1	1	1.69148	H39_1D3HS:H39_1D3CK	0.0910261	up	2640.32	2388.16	2488.99	2539.19	3421.01	2721.21	6122.64	6254.25	6399.45	7775.51	6281.71	7861.69	8062.24	8752.59	8438.09	7918.29	8643.17	7382.35	10856.8	7999.51	8483.42	8002.96	18737.6	10134.9	5624.32	5760.77	5213.47	6234.45	6719.72	5086.83	7821.28	8089.32	7452.53	8727.47	8302.45	8517.36	3204.15
M405T95	0.431211	0.000833163	0.004329	0.00245288	0.00960001	0.972222	0.833333	1	1.31709	H39_1D3HS:H39_1D3CK	0.19334	down	1889.19	2150.25	3419.74	3181.82	3228.57	2941.22	890.053	814.99	865.263	1530.6	1964.37	1183.74	2719.72	2695.63	2433.77	2797.47	2414.54	3158.76	1032.79	935.679	1090.94	711.178	738.418	1208.36	1700.85	2845.57	2338.82	3450.44	3180.54	2577.55	776.299	902.053	885.512	908.641	1104.71	954.375	1177.15
M406T155_2	0.494597	3.26467e-10	0.0021645	2.17667e-08	0.00527843	1	1	1	1.29932	H39_1D3HS:H39_1D3CK	0.0756945	down	31579.6	35473.8	34399.7	32136.5	35017.8	35379.6	16109.7	15612.2	16932.8	17580.1	17732	16924.5	37176.9	36185.6	37704.7	34625.1	32035.2	32115.7	17271.8	18621	15596.3	14748	14576.1	15519.9	24870	25687.4	26085.8	27666.4	27934.1	30043.6	33441.8	37496.8	40156	41137.1	43328.2	42832.8	36593.3
M406T192	0.336311	0.000140732	0.0021645	0.000553541	0.00527843	1	1	1	1.70215	H39_1D3HS:H39_1D3CK	0.149721	down	4362.96	4430.28	4116.84	4224.22	4569.65	4383.33	1809.39	1234.47	1490.58	1558	1797.07	883.929	3778.92	3668.2	4536.17	4217.66	4074.8	4038.19	872.173	996.228	1324.96	1058.75	905.82	1037.75	4305.35	4151.94	4050.86	4487.44	4697.05	3852.67	3010.58	2382	3897.05	3526.85	3703.74	3607.84	2790.3
M406T221	0.467759	9.55642e-06	0.0021645	6.17724e-05	0.00527843	1	1	1	1.26814	H39_1D3HS:H39_1D3CK	0.0836573	down	5872.7	6308.43	5188.48	5379.57	5756.63	6126.78	2149.41	3330.81	2627.78	2662.1	3008.84	2420.79	7233.27	7102.2	7460.87	7783.88	6958.68	7886.63	3056.42	2867.04	2997.62	3433.01	3206.8	2737.29	4606.08	4724.22	4284.14	4684.55	5021.23	3491.85	6180.67	1316.2	5889.26	6137.76	5787.22	6870.13	3837.93
M406T295	2.08697	9.61996e-05	0.0021645	0.000406565	0.00527843	1	1	1	1.03623	H39_1D3HS:H39_1D3CK	0.149301	up	6557.64	6577.05	6723.38	11147.6	7604.7	7520.47	17285	14124	17443.7	15675.7	16285.3	15459.8	5758.78	5893.32	5886.55	6742.15	5554.54	7058.67	12402.1	12447.9	12479.8	13748	8421.42	13160	2299.22	2290.49	2283.76	2145.82	3196.13	2637.81	3822.77	3506.35	3510.69	3839.93	1821.64	4632.36	1121.12
M407T177	0.386824	1.50863e-08	0.0021645	3.61644e-07	0.00527843	1	1	1	1.35091	H39_1D3HS:H39_1D3CK	0.044815	down	6998.96	6781.48	7526.55	7454.32	6478.66	8181.89	2475.28	3012.91	2418.64	3028.68	2825.12	3036.01	10183.5	9818.5	10295.9	10342.1	11977	10630.6	2069.53	2681.19	2747.88	2751.16	2258.14	3066.48	5753.37	6159.52	5890.05	4537.16	6855.65	6499.7	22742.9	17095.3	22558	20986.2	23053	22424	8444.1
M407T179	0.436559	0.000536448	0.0021645	0.00170586	0.00527843	1	1	1	1.48496	H39_1D3HS:H39_1D3CK	0.287134	down	1717.7	1780.64	1998.78	1680.15	1790.74	2079.34	812.852	786.561	1108.49	721.057	462.607	931.262	757.585	744.953	1581.32	444.01	1516.1	1951.66	871.076	845.534	1061.35	712.551	586.008	1102.36	819.21	736.91	1681.41	1747.28	1606.45	1176.97	1174.33	2204.05	2294.35	2369.57	641.548	1970.6	3075.23
M407T387	2.23221	0.000609725	0.004329	0.00189416	0.00960001	0.972222	0.888889	1	1.33395	H39_1D3HS:H39_1D3CK	0.228349	up	1484.9	991.406	1261.13	655.235	1208.5	954.294	1470.06	2842.75	3372.73	2429.76	2353.45	2164.43	2410.92	1613.14	1010.72	1908.93	2093.37	2554.66	3118.26	2962.04	2751.26	2691.15	2969.37	2777.51	2048.53	1123.22	1335.61	1959.58	1623.26	1375.81	3475.4	2776.05	4047.26	2809.08	3276.63	3481.12	856.471
M407T443	0.292323	5.95073e-08	0.0021645	1.03936e-06	0.00527843	1	1	1	1.6981	H39_1D3HS:H39_1D3CK	0.151475	down	1449.45	2017.19	1719.09	1621.73	1625.52	1844.04	467.817	527.207	624.853	513.62	390.204	480.503	1148.8	1618.14	1528.42	1761.39	1729.95	1366.78	344.58	391.373	348.128	402.676	363.741	399.891	3070.4	2951.65	3526.61	2955.28	2544.52	3137.27	688.471	872.907	736.407	634.974	777.427	649.154	3494.19
M408T172	0.274675	7.2271e-08	0.0021645	1.2054e-06	0.00527843	1	1	1	1.98329	H39_1D3HS:H39_1D3CK	0.172745	down	17492.4	18795.8	15284.1	19242.8	19133.9	18569.9	4166.1	6405.73	5039.22	4400.27	4755.36	5040.79	18517.1	22383.3	24174.1	23605.4	20804.9	21411.6	7356.11	4633.99	7669.9	5771.42	5675.27	6982.19	16490.6	17860.2	16943.8	17435.3	17869.9	18815	9444.75	9435.82	16582.4	8757.43	9467.96	16328.1	13542.8
M408T218	2.11619	4.14668e-05	0.0021645	0.000204946	0.00527843	1	1	1	1.04612	H39_1D3HS:H39_1D3CK	0.29542	up	1962.86	2395.77	2356.21	1559.07	1797.45	2053.66	3996.43	6221.38	3551.54	3821.87	4093.3	3974.3	912.565	947.931	1934.42	1082.93	1524.76	888.333	4079.94	9552.89	3819.35	4508.67	5388.76	4346.44	1191.75	636.321	1324.58	1414.63	1394.83	1235.07	1399.67	1706.01	1540.6	1754.84	1622.14	1240.46	715.809
M408T298	2.81468	0.00014767	0.0021645	0.000576369	0.00527843	1	1	1	1.70417	H39_1D3HS:H39_1D3CK	0.226498	up	432.623	416.784	188.199	324.216	226.545	333.701	707.847	743.347	926.934	902.367	1401.3	728.217	610.367	1178.31	1070.45	1423.34	796.389	1362.03	746.153	628.971	2327.82	1401.86	651.861	1356.47	1641.11	1496.05	961.335	1164.58	1424.29	959.945	2198.66	1605.32	1642.31	2515.62	1374.93	2309.5	666.083
M408T359	0.370711	1.09915e-05	0.0021645	6.90145e-05	0.00527843	1	1	1	1.64342	H39_1D3HS:H39_1D3CK	0.113464	down	7918.9	7014.8	8504.29	7686.38	8086.02	7254.49	2587.09	2917.65	2038.02	3179.75	3458.79	3043.74	12870.9	10617.1	13394.4	11994.5	10142.7	13614.4	4376.09	4436.34	4532.33	4818.32	5057.62	4286.12	9778.57	9481.64	9803.89	8387.11	5837.21	8148.11	3928.8	3883.71	3884.2	3873.38	4261	3955.79	8952.86
M409T284_1	0.429768	8.4927e-06	0.0021645	5.63105e-05	0.00527843	1	1	1	1.23133	H39_1D3HS:H39_1D3CK	0.177532	down	4965.33	4860.94	4978.48	4881.81	4913.84	4855.56	2087.01	1996.84	1921.83	2638.72	2012.99	2001.84	6771.56	6333.84	7016.37	7153.23	6890.56	7103.08	2077.2	2043.61	3128.19	2080.75	1973.24	1970.4	6678.68	6369.98	1056.25	6237.22	653.679	5774.17	1514.32	1813.43	1070.94	1675.99	1230.9	1379.98	6191.89
M409T359	0.328147	0.000142441	0.0021645	0.000558537	0.00527843	1	1	1	1.767	H39_1D3HS:H39_1D3CK	0.203636	down	2635.5	2538.87	1922.41	2460.73	2177.55	1612.07	776.299	425.026	945.534	768.699	473.559	990.703	3594.18	4318.48	4058.97	3848.13	3434.02	2285.58	1344.77	1119.07	761.993	1793.06	824.013	1577.33	3071.43	3371.4	3138.18	1999.58	2898.12	2862.17	1528.45	1574.77	1367.98	902.31	1398.53	1099.96	2492.89
M410T130	0.48272	5.15944e-07	0.0021645	5.56449e-06	0.00527843	1	1	1	1.37027	H39_1D3HS:H39_1D3CK	0.0914208	down	1357.11	1425.16	1827.01	1660.84	1748.18	1580.41	750.867	696.747	742.537	740.765	825.795	876.782	1933.42	1470.42	2017.88	1838.27	1515.98	1857.58	1064.41	932.457	970.193	833.58	989.539	877.924	929.393	1138.09	1129.31	1356.57	1286.59	1378.82	1235.19	1222.9	1359.52	1795.72	1738.65	1599.13	1463.42
M410T218	0.37863	4.70612e-05	0.0021645	0.000227098	0.00527843	1	1	1	1.95354	H39_1D3HS:H39_1D3CK	0.232872	down	1092.85	2005.79	1534.89	1245.5	1538.77	1619.8	679.406	425.917	376.489	715.782	667.323	556.991	1062.81	1098.15	1459.49	2420.54	1482.23	1615.41	893.03	577.077	470.486	892.069	1076.17	684.146	888.767	1249.68	1338.55	963.213	1253.72	1177.46	737.668	802.975	858.742	1064.3	680.54	1093.45	973.552
M410T356	0.133506	7.49931e-05	0.0021645	0.000332859	0.00527843	1	1	1	2.49511	H39_1D3HS:H39_1D3CK	0.20707	down	1954.95	1665.7	1837.09	2316.75	1861.48	2065.7	104.75	350.22	223.053	202.342	284.183	397.695	2031.14	1755.63	3680.95	2665.81	2336.88	2170.08	695.858	485.683	664.917	271.826	372.899	972.209	1310.57	642.098	1191.35	1598.98	1420.63	778.388	1126.91	942.846	1065.02	1391.66	1568.76	1497.75	1205.44
M411T195	2.15175	0.0131218	0.025974	0.0260195	0.0462811	0.888889	0.666667	1	1.27089	H39_1D3HS:H39_1D3CK	0.295484	up	589.377	520.72	863.64	938.272	731.275	682.939	1372.84	1666.44	2117.91	590.602	2174.94	1386.2	990.153	937.214	1041.81	970.133	1459.39	827.826	976.409	578.067	1055.42	789.904	866.778	1521.39	1073.52	1429.58	954.03	1122.24	1438.59	1277.63	2216.58	1399.55	1712.44	2606.09	1481.55	1683	1432.37
M411T443	0.410529	3.58824e-05	0.0021645	0.000181745	0.00527843	1	1	1	1.33274	H39_1D3HS:H39_1D3CK	0.168683	down	1085.64	820.586	1275.73	1188.77	1120.3	1394.17	363.934	395.335	419.098	691.477	417.619	539.112	882.583	742.654	1084.44	1132.36	1059.51	895.966	350.077	401.719	377.413	475.194	437.524	333.739	2003.7	2055.47	2336.76	1574.02	1738.61	1954.4	760.581	646.837	517.22	606.622	496.311	439.62	2041.13
M411T55	3.73529	2.96436e-11	0.0021645	4.61893e-09	0.00527843	1	1	1	2.07825	H39_1D3HS:H39_1D3CK	0.0641761	up	5458.34	5457.83	5279.68	6010.2	5687.54	6391.76	21322	21904	19990.1	22800.2	20074.8	21974.3	12798.8	13207.7	13526.8	12221.3	11404.9	11883.4	28431.9	28521.5	28166.9	25242.3	23206.6	25477.2	7003.43	8321.25	6292.87	8112.64	7375.96	9047.38	13658.7	15348.6	13075.4	13626.4	15998.2	14085.4	4011.47
M412T113	0.252556	8.03617e-09	0.0021645	2.18267e-07	0.00527843	1	1	1	1.78196	H39_1D3HS:H39_1D3CK	0.119556	down	838.154	1157.68	1142.38	1209.29	1043.49	988.215	290.869	287.561	266.192	286.09	229.026	251.369	1662	1579.29	1410.2	968.51	1306.48	1545.23	293.989	324.302	329.895	286.39	308.668	318.847	1179.12	1499.23	1548.8	1163.01	1201.4	1328.02	2742.27	3309.04	2889.22	3196.11	3153.25	2291.52	1241.96
M412T233	2.72419	0.000985753	0.0021645	0.00283195	0.00527843	1	1	1	1.83406	H39_1D3HS:H39_1D3CK	0.288026	up	1119.46	1547.37	1562.2	2338.46	2001.67	798.487	4490.38	4121.64	4344.88	4094.3	4640.41	3827.68	1325.2	1465.9	2205.74	1747.2	1440.53	1306.91	3983.88	5181.03	5031.75	3825.27	4510.18	4697.65	1025.42	1135.76	2113.98	1469.32	1190.9	709.716	1211.39	1600.93	1554.78	1209.93	1657.65	1579.22	1442.94
M413T190	0.390318	1.40767e-05	0.0021645	8.45313e-05	0.00527843	1	1	1	1.64099	H39_1D3HS:H39_1D3CK	0.126364	down	4188.92	3709.63	3802.97	4210.56	3682.68	4628.49	1325.44	1178.41	1976.36	1638.71	1862.63	1473.23	4275.62	3581.54	4112.08	4888.16	4193.76	8227.79	2303.43	2067.43	2113.9	1963.9	2828.51	1998.59	3601.19	3688.62	4078.63	3818.56	3289.09	3302.81	2266.72	2384.18	2943.53	2278.42	2669.58	2450.2	2713.38
M413T234	2.62978	0.00130744	0.0021645	0.00357567	0.00527843	1	1	1	1.75517	H39_1D3HS:H39_1D3CK	0.245745	up	1347.37	514.791	1170.82	885.878	1264.57	530.394	2024.07	2794.06	2292.6	2408.73	2310.78	3195.85	1350.89	772.609	1203.17	1188.21	868.619	1106.07	2845.23	3426.5	3506.43	2292.87	2008.86	2722.08	1052.56	1304.64	1047.35	1045.72	1411.68	568.034	1699.31	1291.18	1407.24	1246.16	1558.17	610.755	1197.86
M413T371	2.31724	0.00231444	0.0021645	0.00581654	0.00527843	1	1	1	1.52468	H39_1D3HS:H39_1D3CK	0.221818	up	642.897	1531.22	741.274	727.314	1652.06	748.076	2102.7	2280.72	1946.84	2775.6	2460.61	2436.26	2097.21	1783.29	1651.24	904.285	1230.94	2297	3452.52	1796.11	1561.94	3218.91	2560.97	2810.25	1509.89	933.744	2191.07	1123.87	1161.97	599.622	1613.93	580.629	1898.58	1092.73	1709.84	1062.4	2294.71
M414T211	0.493125	0.000641043	0.0021645	0.0019738	0.00527843	1	1	1	1.31592	H39_1D3HS:H39_1D3CK	0.239466	down	10337	10035.8	9064.01	10178.6	9414.12	6472.01	4601.97	3016.69	6073.79	3535.2	4032.9	6108.64	3514.2	4406.48	5026.94	5612.73	3726.52	4585.29	3732.09	1229.45	4572.57	4777.58	2654.37	2839.67	6242.6	3618.23	4111.51	3890.2	3409.81	5749.85	2726.05	2496.86	868.595	3210.85	2951.5	3640.36	4989.94
M414T327	2.74854	0.000263372	0.0021645	0.000921647	0.00527843	1	1	1	1.38242	H39_1D3HS:H39_1D3CK	0.147222	up	693.928	386.391	971.124	600.305	471.364	771.691	1796.76	1603.34	1913.35	1448.3	1849.7	2093.58	1001.19	908.323	1355.63	887.429	1053.83	1465.48	465.352	1578.7	1521.15	1327.15	1513.13	1651.44	1076.05	895.444	836.789	1080.21	754.911	1170.17	7456.59	7202.22	8713.07	6769.59	7174.97	9336.28	821.876
M415T178	0.449523	1.11559e-09	0.0021645	5.32693e-08	0.00527843	1	1	1	1.56443	H39_1D3HS:H39_1D3CK	0.0470836	down	25109.5	22801.6	26226	26689.1	25221.7	25020.8	10718.1	10834.4	10917.7	12115.8	12486.8	10836.1	26863.5	27086.7	28082.9	28201.1	25274.2	29927.8	13001.1	14185.6	13985.2	13455.3	13803.8	14590.4	28450.6	21825.1	18677.2	20590.7	21502.8	20515.4	9948.81	10568.4	9284.61	10509.9	9935.83	11890.3	17005.8
M415T249	2.45624	7.39604e-10	0.0021645	3.9287e-08	0.00527843	1	1	1	1.07267	H39_1D3HS:H39_1D3CK	0.0603086	up	6430.82	5195.02	5571.84	5414.34	5516.25	5644.77	14433	14105.7	12325.5	14309.6	13344.4	14436.7	24723.5	23553.3	23275.8	24910.4	22545.7	23172.2	21709.5	19276.6	21382.9	19571.6	19223.3	23223.7	1214.3	899.617	1142.15	1234.98	1333.39	1049.22	2186.93	1686.34	2118.96	1969.26	2042.12	1619.24	1043.27
M416T152	0.46329	2.29718e-05	0.0021645	0.00012536	0.00527843	1	1	1	1.28414	H39_1D3HS:H39_1D3CK	0.144314	down	5852.99	5767.74	6404.59	6148.78	9313.97	5598.11	3080.62	3578.1	2623.78	3177.02	2575.1	3073.59	5446.29	6028.27	5943.29	6062.09	6249.45	7543.82	2866.57	2784.42	2848.17	2802.41	4066.54	3286.84	5848.13	14585.1	5380.64	6830.25	6120.19	7401.25	2475.6	2672.09	1816.12	2860.64	3154.79	2842.35	9714.51
M416T98	0.378068	1.84177e-06	0.0021645	1.55787e-05	0.00527843	1	1	1	1.76735	H39_1D3HS:H39_1D3CK	0.160314	down	2323.52	2328.91	2706.8	2761.19	2676.39	2420.07	830.112	914.621	802.7	1143.54	899.752	1162.28	2203.86	2505.12	2316.94	2491.32	2151.47	2584.3	1198.51	1081.16	2539.08	1022.85	1227.92	1001.77	1920.87	2216.02	2232.96	2560.01	3167.47	1958.95	1632.71	1030.89	1138.94	1309.6	1233.1	1794.39	2514.6
M417T249_1	3.88732	1.91055e-09	0.0021645	7.85581e-08	0.00527843	1	1	1	1.423	H39_1D3HS:H39_1D3CK	0.0503884	up	11511.9	10779.8	10402.3	10601.9	10966.9	10900.5	42058.4	48425.2	39437.1	42998.2	40972.6	39418.7	52334.2	49714.4	49179.6	50757.9	49867.4	51417.8	45075.3	42576.7	39629.5	47685	44538.7	50106.9	2138.61	1639.19	1381.97	1314.97	1646.81	1146.15	1822.39	1903.46	1979.57	2535.48	2590.54	2051.4	1894.37
M417T300	0.44208	0.000185867	0.0021645	0.000694534	0.00527843	1	1	1	1.25738	H39_1D3HS:H39_1D3CK	0.111804	down	2437	1875.86	2713.27	2339.11	2925.86	2036.14	1354.07	1134.05	1198.49	817.698	1169.31	660.167	2962.19	1854.76	1886.05	1849.69	1410.58	2561.76	1166.19	1585.02	984.725	1163.83	921.24	1180.29	3988.3	3481.43	2166.75	2386.97	2459.48	2985.73	863.989	1020.48	2010.73	1120.92	1681.84	1400.43	10368.4
M417T392	2.75188	3.82251e-07	0.0021645	4.4119e-06	0.00527843	1	1	1	1.60802	H39_1D3HS:H39_1D3CK	0.117602	up	680.556	614.044	778.761	561.027	786.188	779.624	1582.6	1819.02	1736.99	2435.04	2139.47	1845.34	859.499	1423.39	1912.43	2125.76	1424.13	1166.17	2360.61	3533.42	2250.16	3152.99	2730.83	2345.72	1221.94	1969.75	1183.18	2101.74	1542.43	1276.82	3697.12	4123.74	3476.75	2278.63	3746.67	3320.38	521.017
M417T96_2	0.398809	0.00123426	0.0021645	0.00341657	0.00527843	1	1	1	1.40315	H39_1D3HS:H39_1D3CK	0.142662	down	2581.39	1690.09	3211.11	3280.86	2989.73	3124.35	1435.23	1286.81	523.116	785.735	1130.48	1569.54	1469.2	1611.67	3344.46	4853.68	2018.72	4933.64	1061.98	1083.69	1072.28	1504.44	1458.47	1381.03	2421.03	3486	1442.67	3008.93	4032.89	2344.02	3321.34	4856.3	2932.51	5134.5	4524.36	7416.09	2101.33
M418T170	0.393971	3.99231e-06	0.0021645	2.96054e-05	0.00527843	1	1	1	1.89922	H39_1D3HS:H39_1D3CK	0.26497	down	3865.4	3982.7	4171.87	6335.4	4669.76	4155.04	1675.37	1672.34	1542.17	1720.89	2098.97	1998.46	3563.39	4403.12	4327.05	4393.2	4043.71	4592.16	1638.54	1951.57	2637.19	2125.97	1949.35	2256.68	2742.36	1277.19	3139.51	2774.27	3136.17	2734.08	2255.4	1974.89	2249.02	1869.82	2115.74	2127.6	3382.13
M418T249	3.27416	4.9495e-10	0.0021645	2.9306e-08	0.00527843	1	1	1	1.49132	H39_1D3HS:H39_1D3CK	0.0492768	up	2777.63	2483.81	2386.53	2470.28	2760.27	2555.34	8251.69	9917.23	7680.99	8187.02	8290.01	8206.05	9277.72	8420.21	8959.87	9019.2	8737.65	9060.37	8818.32	8112.46	8948.71	9278.72	8792.26	9402.71	779.858	666.156	705.446	707.315	884.797	751.001	1332.57	1312.32	1826.88	1227.4	1450.3	1296.5	698.907
M418T430	0.269292	0.000370346	0.0021645	0.00124098	0.00527843	1	1	1	1.92735	H39_1D3HS:H39_1D3CK	0.219673	down	394.049	424.143	405.504	413.977	373.652	311.49	45.4232	171.584	96.8655	110.148	111.609	89.886	537.623	570.503	614.58	627.493	579.863	549.302	186.473	129.717	121.251	194.426	109.662	83.215	673.124	544.832	849.487	675.14	601.377	582.233	955.816	716.386	758.666	655.044	694.69	671.079	896.249
M419T168	0.216694	3.5042e-10	0.0021645	2.25526e-08	0.00527843	1	1	1	2.20851	H39_1D3HS:H39_1D3CK	0.0948795	down	4151.97	3744.18	4078.55	4076.13	5056.11	4360.36	764.974	848.06	952.009	1058.09	977.455	918.015	2281.99	3019.6	2893.23	2893.16	3361.3	2556.16	1118.39	849.719	1138.1	1042.04	843.312	948.324	2788.41	2882.12	2845.51	3161.94	3479.58	2989.64	1456.55	1320.47	1603.47	1732.65	1421.26	1318.24	2260.9
M419T349	4.78543	5.38561e-07	0.0021645	5.74989e-06	0.00527843	1	1	1	2.07084	H39_1D3HS:H39_1D3CK	0.0960181	up	2195.28	1537.28	2608.45	2133.56	2172.02	1483.39	8080.49	8805.77	9609.8	11253.4	10404.3	9893.36	1715.94	2229.21	2055.77	2034.77	2198.6	1608.7	9860.57	11171.1	9342.33	9653.94	9392.39	11594.4	1354.54	1739.39	1750.57	1741	2102.57	1914.25	3551.89	3548.24	3740.05	3439.39	3184.91	2870.83	1132.31
M419T365	2.48826	0.000144023	0.0021645	0.000563994	0.00527843	1	1	1	1.39167	H39_1D3HS:H39_1D3CK	0.199082	up	1081.18	1137.33	1388.52	1204.61	1192.94	1075.54	2577.83	3124.21	3726.81	3187.24	1810.66	3190.4	1208.99	1414.68	1115.58	1205.32	1308.03	1315.8	2881.61	2490.17	2826.71	3198.09	2837.09	2448.93	1286.94	1321.23	1074.58	1010.9	1075.79	630.736	1159.11	1376.26	1029.45	1249.96	759.906	1178.22	423.157
M421T195	3.99211	4.79781e-10	0.0021645	2.86948e-08	0.00527843	1	1	1	2.55214	H39_1D3HS:H39_1D3CK	0.0813666	up	3924.71	4764.84	4796.43	4223.88	5211.41	4189.95	17480.6	20116.2	19539.9	15667.1	18139.4	17287.9	8303.41	8937.57	6116.76	7106.03	7710.44	7020.32	12685.7	11342.2	14778.3	11702.9	12220.1	12529.2	9454.18	8573.69	8644.32	10251	8868.46	9132.37	16344	16309.2	15995.9	15011.1	14541.2	16538.2	13940.2
M421T342	4.54987	2.45554e-10	0.0021645	1.95664e-08	0.00527843	1	1	1	1.96882	H39_1D3HS:H39_1D3CK	0.086107	up	73360.5	56359.9	64766.7	66668.4	61696	62208.8	268930	296598	256376	351116	287327	291629	44285.3	45169.7	49239	54745.5	43225.3	50195.1	215577	209350	214430	214203	209101	206863	49152.2	48016.7	43157.4	44962.7	48881.9	46825.5	62620.8	69924.8	58855.9	56797.5	58240.6	53799.6	11923.5
M421T67_2	0.470322	0.000320652	0.0021645	0.00108988	0.00527843	1	1	1	1.35779	H39_1D3HS:H39_1D3CK	0.276926	down	3269	2623.78	4196.16	3962.98	3199.24	2996.23	1553.41	1553.5	1756.53	2368.43	1161.43	1129.49	1093.14	3854.32	3159.84	2285.91	1926.4	3134.65	2249.04	1518.77	584.756	1619.21	1656.8	977.585	2874.27	3418.99	2772.77	2967.39	3345.64	2374.98	972.04	1378.85	1630.02	1809.05	2101.37	1639.61	2442.74
M422T188	5.38585	4.19845e-11	0.0021645	5.78117e-09	0.00527843	1	1	1	2.5787	H39_1D3HS:H39_1D3CK	0.126056	up	676.711	803.477	698.052	743.828	748.113	820.705	3627.41	4475.78	4555.87	3804.86	3703.93	4019.39	1790.93	1156.25	560.182	988.656	688.29	782.634	3058.86	2695.06	2690.73	2904.67	2819.55	2998.58	891.956	975.547	1137.7	978.709	1067.68	1192.23	1221.77	1003.27	1319.19	1154.46	1060.08	474.687	1375.17
M422T195	3.6662	1.72854e-05	0.0021645	0.000100143	0.00527843	1	1	1	2.3334	H39_1D3HS:H39_1D3CK	0.172499	up	931.343	1442.44	636.136	908.467	1343.69	1181.45	3809.56	3019.52	4340.17	3557.45	4864.66	4031.94	1131.5	2078.21	1684.89	1672.57	1924.93	1359.94	5136.89	1956.37	2927.04	2931.33	2658.63	2166.99	2295.5	1588.26	1953.47	2415.4	2042.64	2086.02	4388.85	4252.81	2563.99	2987.07	4523.16	3988.8	3423.13
M422T342	4.60952	3.43263e-11	0.0021645	5.08115e-09	0.00527843	1	1	1	2.07338	H39_1D3HS:H39_1D3CK	0.0954702	up	15437	12684.6	14724.6	13989.1	13623.6	13739.4	57383	71603.5	60444.4	63375.2	64552.4	70755.5	10555.4	10690.7	12873.1	13213.3	10259.1	12027.9	47107.4	44777.5	46155.2	44142	45185.9	45592.8	12181.4	10522	9571.58	10065	11195.5	11016.8	12695.6	15035.9	13462.4	12925.1	12093.2	11676.7	3887.38
M422T367	0.325552	1.00394e-07	0.0021645	1.548e-06	0.00527843	1	1	1	1.77705	H39_1D3HS:H39_1D3CK	0.122765	down	5144.94	4251.08	3911.58	4486.01	4474.45	4172.87	1302.86	1390.87	1435.18	1151.79	1688.66	1638.55	7210.38	8807.57	8732.38	9336.54	7020.27	9329.18	1860.83	2140.97	2170.41	1743.75	2174.61	2092.34	7823.66	7393.26	5880.48	8559.13	7338.14	6095.61	2546.45	2891.99	2802.97	2446.52	2497.03	2435.35	6261.3
M423T155	2.4436	0.000372058	0.0021645	0.00124601	0.00527843	1	1	1	1.46161	H39_1D3HS:H39_1D3CK	0.236883	up	203.841	329.951	351.579	432.04	237.836	482.617	936.085	912.141	886.743	981.632	668.064	595.053	514.736	529.392	585.664	725.694	331.982	696.009	1348.67	966.924	727.344	727.444	625.554	1071.32	2099.34	1977.57	1285.89	1990.87	1770.83	1712.98	1464.19	1085.94	814.603	1112.58	1148.04	2189.06	849.03
M423T250	2.76946	1.0722e-05	0.0021645	6.76813e-05	0.00527843	1	1	1	1.73595	H39_1D3HS:H39_1D3CK	0.167012	up	817.54	1110.25	669.346	663.594	885.632	923.62	2266.97	2959.5	1950.78	1744.19	2059.06	3060.61	2758.71	4013.74	2749.61	4318.51	2988.83	4772.46	3841.08	4277.08	4495.27	2993.16	4448.28	3326.64	2702.25	2749.72	2440.12	2814.8	2934.74	2764.28	5122.39	4710.85	3992	4985.25	3544.13	4030.73	1775.68
M423T301	4.77749	9.29906e-08	0.0021645	1.46826e-06	0.00527843	1	1	1	2.09249	H39_1D3HS:H39_1D3CK	0.17575	up	362.634	297.539	453.869	293.536	409.22	424.897	1871.36	1554.16	1959.11	1883.75	1543.28	1898	561.894	379.515	389.48	495.753	837.469	465.412	1883.14	1940.82	1999.32	2004.82	1784.27	2369.37	947.801	1217.17	756.922	1566.23	1076.74	1271.9	2761.48	2729.23	2564.5	3390.62	3060.57	3178.5	519.502
M423T315	5.07151	0.000101329	0.0021645	0.000423107	0.00527843	1	1	1	2.24527	H39_1D3HS:H39_1D3CK	0.092132	up	1575	1539.05	1731.72	739.653	1629.94	2374.34	7618.92	8158.5	8892.07	7749.22	8386.74	7828.86	2883.53	3673.98	2863.12	2349.96	3665.22	3548.76	9820.82	11688.5	13803.9	11489.1	12167	12094.9	4272.86	2793.71	2850.41	4052.35	2668.73	2999.89	10280.4	10366.4	10450.6	8934.94	8080.29	9997.04	916.131
M423T342	4.22941	4.3781e-08	0.0021645	8.28202e-07	0.00527843	1	1	1	2.02439	H39_1D3HS:H39_1D3CK	0.114002	up	2327.52	2403.24	2297.68	3410.58	2436.02	2432.77	9793.69	10573.2	10242.8	11994.9	10358.9	11779.6	2141.02	2110.65	3814.49	2556.18	2826.65	2308.45	6865.42	8154.24	5938.65	6791.22	10547.7	8576.1	2122.77	1702.81	2141.25	1570.46	2323.1	2179.95	2008.88	2651.78	2400.63	2164.77	2068.62	2164.4	668.797
M424T156	0.47147	0.000567125	0.0021645	0.00178424	0.00527843	1	1	1	1.41652	H39_1D3HS:H39_1D3CK	0.183792	down	7186.55	5186.44	5128.98	5390.99	6169.8	3925.07	1913.15	3574.84	3657.63	2362.32	2140.06	1904.76	7369	4716.53	7090.34	4801.79	4298.94	5126.07	1896.5	1836.87	2509.04	2063.17	2134.73	2407.41	4105.19	6723.91	4019.5	4225.34	4398.15	6168.51	3502.5	3488.49	2743.97	3618.53	3133.48	3203.76	3501.59
M424T316	2.94369	0.000118391	0.0021645	0.000480459	0.00527843	1	1	1	1.59635	H39_1D3HS:H39_1D3CK	0.164211	up	1150.22	822.553	518.579	702.993	514.282	636.403	1893.06	1665.57	3239.05	1788.93	2743.92	1459.88	1241.41	1123.5	1071.65	796.68	694.535	1321.62	3222.57	2852.27	2741.64	2996.03	4166.74	4131.43	892.352	1098.89	811.058	803.827	1205.47	802.364	2897.61	2857.7	2670.36	2326.13	2802.61	2754.31	362.605
M424T342	3.47559	1.40253e-06	0.0021645	1.23762e-05	0.00527843	1	1	1	1.92616	H39_1D3HS:H39_1D3CK	0.142673	up	607.767	584.789	713.849	571.427	533.159	677.127	1613.41	2107.7	2081.24	2156.07	1890.08	2969.9	560.309	577.194	747.903	581.46	543.815	649.058	1564.99	1657.04	2491.66	1684.28	1359.98	1327.82	643.296	499.869	392.998	730.094	595.24	552.046	400.645	551.764	404.926	596.775	458.41	515.547	341.061
M424T376	0.499741	0.00627383	0.004329	0.0137634	0.00960001	0.972222	0.833333	1	1.11848	H39_1D3HS:H39_1D3CK	0.101078	down	1491.24	1814.36	2235.25	758.56	1196.32	1313.39	694.322	731.098	614.03	724.771	684.837	953.218	3330.57	2896.21	3242.6	4153.59	4129.39	3051.3	1131.02	499.27	1111.88	881.918	1076.02	833.45	1591.98	1537.88	1442.61	1425.84	3061.06	1381.29	1278.8	1391.92	1117.73	899.537	826.036	828.891	2123.33
M424T390	0.186998	7.9864e-08	0.0021645	1.30628e-06	0.00527843	1	1	1	2.0088	H39_1D3HS:H39_1D3CK	0.0937956	down	2897.95	2587.64	2391.39	2215.7	2053.04	2513.88	414.391	568.722	585.61	376.51	422.015	374.071	4262.13	4282.22	3684.44	4652.15	4276.71	3675.28	422.905	410.208	430.04	412.279	523.091	459.371	2641.2	2372.79	2988.86	3157.31	2576.45	2659.08	3933.47	3482.69	3060.52	3838.53	2770.97	3648.52	2533.98
M424T434	0.114076	3.44781e-09	0.0021645	1.14688e-07	0.00527843	1	1	1	2.25678	H39_1D3HS:H39_1D3CK	0.137313	down	1810.79	1209.66	1394.48	1400.28	1434.28	1511.43	192.763	166.69	150.968	217.457	137.052	134.485	2008.94	2668.15	1851.88	2229.39	2062.93	2060.35	112.292	146.709	118.048	331.516	179.688	155.424	4427.53	4101.67	4319.17	3707.89	3442.6	4079.81	4778.99	5222.83	4931.36	5047.43	5369.9	4702.82	4807.58
M424T70	0.381736	2.18669e-08	0.0021645	4.77888e-07	0.00527843	1	1	1	1.44536	H39_1D3HS:H39_1D3CK	0.121501	down	24609.8	23629.1	23814.2	30932.5	23623.6	25480.4	9690.55	10460.1	8960.95	9439.12	10518.1	8989.25	27746.5	29527.3	30365.7	35966.8	30067.3	26442.2	7131.58	7411.91	7134.96	7263.36	5602.75	7095.3	26233.2	19936.5	24830.7	26440.9	25810.9	22665.7	26419.4	26329.2	31373.7	29832.5	31152	30898.6	30308.9
M425T391	0.244793	0.00202455	0.0021645	0.00518485	0.00527843	1	1	1	1.97659	H39_1D3HS:H39_1D3CK	0.0957764	down	690.691	718.142	936.083	822.316	917.741	804.391	60.1083	174.262	396.255	272.235	191.768	102.253	1292.56	1101.24	1230.55	1524.33	1210.51	1375.26	140.284	135.581	221.54	170.246	131.064	140.669	845.64	832.569	652.577	799.226	828.791	615.423	1267.03	1076.6	1129.08	1164.45	1113.99	963.38	893.722
M425T434	0.171044	0.000137248	0.0021645	0.000543212	0.00527843	1	1	1	2.0636	H39_1D3HS:H39_1D3CK	0.18326	down	546.441	488.82	470.369	345.243	495.737	542.412	35.8801	55.519	112.825	131.075	56.0167	102.833	616.02	772.685	654.795	773.98	696.049	539.745	90.6594	71.3309	56.6933	85.7189	71.7484	66.1347	1345.75	1224.95	1325.47	1063.21	1254.53	1557.83	1335.76	1719.91	1353.19	1438.33	1873.89	1318.87	1518.87
M425T52	2.23455	0.000121181	0.0021645	0.000489768	0.00527843	1	1	1	1.54414	H39_1D3HS:H39_1D3CK	0.204917	up	443.576	376.303	352.04	433.245	437.397	228.661	806.492	849.725	767.857	1127.29	645.543	878.266	314.99	289.716	589.781	276.995	473.584	544.554	439.225	553.435	865.015	769.404	1102.03	745.012	1021.37	858.348	708.856	729.646	709.029	688.997	903.702	597.492	975.367	931.219	1047.16	862.906	596.408
M425T59	2.0496	1.51943e-05	0.0021645	9.00552e-05	0.00527843	1	1	1	1.09558	H39_1D3HS:H39_1D3CK	0.148728	up	1044.55	960.565	1028.59	1003.29	874.229	1018.89	1614.76	1845.03	2289.3	1863.53	2358.15	2183.62	908.148	2319.37	1274.01	1467.83	1460.53	1335.76	3657.02	3155.53	3146.45	2867.16	4409.61	3768.75	1536.94	1947.76	3379.33	2650.53	2929.23	2180.03	5799.6	4475.06	5115.5	4858.43	6554.56	4682.73	2361.58
M425T70	0.473774	1.33554e-05	0.0021645	8.07737e-05	0.00527843	1	1	1	1.23844	H39_1D3HS:H39_1D3CK	0.132539	down	4776.92	5029.51	4645.22	4967.63	5329.91	5860.87	2482.95	2298.31	2820.03	2205	2848.21	1847.74	5186.72	5774.87	6344.68	6914.16	6255.4	5036.76	1418.46	1725.02	1397.06	2095.88	1552.43	1633.64	4991.39	3785.2	4913.63	5099.72	4854.23	4717.28	4884.87	5247.81	6459.46	5239.08	6060.06	5860.88	4958.33
M426T113	2.01291	5.77192e-08	0.0021645	1.02017e-06	0.00527843	1	1	1	1.34187	H39_1D3HS:H39_1D3CK	0.089583	up	1136.26	1154.21	1028.15	1034.12	1031.79	962.336	1920.78	2238.69	1936.01	2061.12	2397.97	2221.04	1007.44	1086.56	845.624	944.618	962.558	1304.66	2963.88	3679.25	3508.01	3376.14	3693.65	3554.92	1010.4	1178.47	1141.85	1330.02	953.579	912.714	1128.97	1413.72	1814.08	1064.17	1439.16	1234.43	1051.31
M426T310	0.224497	1.46838e-06	0.0021645	1.28064e-05	0.00527843	1	1	1	2.05158	H39_1D3HS:H39_1D3CK	0.113084	down	4142.71	2449.26	2945.72	3566.58	2698.89	2610.06	819.616	604.313	726.156	506.244	981.808	495.585	3900.5	4763.46	4286.37	4945.03	5058.43	3790.95	842.957	1312.57	1160.84	944.609	1320.48	1188.11	3160.99	3259.41	3713.29	2691.48	4058.75	3603.21	1265.76	1306.19	1292.2	1183.06	927.559	1382.72	5353.15
M427T316	3.0395	0.000593374	0.0021645	0.001855	0.00527843	1	1	1	1.68101	H39_1D3HS:H39_1D3CK	0.160157	up	1276.32	1295.72	1338.22	1125.4	1441.83	454.007	3962.75	3247.75	3773.81	3374.36	4224.86	2484.78	1464.93	566.099	778.761	1731.73	1760.58	1944.25	4348.18	5325.48	4993.99	5689.54	5328.57	5099.4	1604.28	538.125	1781.54	1158.07	238.086	1688.04	3733.83	4232.94	3836.93	4620.26	3920.58	3681.88	1105.58
M428T199	0.352495	4.18047e-05	0.0021645	0.000206443	0.00527843	1	1	1	1.60463	H39_1D3HS:H39_1D3CK	0.275833	down	1832.73	1527.06	1888.85	1047.14	2381.69	1701.7	493.661	768.691	549.225	534.858	610.623	701.538	1951.74	2013.47	1809.1	1414.56	1538.16	1451.24	417.737	551.978	455.267	673.234	502.339	831.478	1425.17	1255.09	1359.66	1769.02	1316.49	1616.76	1226.16	954.054	1359.38	916.675	880.158	484.933	851.355
M429T192	0.362898	0.000190794	0.0021645	0.000708716	0.00527843	1	1	1	1.68347	H39_1D3HS:H39_1D3CK	0.257016	down	12064.1	11141	12828.4	12610.8	11031.3	12807.1	2776.3	4950.68	5580.51	5339.68	4436.37	3220.31	9895.54	12319.2	10450.6	13921.9	10822.5	12581.2	7339.6	3400.09	3263.69	6253.08	4776.59	5727.65	11132	11504	9691.59	11738.5	11332.9	12785.4	4002.49	2938.14	2302.56	3300.42	3873.55	3295.69	9766.36
M429T241	2.09459	0.000122276	0.0021645	0.000493856	0.00527843	1	1	1	1.12163	H39_1D3HS:H39_1D3CK	0.0846519	up	13877.9	12779.9	19882.2	13020.7	20122	13876.1	36334.7	29259.6	32652.2	35072.7	31355.8	31292.3	41000.8	39193.7	40065	42908.1	41924.8	41335.2	35976.9	40629.7	37228	38758.2	41766.2	38394.3	16076.7	15678	15515.6	15401.9	16911.6	14488.9	41808.4	42824.5	46203.5	41599.9	45495.9	31102.1	8303.79
M430T102	0.404929	0.000515529	0.0021645	0.00164997	0.00527843	1	1	1	1.57078	H39_1D3HS:H39_1D3CK	0.224673	down	2209.54	2080.99	2138.48	2744.25	2051.82	1593.48	640.438	698.693	680.941	608.407	1137.41	1424.72	1855.27	1935.92	2423.24	2695.37	1821.68	1276.71	1082.1	1442.99	1050.17	1324.92	2014.24	1774.43	1231.25	1532.95	1252.27	1957.38	2510.92	1683.42	766.472	1196.37	1036.61	910.288	1289.91	1954.65	1547.18
M430T113	0.371198	5.35263e-07	0.0021645	5.74147e-06	0.00527843	1	1	1	1.52158	H39_1D3HS:H39_1D3CK	0.0787177	down	2474.36	2835.7	2269.91	2381.17	2422.91	2359.84	1007.46	863.226	691.823	950.753	974.188	985.453	2537.09	2792.41	2619.81	2919.63	2993.2	3343.95	792.501	813.263	967.677	1059.96	1291.34	1041.59	2964.93	3359.47	2755.3	2624.79	2734.9	2746.83	4370.4	4973.4	3794.28	4531.12	4191.72	4395.3	2662.51
M430T241	2.21782	2.97408e-08	0.0021645	6.03067e-07	0.00527843	1	1	1	1.23393	H39_1D3HS:H39_1D3CK	0.212048	up	3506.16	3652.88	3732.02	3265.39	3790.3	3722.17	7647.76	6930.04	8122.71	8013.06	8936.59	8407.73	12305.9	13406.3	12536.5	8324.03	12557.2	7770.24	9338.87	9677.81	9221.53	9914.31	9107.79	9132.16	3581.05	3679.35	3502.22	3061.4	3570.86	3201.95	10418.6	5379.28	11049.5	12532.9	8097.41	13018.8	1940.76
M430T44	0.34392	1.61783e-07	0.0021645	2.23813e-06	0.00527843	1	1	1	1.70017	H39_1D3HS:H39_1D3CK	0.148908	down	1022	811.561	1058.5	790.12	913.322	724.817	254.098	301.023	273.755	343.054	296.937	360.901	735.013	921.847	927.452	986.231	842.478	795.179	395.598	319.554	358.324	405.061	420.206	420.463	541.202	660.953	482.69	597.708	574.699	547.2	386.083	431.205	415.831	466.538	422.285	438.897	702.804
M431T150	0.17284	1.21898e-06	0.0021645	1.09857e-05	0.00527843	1	1	1	2.18921	H39_1D3HS:H39_1D3CK	0.0470072	down	2754.99	2580.94	3337.55	2911.26	2954.27	3054.96	448.641	352.258	431.083	650.113	557.816	601.032	3197.2	2893.31	3418.73	4247.97	2464.27	3503.73	566.41	645.945	646.068	623.746	706.947	842.352	1968.33	2556.77	2168.22	2363.68	2531.97	2096.53	2788.02	3142.39	3487.23	3241.5	3105.75	3603.7	2608.08
M431T176	0.443956	0.00249677	0.0021645	0.00619588	0.00527843	1	1	1	1.40552	H39_1D3HS:H39_1D3CK	0.174587	down	10836	9240.8	11730	13625.3	9769.94	10171.3	6853.17	2947.34	5895.25	3628.79	6818.28	2880.09	9598.55	10849.4	11124.6	14034.6	11505.2	12162.8	3867.52	4898.65	8116.77	2243.34	4291.09	4391.13	10329.4	7320.65	6988.95	7597.77	7670.44	7339.28	3978.94	7879.57	7827.54	5435.72	5136.03	5506.69	6694.66
M431T96	0.406418	0.0198401	0.0151515	0.0373241	0.0288371	0.916667	0.722222	1	1.54203	H39_1D3HS:H39_1D3CK	0.18698	down	2527.24	1262.12	3281.87	3889.99	2822.53	3586.26	709.834	427.284	341.018	1744.52	1803.51	2033.31	1445.61	1629.09	2734.48	3892.1	1186.7	4156.84	692.929	1056.22	1079.45	1182.54	1587.96	1483.45	1980.49	3425.23	1282.66	3841.02	5092.24	2690.17	3307.52	3876.98	2096.19	4041.36	3748.01	7085.96	2402.91
M432T150	0.161444	6.31493e-08	0.0021645	1.08028e-06	0.00527843	1	1	1	2.11403	H39_1D3HS:H39_1D3CK	0.280903	down	710.214	596.489	719.57	772.753	632.015	822.84	98.7951	79.2377	134.565	128.273	131.729	114.163	695.866	822.573	789.648	1071.5	617.255	797.788	116.349	94.0763	127.565	132.733	131.301	200.266	427.384	561.836	508.389	557.286	635.799	496.719	692.242	564.49	904.272	969.12	770.805	957.978	725.176
M432T312	6.02379	3.1371e-07	0.0021645	3.77536e-06	0.00527843	1	1	1	2.31564	H39_1D3HS:H39_1D3CK	0.18331	up	359.453	464.207	509.384	343.463	595.103	536.51	3069.34	2851.4	2350.86	3093.56	2933.65	2616.72	818.777	1392.25	825.55	1081.26	938.222	884.576	4332.51	4565.52	3449.55	2689.84	3266.52	3396.88	513.04	506.856	750.765	769.066	833.368	885.732	421.277	400.002	395.105	336.995	685.157	628.004	304.051
M432T96	0.417663	0.00125255	0.0021645	0.00346073	0.00527843	1	1	1	1.52464	H39_1D3HS:H39_1D3CK	0.283537	down	689.963	747.463	1354.75	1074.16	943.42	1126.12	244.571	288.412	290.661	595.017	603.892	456.644	632.149	848.943	1020.67	1330.03	980.447	774.553	502.289	483.401	494.92	337.664	547.792	634.149	694.795	962.425	479.945	1018.95	1469.22	1024.61	826.762	791.453	450.553	1044.89	1219.88	1504.59	678.663
M433T229	2.1686	2.76986e-05	0.0021645	0.000146693	0.00527843	1	1	1	1.26524	H39_1D3HS:H39_1D3CK	0.0780566	up	6275.72	4443.49	4692.38	4914.2	5657.25	5850.76	11333.5	11563.2	11195.7	11639.5	11742.3	11560.5	9952.15	10383.8	11527.9	9926.56	11213	10143	14261.9	14630.5	14831.9	15575.7	14349.6	14988.9	4762.46	5757.54	4891.51	4037.07	6018.6	4456.6	10885.6	11308	10775.9	13178.2	10131.3	10816.8	2445.43
M433T414	0.234186	1.21884e-06	0.0021645	1.09857e-05	0.00527843	1	1	1	1.87396	H39_1D3HS:H39_1D3CK	0.138704	down	1494.43	1311.33	1245.09	1697	1309.48	1682.64	483.751	342.411	248.977	288.058	294.326	389.254	1965.15	2310.83	2339.51	1803.43	2033.32	2011.7	282.566	340.899	344.338	198.448	216.717	371.344	1880.3	1654.76	2055.24	1845.28	1469.16	1734.11	1693.89	2085.91	2012.71	1676.41	2058.81	1801.54	1621.66
M434T229	2.22202	2.29507e-05	0.0021645	0.00012536	0.00527843	1	1	1	1.27846	H39_1D3HS:H39_1D3CK	0.163086	up	2118.09	1957.51	2060.92	1825.5	2234.04	1449.25	4641.16	4793.07	3436.6	3842.09	3502.22	5660.96	2653.58	3053.65	2823.43	3237.73	2854.58	3109.47	6827.05	6611.24	4332.16	7046.17	5489.36	6099.08	1916.38	1246.44	1401.43	1484.21	1555.66	1738.11	3684.77	2839.92	2488.17	3329.62	2520.84	3333.42	1552.72
M434T264	2.21599	4.38696e-10	0.0021645	2.67785e-08	0.00527843	1	1	1	1.33291	H39_1D3HS:H39_1D3CK	0.0669962	up	1511	1461.49	1488.19	1436.9	1365.49	1490.82	3151.09	3019	3374.48	3455.07	3323.68	3075.22	2589.93	2149.42	2476.78	2569.31	2448.66	2171.05	4227.55	3939.27	3912.36	3812.95	3714.68	4397.56	4549.28	4110.95	4528.24	4536.73	4501.34	4585.86	4543.11	4414.48	4384.04	4811.47	4914.72	5472.5	12315.1
M435T163	0.367396	2.46647e-06	0.0021645	1.98332e-05	0.00527843	1	1	1	1.72217	H39_1D3HS:H39_1D3CK	0.206859	down	2415.95	1818.5	2227.7	2385.1	2195.7	2298.56	694.928	640.125	744.503	890.248	1029.97	901.849	1104.87	1306.77	1212.45	1405.63	1292.53	1257.75	721.769	688.016	564.426	906.45	923.056	651.283	1222.84	1423.69	1272.99	1588.13	1395.87	1363.7	728.153	785.571	752.943	818.113	851.408	768.98	1304.18
M435T186	2.17537	1.90846e-06	0.0021645	1.60511e-05	0.00527843	1	1	1	1.52327	H39_1D3HS:H39_1D3CK	0.164257	up	889.387	1259.02	1094.67	1062.63	982.653	845.651	1906.2	2257.1	2641.32	2013.56	2423.89	2101.64	1467.8	1321.46	1210.38	951.495	1012.11	1511.62	2329.04	4458.62	2720.9	2638.14	2282.12	2248.9	1556.96	1710.49	1930.17	1900.04	1970.2	1748.09	634.451	1703.18	807.258	906.354	1206.77	1481.3	1767.53
M435T191	0.438107	0.000344376	0.0021645	0.00116251	0.00527843	1	1	1	1.48281	H39_1D3HS:H39_1D3CK	0.276925	down	1965.04	3070.85	3013.56	1696.44	3072.5	1837.01	1128.24	1151.53	685.227	1074.39	1400.66	980.58	2704.17	2155.84	2749.22	2503.23	2955.17	2720.79	595.616	1423.89	1221.83	1096.17	1243.69	1654.87	2552.76	2563.54	2899.04	2757.08	2660.67	2701.66	2308.8	1157	1764.44	3910.75	2218.44	2309.31	2771.48
M435T327	6.22074	1.30041e-07	0.0021645	1.89239e-06	0.00527843	1	1	1	2.08962	H39_1D3HS:H39_1D3CK	0.144054	up	3180.68	2806.77	2035.16	2101.74	2140.75	1672.03	13455.8	13087.8	13764.5	13372.7	19097.6	13920.8	1551.75	1621.66	3547.83	1649.29	1689.24	1769.37	14837.3	13400.1	13178.1	13602.5	15036.1	19948.2	1354.88	1307.51	1948.29	1349.77	1702.94	1079.12	977.4	1332.55	665.335	1057.46	1096.09	1106.06	908.223
M436T113	0.349781	5.79785e-07	0.0021645	6.02265e-06	0.00527843	1	1	1	1.57066	H39_1D3HS:H39_1D3CK	0.0892538	down	1118.58	1425.95	876.436	1088.5	1125.75	929.054	429.334	423.263	312	385.435	324.315	421.709	1100.87	1289.3	1181.93	1044.38	1330.65	1434.22	364.026	366.226	401.357	485.215	576.082	405.656	1558.5	1770.05	1276.49	1341.74	1382.95	1085.71	2439.47	2660.61	2026.37	2212.56	2126.14	2195.12	1016.22
M436T241	2.82642	0.000588667	0.0021645	0.00184223	0.00527843	1	1	1	1.56977	H39_1D3HS:H39_1D3CK	0.0902036	up	1119.4	473.486	1422.37	965.481	1016.98	1116.06	2737.9	2656.15	2580.7	3344.32	2840.06	3121	1397.9	1268.25	1286.21	1375.85	1418.74	1544.65	4494.03	4079.42	4619.37	4967.49	5185.57	3804.04	916.407	1177.47	1056.13	1101.7	717.798	943.288	4619.04	4844.57	4467.82	5817.89	4306.36	4030.4	937.164
M436T326	4.9505	9.96708e-06	0.0021645	6.38691e-05	0.00527843	1	1	1	2.10334	H39_1D3HS:H39_1D3CK	0.176196	up	1071.34	1501.03	498.597	1129.99	1039	1058.33	4623.53	3518.79	4113.21	6603.45	6378.75	5941.9	805.746	889.606	761.355	631.287	331.89	1001.25	5576.6	4908.29	4498.67	4280.98	4850.18	4582.25	497.325	1210.28	1245.28	1208.19	2040.42	586.837	1154.97	1085.18	976.796	1132.94	1124.39	723.905	652.883
M437T181	2.29527	0.000690337	0.004329	0.00209829	0.00960001	0.972222	0.833333	1	1.12573	H39_1D3HS:H39_1D3CK	0.145642	up	452.967	272.517	297.633	300.945	187.375	384.639	812.837	768.571	891.048	782.215	705.209	392.134	532.259	488.486	561.567	504.758	366.626	655.36	1367.58	1025.6	1021.1	1193.62	1560.26	1160.16	752.065	496.118	490.841	510.637	429.51	418.778	2754.37	2837.28	2933.12	2692.33	3389.57	3263.93	474.997
M437T191	3.03556	7.63986e-06	0.0021645	5.14041e-05	0.00527843	1	1	1	1.72737	H39_1D3HS:H39_1D3CK	0.0960851	up	1412.53	2193.11	1518.88	1295.46	1619.62	1279.71	5126.28	4570.54	5059.64	4881.52	4383.11	4268.24	1466.24	1306.57	1794.49	817.154	639.066	1451.59	7862.65	6927.67	6607.82	7122.35	6763.57	6097.1	1081.97	1766.95	1158.84	1337.62	1178.9	1835.44	1341.03	1205.21	1294.25	953.784	1130.95	1423.21	1130.39
M437T195	4.05924	3.85356e-09	0.0021645	1.24683e-07	0.00527843	1	1	1	2.61717	H39_1D3HS:H39_1D3CK	0.0725236	up	2020.52	2430.49	2908.62	2789.6	2437.66	2287.87	10702	11546.1	10948.4	8334.83	9162.15	9686.8	4165.73	4153.56	3549.18	4370.61	4316.45	3703.52	6769.77	6009.69	7303.38	7146.71	6583.59	5820.62	5365.53	4518.41	4878.62	5772.18	4926.44	5701.63	9074	7978.1	9636.55	8010.34	10796.8	8617.53	7395.82
M437T303	2.70135	1.72621e-05	0.0021645	0.000100107	0.00527843	1	1	1	1.3681	H39_1D3HS:H39_1D3CK	0.201489	up	6013.89	7394.92	4423.03	5903.21	3828.36	4615.07	16704.6	13038	19181.6	14055.7	11931.8	12013.5	4640.09	3178.74	5534.02	3898.64	4590.78	2775.1	11788.9	11927.8	11922.1	11233.8	11570.9	13706	3118.5	4174.96	4774.62	3809.08	3491.16	3895.57	1470.5	1185.05	1637.7	1552.82	1557.77	1521.02	689.35
M437T326_2	2.03743	0.000257124	0.0021645	0.000904058	0.00527843	1	1	1	1.01538	H39_1D3HS:H39_1D3CK	0.257567	up	10075.2	8020.53	10607.2	7288.33	8097.81	9910.67	14779.9	12979.2	25384.1	18724.2	17303.5	20850.1	7616.09	10246.3	11611.1	7692.54	7440.62	8427.66	26797	17126.8	16518.5	13944.3	18344.4	18599.2	7088.66	8471.49	7098.68	8860.5	8439.57	7482.83	2164.82	2650.58	2251.43	2261.23	3873.41	2740.28	3089.25
M438T195_2	2.94232	3.22336e-07	0.0021645	3.83052e-06	0.00527843	1	1	1	1.92227	H39_1D3HS:H39_1D3CK	0.201983	up	1088.48	1210.85	1281.22	930.621	1256.32	1366.23	2802.43	2885.66	3858.03	3693.18	3499.18	4251.2	2305.17	1675.05	1797.25	2475.57	1592.4	2170.37	2635.89	1455.35	3019.23	3089.49	2782.42	1644.02	2689.87	1811.51	2370.3	2592.48	1524.95	2339.34	3344.26	3933.96	4194.6	3113.41	3963.5	4070.07	2855.22
M439T217	3.01919	6.6172e-10	0.0021645	3.62782e-08	0.00527843	1	1	1	1.76814	H39_1D3HS:H39_1D3CK	0.080702	up	3109.38	3356.66	3381.1	2840.02	3348.78	3402.43	8796.35	9326.44	11203.1	10333.3	9785.52	9243.44	4131.49	3909.89	4041.44	3742.99	3803.18	4661.63	11001.1	10318.5	10180.4	9541.38	9106.28	9523.75	1737.84	1578.25	1438.21	1724.37	1500.37	1850.36	2731.73	2528.4	2327.36	2504.29	2662.34	2749.76	1802.32
M439T265	2.21426	1.78801e-05	0.0021645	0.000102984	0.00527843	1	1	1	1.13356	H39_1D3HS:H39_1D3CK	0.169922	up	1417.25	885.327	1078.65	1507.73	1311.93	1222.83	2631.87	2499.96	2300.78	3050.06	3437.35	2517.99	839.323	948.297	1115.38	1157.56	1325.28	982.619	3893.23	4319.85	5078.79	3568.42	6640.06	6019.82	855.163	821.616	1481.21	1305.63	954.569	1196.39	4876.64	4103.24	4601.56	4935.28	5592.29	4948.81	556.752
M439T443	0.270984	1.09589e-07	0.0021645	1.65339e-06	0.00527843	1	1	1	1.73413	H39_1D3HS:H39_1D3CK	0.127066	down	1840.61	1704.74	1578.53	1238.01	1920.57	1608.22	363.669	489.124	416.119	415.991	598.106	397.206	1240.74	1284.08	1773.53	1341.42	1583.17	1293.87	309.546	499.315	398.404	383.588	271.693	231.688	3304.28	3228.41	2951.56	2774.61	2474.88	3302.11	524.009	530.686	577.824	553.101	628.694	579.471	3664.17
M439T54	2.61919	8.19496e-11	0.0021645	8.36592e-09	0.00527843	1	1	1	1.81629	H39_1D3HS:H39_1D3CK	0.0596588	up	31081.8	26387.4	27482.9	29656.8	29564.2	29128.2	79319.5	77020.7	76687.9	75142.5	69636.3	76101.1	51665.3	50818.5	47764.3	44618.8	42846.6	41265.2	81596.6	81398.2	78667.6	70209.6	68100.8	64423.3	129662	118309	113901	103149	128666	130281	107877	110038	115547	122841	112486	113009	114585
M440T217	2.56508	0.00313047	0.0021645	0.00748606	0.00527843	1	1	1	1.80113	H39_1D3HS:H39_1D3CK	0.126454	up	525.432	887.693	1657.73	767.623	403.988	857.45	2057.66	2019.73	2261.57	2109.24	2244.16	2389.3	1021.15	942.997	762.51	1028.93	428.809	854.729	2387.8	1827.59	2272.74	2373.17	2428.51	2234.36	326.983	700.848	600.431	585.083	368.112	519.903	579.345	1020.31	601.696	626.138	712.348	658.758	785.122
M440T321	0.408823	0.000270369	0.0021645	0.000943345	0.00527843	1	1	1	1.52079	H39_1D3HS:H39_1D3CK	0.159177	down	4551.8	5067.58	4571.66	4033.65	4146.73	3767.83	2470.35	1439.53	1702.4	1260.93	1381.32	2431.79	7737.19	6515.13	6336.07	7322.42	8061.06	8149.51	1373.24	2242.27	2037.71	1857.45	2281.98	1831.09	6802.27	6520.82	6425.29	6508.18	6608.64	7230.57	2164.8	2511.99	2196.73	3282.7	2343.17	2108.52	5993.55
M440T405	0.124275	6.58816e-10	0.0021645	3.62782e-08	0.00527843	1	1	1	2.36848	H39_1D3HS:H39_1D3CK	0.0901289	down	1821.04	1724.03	2086.7	2032.33	1633.77	1512.96	196.051	260.617	241.23	205.777	262.297	177.542	2467.02	2380.17	2831.76	2531.85	2896.91	2471.26	209.007	264.002	160.52	292.607	291.065	200.861	3452.06	3672.69	4000.32	3861.68	3319.61	4045.73	3830.32	3362.13	4159.6	3466.05	3567.25	3368.35	3270.72
M440T54	2.65832	5.93476e-07	0.0021645	6.13259e-06	0.00527843	1	1	1	1.94163	H39_1D3HS:H39_1D3CK	0.0907509	up	4404.29	4074.81	3705.18	3297.16	4484.71	4653.04	11309.8	11543.1	11176	9797.11	10411.2	11208.6	8067.24	8105.38	6995.32	7185.13	6970.58	6326.68	11645.5	10862.8	12424.2	9708.01	10196.7	9418.7	15488.8	15510.8	15406.7	13139.7	17007.6	15596.3	13565.1	14683.7	14826.8	14885.4	13885.8	14310.5	14681.6
M441T168	0.332878	1.39464e-07	0.0021645	1.98048e-06	0.00527843	1	1	1	1.71577	H39_1D3HS:H39_1D3CK	0.155048	down	2981.71	3560.7	4053.33	3519.57	4462.65	4100.93	1135.59	1387.02	1367.42	1315.78	1220.21	1123.28	2866.18	2736.16	2376.74	2449.89	3368.9	2766.35	1225.49	1397.58	1107.66	1095.95	1762.38	1113.84	2766.09	2790.4	2747.4	3662.33	3167.7	3062.59	1824.71	1848.39	2002.05	1977.31	1592.77	1571.12	3171.1
M441T199	0.42448	0.000468421	0.004329	0.00152224	0.00960001	0.972222	0.888889	1	1.44004	H39_1D3HS:H39_1D3CK	0.232223	down	1544.34	1802.52	805.886	1422.39	1505.88	1923.25	795.942	839.84	665.339	596.625	459.651	464.733	1217.52	1152.29	2271.74	902.99	1300.54	1204.81	675.197	482.444	490.955	573.409	543.536	821.086	1771.97	839.768	1091.65	967.748	886.425	1157.33	1113.69	835.458	1898.14	858.583	682.895	774.749	873.983
M441T315_1	4.83388	1.39918e-09	0.0021645	6.32409e-08	0.00527843	1	1	1	2.22351	H39_1D3HS:H39_1D3CK	0.134063	up	904.71	961.888	1129.57	1154.44	1131.73	874.557	4473.81	4819.92	5569.91	4709.39	5404.34	4784.34	2229.1	1974.05	1305.36	1565.11	1342.45	1854.4	7097.84	7493.81	7028.05	6236.63	7948.99	7828.88	2571.48	1742.02	1659.09	1552.03	2511.39	1822.44	5360.06	5406.77	5121.07	5469.41	4254.05	5421.74	1395.84
M441T331	2.76899	0.000624802	0.0021645	0.00193385	0.00527843	1	1	1	2.01703	H39_1D3HS:H39_1D3CK	0.222814	up	908.545	947.749	465.418	844.505	397.176	414.906	1544.21	1738.31	2351.98	1310.09	2336.28	1735	1355.43	1623.13	1675.85	789.723	1430.88	1490.57	2091.74	1529.27	2329.67	2340.34	1350.87	1914.34	1305.88	1482.19	1139.59	1177.91	1200.94	1365.38	821.889	900.08	925.037	832.821	328.364	887.957	915.481
M441T405	0.236809	9.38927e-09	0.0021645	2.4599e-07	0.00527843	1	1	1	1.79228	H39_1D3HS:H39_1D3CK	0.140606	down	734.682	486.746	610.007	619.268	641.42	549.69	168.934	147.548	110.219	154.817	148.9	131.997	860.505	966.82	1047.8	1032.13	797.444	1030.97	178.92	150.477	76.6466	280.658	138.311	74.14	1153.91	1211.94	1380.92	1169.44	1115.39	1169.64	1178.07	1256.29	1343.36	931.572	1171.91	1368.41	1070.15
M441T55	2.92306	0.00767921	0.0021645	0.0164562	0.00527843	1	1	1	1.99128	H39_1D3HS:H39_1D3CK	0.209071	up	2607.61	2531.25	1270.41	896.202	1826.78	396.349	5213.15	4163.77	4390.53	4416.73	4186.94	5481.54	3634.6	1775.55	3230.52	3336.38	2538.97	2759.52	5833.87	4244.21	6518.58	5543.73	5435.62	321.614	5169.94	4529.57	4988.04	4317.33	5329.67	5770.08	5916.11	5871.66	4687.86	5279.25	6481.93	6080.18	4534.51
M443T195	3.65112	1.2369e-09	0.0021645	5.76667e-08	0.00527843	1	1	1	2.3862	H39_1D3HS:H39_1D3CK	0.1052	up	2249.43	2919.79	2367.63	2298.43	2225.73	2201.23	10440.1	8370.93	9076.1	8349.1	7996.14	7840.82	3209.14	3227.31	3396.66	4205.66	4001.53	3073.31	4575.44	4417.72	5604.33	5734.08	4721.31	5046.9	5688.11	4557.04	4607.41	4849.14	5028.14	4962.29	8254.36	8785.46	7475.55	6905.41	8916.66	9887.64	8731.79
M443T199	0.407702	0.00092846	0.0021645	0.00269085	0.00527843	1	1	1	1.18457	H39_1D3HS:H39_1D3CK	0.231716	down	995.168	579.875	520.909	782.008	1003.35	808.12	234.958	222.966	199.725	452.99	302.322	498.926	781.042	1255.35	961.37	987.241	1114.65	795.611	136.885	219.991	373.162	267.815	232.367	241.018	984.207	1004.06	977.452	1119.28	1221.32	1115.04	634.789	979.3	807.305	670.875	1017.89	1055.36	438.752
M443T342	4.20964	1.2429e-12	0.0021645	5.86742e-10	0.00527843	1	1	1	1.99281	H39_1D3HS:H39_1D3CK	0.0981672	up	8795.81	8207.01	9019.19	8874.17	9067.33	8773.36	34553.4	36959.2	38472.2	39893.3	35660.6	36464.8	6494.51	7093.76	7424.18	7743.86	5875.49	8241.87	24451.2	23379.4	24349.8	26431.5	27850.1	24494	6694.45	6458.87	6227.07	6542.39	7709.09	7295.58	8303.42	9168.63	8457.47	7495.12	8142.33	7219.02	2219.64
M443T46	0.406769	6.73327e-10	0.0021645	3.64961e-08	0.00527843	1	1	1	1.46508	H39_1D3HS:H39_1D3CK	0.0350651	down	2761.14	2296.76	2605.06	2510.21	2491.37	2580.16	902.704	1082.1	1000.77	1086.03	1066.86	1062.61	2576.42	2782.04	2748.82	2849.04	2420.14	3067.3	1263.43	1104.79	1055.09	1157.25	1062.1	1275.5	1813.95	1854.65	1696.2	2068.73	2161.82	1795.97	1712.05	1869.38	1771.75	1941.07	1920.67	1798.54	2548.52
M444T299	0.356113	4.36564e-06	0.0021645	3.19913e-05	0.00527843	1	1	1	1.44913	H39_1D3HS:H39_1D3CK	0.110313	down	5462.75	5033.82	5268.4	5425.56	5236.36	5525.82	1965.78	1604.69	1541.7	2073.29	2048.71	2144.62	13808.2	13033	14037.5	13695	14802.3	13601.4	2192.61	2309.42	2225.17	2174.62	3172.32	2325.81	13076.4	14126	12668	14378.9	14770	12698.5	4790.93	5168.41	4644.47	4529.68	3752.74	5540.24	15555.3
M444T342	4.14156	1.66233e-08	0.0021645	3.85963e-07	0.00527843	1	1	1	1.97447	H39_1D3HS:H39_1D3CK	0.15029	up	2468.43	2442.8	2580.52	2252.99	2121.98	2474	8194.71	11262.8	8949.19	10236.2	9399.23	11350.9	1921.65	1895.29	2321.13	1984.93	1976.54	2189.32	6725.98	6924.71	6537.83	6025.24	7606.41	6728.98	2045.18	2352.99	1918.11	1691.37	2189.4	2241.21	1992.04	2521.57	2113.56	2012.26	1975.18	1901.25	601.676
M444T429	0.0707923	2.11747e-05	0.0021645	0.000118056	0.00527843	1	1	1	2.67123	H39_1D3HS:H39_1D3CK	0.213211	down	707.993	641.525	696.34	562.111	658.537	420.567	51.9704	71.2875	19.8757	66.858	27.0542	23.9705	858	706.759	973.572	898.516	803.665	849.615	141.451	50.2155	29.0687	55.2437	91.7211	47.2458	1021.84	1029.86	1397.39	1362.32	1001.44	981.686	1666.58	1151.5	1323.38	1229.06	1049.65	1211.9	1441.39
M445T228	2.97029	0.000210766	0.0021645	0.000771766	0.00527843	1	1	1	1.8753	H39_1D3HS:H39_1D3CK	0.244884	up	827.573	642.148	678.472	996.413	1756.7	1100.52	1906.06	2074.41	3376.12	3709	3452.12	3309.44	2050.96	1704.51	2817.97	1259.16	3249.33	2446.85	3555.49	2909.59	3963.61	2501.36	4375.05	2744.49	1418.35	1266.49	2795.99	1681.95	3169.88	1773.11	3130.44	2123.42	1918.63	2290.03	3071.92	2606.9	1653.06
M445T299	0.429309	1.888e-05	0.0021645	0.000107253	0.00527843	1	1	1	1.1808	H39_1D3HS:H39_1D3CK	0.12372	down	1498.57	1050.3	1161.99	1537.86	1109.47	1452.37	484.733	436.375	463.989	606.399	751.295	610.345	3428.68	3252.84	3595.59	3435.35	3323.87	3305.46	617.583	831.25	804.998	938.152	668.79	710.565	3114.14	3733.85	3774.55	3480.1	4602.61	3399.25	1405.15	1471.39	1534.58	1576.56	1254.54	1330.23	3431
M445T440	0.391152	0.000411737	0.0021645	0.00136653	0.00527843	1	1	1	1.39891	H39_1D3HS:H39_1D3CK	0.151856	down	1128.67	1602.87	1576.07	702.22	1339.21	1310.98	513.02	475.942	412.646	553.406	521.34	519.876	1200	1713.04	1327.5	2239.66	1524.33	1697.54	289.088	528.198	486.153	383.387	364.925	285.362	1867.12	2228.36	2142.05	1807.16	2280.79	2466.71	2116.66	1918.73	2394.27	2455.8	2824.52	2185.99	1390.64
M446T113	0.392259	1.58517e-05	0.0021645	9.31129e-05	0.00527843	1	1	1	1.55327	H39_1D3HS:H39_1D3CK	0.0720982	down	3803.67	3390.19	2626.96	2889.19	2926.1	2301.3	1043.47	997.593	866.196	1164.14	1323.25	1641.46	3185.91	3100.7	2880.78	3289.24	3271.17	3609.63	1608	1414.66	1545.84	1337.66	1276.65	1713.65	3367.45	3409.78	5045.03	2938.57	5787.22	2953.09	6526.21	5050.51	4520.94	4222.45	4198.76	3986.99	2687.01
M446T263	0.469518	0.0141091	0.0021645	0.0277727	0.00527843	1	1	1	1.35588	H39_1D3HS:H39_1D3CK	0.228674	down	2364.79	2369.64	2543.32	2277.51	2236.14	2050.22	1164.85	1486.74	1374.25	1425.13	706.415	341.503	3052.79	3011.58	4224.81	4610.37	2839.6	3809.47	1630.15	1031.8	1611.81	781.484	1637.39	1759.87	2043.41	1186.67	1379.67	960.788	1412.01	1395.29	4215.67	5399.92	4309.56	5981.72	5209.33	5398.17	2282.18
M446T58	0.357646	0.000236108	0.0021645	0.000845734	0.00527843	1	1	1	1.78747	H39_1D3HS:H39_1D3CK	0.0952814	down	3406.94	3545.18	3779.18	3261.08	3864.47	3093.43	1634.12	1599.44	975.299	951.111	812.64	1520.17	3870.84	3457.45	3968.9	3558.65	4138.94	4694.95	1318.81	2139.87	1719.29	1760.96	929.944	1865.01	3424.87	3650.67	3511.43	2627.96	3710.26	4107.78	1576.12	1913.73	1786.62	1761.51	1326.16	1816.77	4584.76
M447T162	0.455155	7.38461e-09	0.0021645	2.07224e-07	0.00527843	1	1	1	1.58463	H39_1D3HS:H39_1D3CK	0.237209	down	5940.19	6407.29	6108.79	6027.6	5953.65	5909.49	2542.63	2700.27	2864.74	2919.98	2910.78	2605.11	6338.4	5690.74	4947.79	6665.18	5756.24	6119.05	3022.05	3290.88	2652.28	3438.96	3752.64	3696.12	5076.53	8830.29	6111.68	6592.68	6248.06	5620.33	2334.61	3071.7	2423.12	2533.32	2482.13	3084.54	4441.97
M447T191	4.96491	0.000476237	0.0021645	0.00154172	0.00527843	1	1	1	2.22007	H39_1D3HS:H39_1D3CK	0.0803824	up	1551.83	2779.03	3162.23	7692.37	2329.7	2580.93	17057.7	15798.6	16000.3	17177	17212.1	16529.4	3719.44	4497.45	3484.79	1376.9	4261.11	2425.18	37117	36849.9	31765.2	39556.2	37342.5	34857.1	2761.79	2617.14	2351.65	2437.77	3016.98	2790.81	5422.44	4775.26	4214.25	4230.83	4305.76	4183.05	2183.71
M447T284	2.15037	1.2928e-05	0.0021645	7.85092e-05	0.00527843	1	1	1	1.31636	H39_1D3HS:H39_1D3CK	0.288061	up	1015.01	775.941	897.368	846.456	1275.72	1063.29	1921.55	2117.01	1616.51	2328.78	2448.75	2198.23	770.353	711.072	585.677	696.613	633.583	729.635	1363.11	1455.33	1680.47	1578.94	1553.38	1755.11	685.262	851.3	763.554	700.13	685.948	551.605	2041.4	821.988	1282.73	862.514	743.642	807.282	501.314
M447T371	2.14157	5.40943e-07	0.0021645	5.74989e-06	0.00527843	1	1	1	1.34913	H39_1D3HS:H39_1D3CK	0.196341	up	4761.92	4579.33	3559.71	5011.41	4672.38	4741.79	8832.7	9983.25	8203.05	9849.63	10754.3	10898.7	5334.14	10147.8	11985.7	4459.96	10299.2	6086.5	10681.6	10018.9	11721.8	10692.9	9678.96	10201	7809.19	10430.8	4914.11	11453.8	11418.7	7411.39	4693.86	6988.19	5326.62	4297.79	4252.81	4700.64	10449
M447T420	0.144301	8.07727e-07	0.0021645	7.94444e-06	0.00527843	1	1	1	2.20154	H39_1D3HS:H39_1D3CK	0.0739696	down	1513.46	1177.31	1429.66	1439.01	1383.34	1281.1	153.675	209.994	142.954	275.965	188.416	215.709	1723.07	1968.65	2234.55	1669.87	1989.8	1891.48	108.489	244.75	176.268	189.897	264.203	267.859	1631.48	1975.91	2134.78	1756.64	1906.41	1833.3	3025.29	2958.31	2849.21	2980	3112.85	2925.96	1808.17
M448T371	2.40083	1.23994e-05	0.0021645	7.60009e-05	0.00527843	1	1	1	1.41118	H39_1D3HS:H39_1D3CK	0.201441	up	926.322	771.077	880.617	1319.56	915.75	1212.85	2138.43	2636.61	3141.27	2112.14	2385.88	2053.47	1959.59	1728.36	1251.88	2657.61	1490.97	1735.94	2423.99	2435.49	2616.56	3450.7	3090.42	2638.67	1813.72	2533.35	1404.82	1655.03	884.924	1665.86	1108.98	1696.67	1341.8	1752.79	1530.13	1590.21	1141.04
M449T163	0.226724	3.69326e-06	0.0021645	2.77032e-05	0.00527843	1	1	1	1.95783	H39_1D3HS:H39_1D3CK	0.100904	down	1941.48	2025.57	1942.82	2142.64	1981.73	1962.49	487.796	382.822	498.917	430.883	575.774	343.761	999.349	1082.64	1055.13	1198.16	956.726	1092.3	314.406	584.553	357.168	394.912	410.245	320.579	1220.67	1508.75	1010.95	1245.73	1223.21	1360	75.8816	46.6299	125.048	96.0815	71.4773	97.0616	922.675
M449T223	4.03162	3.32509e-06	0.0021645	2.55355e-05	0.00527843	1	1	1	1.90348	H39_1D3HS:H39_1D3CK	0.0456821	up	2110.39	2211.21	3066.34	2490.46	3082.16	1839.92	9021.67	9306.16	9763.68	10814.3	10621.3	10142.7	3704.5	3677.54	3384.02	4550.32	3715.68	4545.61	19456	23378.9	20764.3	21144.9	21080.5	22347.1	2597	2798.37	3775.13	3701.84	3207.82	3008.35	7930.94	5976.07	6399.54	6319.22	7242.79	7029.98	2741.14
M449T300	2.02478	6.07382e-05	0.0021645	0.000282064	0.00527843	1	1	1	1.09573	H39_1D3HS:H39_1D3CK	0.124195	up	785.96	646.192	918.633	570.589	677.189	699.719	1708.88	1413.39	1437.01	1174.81	1842.35	1126.62	718.292	440.231	682.206	666.472	473.023	563.253	2022.68	1725.58	2271.58	2008.44	2071.65	2173.88	464.1	807.061	898.763	883.016	676.976	773.83	555.892	509.881	460.968	664.232	709.67	311.812	1191.39
M450T228	3.92974	2.11696e-08	0.0021645	4.67705e-07	0.00527843	1	1	1	1.71117	H39_1D3HS:H39_1D3CK	0.166419	up	2108.62	2313.56	2287.19	2080.73	2538.93	1809.8	8965.14	9365.58	8211.79	8115.68	8337.28	8636.69	3174.95	1905.54	2548.31	3032.66	1856.59	1993.59	8246.85	7420.89	6415.96	7354.42	8078.14	7421.27	759	751.71	1112.86	1371.85	896.116	822.929	1653.19	1572.76	1390.68	1419.78	3020.31	1658.35	937.688
M451T177	0.23761	1.11427e-08	0.0021645	2.81947e-07	0.00527843	1	1	1	2.12785	H39_1D3HS:H39_1D3CK	0.178674	down	1609.54	1812.35	1473.79	1929.19	1351.13	1475.68	360.648	448.18	379.212	366.49	295.793	443.013	1482.95	1204.35	1070.61	1297.49	1433.68	1284.62	219.045	511.176	546.194	582.739	598.039	657.82	1192.64	1294.64	1223.64	1411.68	1861.23	1698.24	1381.07	1098.73	1207.04	1398.61	1326.86	1304.34	1017.36
M451T185	2.08028	4.0986e-06	0.0021645	3.02969e-05	0.00527843	1	1	1	1.31905	H39_1D3HS:H39_1D3CK	0.0951677	up	2234.79	1986.74	2133.64	2749.15	2033.12	1841.32	4221.09	4571.08	4395.8	4660.87	4107.15	5043.4	3393	3770.22	5644.15	3887.65	3512.38	3106.9	6207.88	6620.92	6786.06	6422.33	6160.13	6458.31	2195.56	2122.34	1592.2	2365.95	2339.12	1968.56	4521.18	4697.16	4335.3	4407.55	4006.53	3960	1108.61
M451T195	2.16773	0.00667407	0.025974	0.0145551	0.0462811	0.888889	0.666667	1	1.23892	H39_1D3HS:H39_1D3CK	0.248362	up	971.73	860.118	846.678	747.49	766.381	743.44	1939.3	758.085	1797.66	1672.83	2206.79	2324.91	1162.1	1278.23	1183.46	947.849	452.694	614.611	2044.4	830.742	2443.47	1251.93	2060.67	1700.38	959.821	975.874	964.935	967.049	1010.85	1154.07	1432.83	875.866	1101.93	1640.35	825.487	947.274	2018.67
M451T325	3.66614	7.64753e-05	0.0021645	0.000337918	0.00527843	1	1	1	2.00937	H39_1D3HS:H39_1D3CK	0.245354	up	622.146	397.591	1268.24	564.291	752.004	736.022	2861.8	1742.97	2686.34	2586.75	3322.85	2711.42	1000.99	855.287	1200.66	734.126	728.303	1123.09	2170.97	2343.51	2966.69	2335.65	2529.22	3890.84	854.056	1010.95	749.2	929.312	943.414	907.031	727.722	503.961	574.258	516.578	548.588	373.928	478.144
M451T54_1	2.97237	3.17521e-06	0.0021645	2.46078e-05	0.00527843	1	1	1	1.88021	H39_1D3HS:H39_1D3CK	0.193048	up	579.769	1131.94	713.653	814.794	780.398	803.043	2700.64	1713.07	2425.34	2294.09	2368.65	2835.72	1881.88	784.564	1449.74	948.908	715.45	1623.65	1876.73	2106.64	1395.12	2217.38	1589.36	1840.28	2321.87	3372.04	2747.22	3032.27	3465.88	3077.94	3293.88	3825.28	4479.03	4190.85	4095.46	4734.21	2375.81
M453T150	0.30657	4.24199e-08	0.0021645	8.07291e-07	0.00527843	1	1	1	1.62658	H39_1D3HS:H39_1D3CK	0.0617342	down	1332.66	1586.21	1845.91	2008.09	1738.33	1749.87	492.907	451.972	546.229	604.203	501.246	549.18	1870.94	1900.36	2058.39	2409.59	1547.5	1670.25	512.856	459.149	478.118	519.209	504.256	502.842	1234.93	1609.22	1459.6	1775.86	1497.59	1374.73	2013.1	2450.79	2482.13	2220.9	2486.08	2325.68	2112.26
M454T310	0.484608	0.00212441	0.0021645	0.00539625	0.00527843	1	1	1	1.34876	H39_1D3HS:H39_1D3CK	0.174609	down	3116.82	2683.79	2868.93	3291.25	2890.71	2699.72	1167.71	980.19	1040.3	1175.49	2207.6	1934.18	3214.21	3323.68	3688.67	3882.47	3196.83	3794.26	1771.65	1733.48	2073.56	1852.9	1789.85	1698.67	1166.23	1147.18	955.791	1363.58	1113.74	1409.91	1596.46	1611.19	778.492	1149.5	1488.91	1678.66	870.824
M455T113	0.392184	0.000276377	0.0021645	0.000960344	0.00527843	1	1	1	1.44842	H39_1D3HS:H39_1D3CK	0.168399	down	3292.16	3207.56	3871.56	5918.24	5685.94	2935.26	1139.39	1498.44	1313.82	2277.28	2191.43	1349.22	3916.59	4033.63	6601.46	7196.47	3742.65	4361.96	1459.29	1300.79	1453.07	1346.64	1862.16	1858	2735.96	2694.96	2930.33	4525.69	3244.31	2763.36	5789.33	4282.97	5138.79	5320.77	4386.6	5769.51	3234.9
M455T177	0.303719	1.34616e-05	0.0021645	8.13329e-05	0.00527843	1	1	1	1.8247	H39_1D3HS:H39_1D3CK	0.172706	down	2533.49	4131.81	4973.45	5259.41	4922.71	4948.24	1649.61	1414.11	1258.97	1288.13	875.856	1643.61	3616.45	4797.59	3784.35	2284.93	4517.23	5621.6	723.949	862.334	927.331	896.41	952.855	967.726	4026.62	4509.18	2024.73	4568.36	3232.53	4474.38	3809.85	4554.42	4090.96	5134.38	3763.81	4091.09	2817.85
M455T206	0.373964	0.00214828	0.0021645	0.00544754	0.00527843	1	1	1	1.17886	H39_1D3HS:H39_1D3CK	0.295396	down	32150	15968.4	38036.5	39573.6	37105.2	17469.3	10857.8	12266	10853.6	12357.2	9291.63	11800.6	12891.3	10880	13453.9	10130.7	18759	10758.1	9184.28	18560.9	11415.5	9451.99	10791.3	10640.6	1595.53	1975.44	2117.99	1382.03	1541.08	1884.45	3289.73	2235.02	1765.24	1309.03	1694.44	1873.39	2181.34
M455T238	0.486009	0.00507257	0.0021645	0.01142	0.00527843	1	1	1	1.40736	H39_1D3HS:H39_1D3CK	0.19048	down	896.201	765.397	870.917	870.305	820.745	843.05	221.407	351.157	269.416	429.799	661.285	529.355	1042.68	1302.83	1215.49	1622.66	1138.76	1368.5	432.319	740.721	275.248	640.141	509.176	649.67	858.553	967.802	1018.21	1044	1161.51	955.573	499.191	406.148	424.056	581.589	521.942	492.008	1247.26
M455T51	2.21175	2.28413e-05	0.0021645	0.000124879	0.00527843	1	1	1	1.50596	H39_1D3HS:H39_1D3CK	0.180981	up	459.087	541.304	540.635	560.392	546.458	338.294	862.06	1275.6	982.769	971.572	1318.08	1194.57	629.024	505.034	661.261	461.089	480.217	660.966	1056.71	1211.35	1219.76	1012.79	1031.99	1254.95	1028.48	1182.3	1111.93	1031.54	1009.58	1088.71	1275.28	1140.47	1171.83	1401.14	1134.3	1363.5	821.114
M455T70	0.139676	1.17413e-05	0.0021645	7.26442e-05	0.00527843	1	1	1	2.13229	H39_1D3HS:H39_1D3CK	0.131091	down	2081.37	2383.57	1740.85	1535.09	1363.38	1949.52	283.633	296.073	453.065	170.842	196.29	144.039	2173.37	2596.5	2485.71	1913.4	2581.75	1725.2	193.802	223.625	272.673	184.732	66.8474	45.3164	1322.77	986.052	1155.78	907.422	552.305	1061.78	1345.42	1394.59	1534.2	879.093	1113.58	895.359	1311.82
M455T97	0.193408	0.0223525	0.0151515	0.0411533	0.0288371	0.916667	0.722222	1	2.13941	H39_1D3HS:H39_1D3CK	0.136984	down	603.231	288.288	1148.6	2751.9	1107.33	1518.48	7.46013	29.888	54.8267	533.287	487.284	321.919	228.926	217.957	1101.07	2629.29	297.993	3074.24	2.99824	120.043	114.446	229.058	373.477	476.795	367.098	490.756	96.5262	1730.12	2775.8	543.938	891.421	1025.26	539.218	1116.8	700.886	2516.99	743.796
M456T112	0.473435	0.000741803	0.0021645	0.00222051	0.00527843	1	1	1	1.2682	H39_1D3HS:H39_1D3CK	0.168404	down	1176.13	1081.31	1010.26	1853.29	1107.62	796.851	446.471	563.148	555.847	572.367	630.066	558.199	1115.99	1219.68	1116.93	1054.66	1008.92	2119.84	581.845	549.449	708.432	543.404	484.7	511.029	811.836	899.539	1279.67	762.181	895.603	815.936	1245.7	983.628	1030.04	1419.55	1251.55	1297.43	972.296
M456T217_1	3.05126	2.48236e-05	0.0021645	0.000134121	0.00527843	1	1	1	2.02491	H39_1D3HS:H39_1D3CK	0.297157	up	578.646	352.972	670.148	464.188	452.704	664.788	1566.14	1601.18	1682.93	1646.17	1869.35	1347.74	414.191	789.024	579.92	398.746	553.374	471.332	915.294	1435.32	1403.62	1589.64	1534.39	1406.61	458.281	509.812	522.749	492.26	339.049	580.315	424.415	502.208	574.563	354.474	354.975	602.477	441.925
M456T318	2.8273	0.00497915	0.0021645	0.0112439	0.00527843	1	1	1	1.77716	H39_1D3HS:H39_1D3CK	0.251236	up	2732.66	1123.6	606.651	2271.54	1690.39	3201.73	6156.1	4126.78	5346.35	5016.11	5681.23	6545.23	4090.94	3630.35	3443.87	2038.13	4483.65	1099.57	4536.35	6108.12	5812.03	5605.66	2920.39	6054.3	2438.1	1952.54	1743.6	594.05	1950.87	1881.96	3647	1581.92	1729.42	1478.27	1167.44	2223.77	1936.69
M456T360	0.306947	0.00036258	0.0021645	0.00121772	0.00527843	1	1	1	1.68492	H39_1D3HS:H39_1D3CK	0.167719	down	1702.24	1291.81	1913.05	971.359	1933.91	2739.42	314.341	326.819	720.196	847.751	417.709	612.026	4054.13	2136.28	1637.55	3020.37	4302.77	2835.69	378.903	382.231	240.047	702.251	266.676	701.115	2162.39	3204.6	1869.14	3621.06	2373.48	3293.25	1531.03	967.875	1204.37	860.608	782.494	2008.6	3035.73
M456T64_1	4.27393	7.0881e-08	0.0021645	1.18891e-06	0.00527843	1	1	1	2.32858	H39_1D3HS:H39_1D3CK	0.120586	up	862.21	1077.42	987.449	1090	824.27	870.058	4059.36	4097.25	4254.95	3940.05	4266.58	3791.99	2600.02	2156.03	2193.7	2568.28	1691.65	2148.16	4561.27	4359.68	3862.72	3932.1	3634.78	3427.72	999.172	1345.32	1056.37	746.879	705.584	995.663	829.34	1032.39	1510.26	758.997	1109.99	1201.68	1078.27
M457T176	0.23427	1.93806e-06	0.0021645	1.62539e-05	0.00527843	1	1	1	1.92929	H39_1D3HS:H39_1D3CK	0.206797	down	1290.12	1887.15	1732.57	2138.48	1417.58	1917.62	441.443	339.409	306.717	626.733	309.335	408.907	1457.2	1405.36	1227.97	1154.58	1325.49	1317.12	489.639	698.824	519.854	550.457	573.046	470.568	1264.67	1206.35	1389.61	1107.74	1297.61	1403.95	2364.91	2234.41	3137.6	3814.49	3642.06	2830.35	1653.75
M457T216	2.46407	1.02863e-05	0.0021645	6.56308e-05	0.00527843	1	1	1	1.60638	H39_1D3HS:H39_1D3CK	0.188206	up	1038.24	1010.82	1346.51	1583.96	1310.76	1659.85	3025.58	4205.09	3280.6	2552.9	3404.74	3120.81	1783.07	2060.47	2265.85	1991.87	2828.5	2184.31	3868.91	3099.26	3424.77	3389.26	4147.39	2673.85	2104.22	1053.65	1486.13	1288.69	1716.07	1334.08	4767.48	5413.61	6280.32	5588.68	5885.29	5684.68	1069.75
M457T51	2.07016	0.000763488	0.0021645	0.00226484	0.00527843	1	1	1	1.47182	H39_1D3HS:H39_1D3CK	0.162811	up	497.283	386.261	483.346	836.929	569.969	714.909	1202.34	1358.32	1119.59	1224.83	1257.01	1060.06	488.469	645.399	652.016	712.978	781.816	871.614	998.835	1072	1141.75	1064.36	1174.65	1132.03	1233.21	1232.45	1146.43	935.588	1279.55	1148.12	1579.99	1271.12	1563.23	1451	1876.25	1702.87	799.684
M459T172	0.47302	7.93368e-05	0.0021645	0.000347708	0.00527843	1	1	1	1.23512	H39_1D3HS:H39_1D3CK	0.138222	down	4131.05	5318.85	3845.25	3428.5	2807.97	4328.27	1428.28	1983.84	1649.62	1909.41	2011.74	2303.33	2931.13	3611.11	3751.55	4041.69	3394.06	4803.78	1339.6	2572.92	3897.9	3787.05	2096.72	2036.4	2331.58	2580.47	2220.1	2623.2	2737.88	2217.44	1493.83	1202.3	1707.19	1005.06	1627.06	1168.58	2016.21
M459T179_2	0.413444	4.08995e-07	0.0021645	4.63033e-06	0.00527843	1	1	1	1.35881	H39_1D3HS:H39_1D3CK	0.0758755	down	17901.8	15700	15188.1	17400	18895.4	16662	8463.65	5964.61	6730.36	6537.49	7859.73	6510.87	21318.5	19735.6	22344.5	24882.1	17312.8	22610.7	7089.25	7044.88	6751.56	6062.38	7555.66	7624.2	8733.82	10918.7	7944.04	9813.41	11541.1	9316.41	9510.52	8957.69	9353.13	7908.77	9676.71	7858.32	10565.1
M459T184_2	0.234531	6.78023e-10	0.0021645	3.64961e-08	0.00527843	1	1	1	1.9713	H39_1D3HS:H39_1D3CK	0.0582092	down	17006.8	16535.1	20573.2	16906.5	18581.4	15248.1	3545.64	4517.32	3784.19	4548.45	3698.02	4497.15	16331.2	15627	15305	18781.4	15544.3	16609.3	4414.81	4615.18	4234.79	4893.58	4247.48	4155.81	13035.5	15605.6	13178.2	13197.1	16917.6	13588.9	17574.9	14818.8	17187.4	16027.9	16848	14919.3	14364.8
M459T195	2.75039	0.00111028	0.0021645	0.00311267	0.00527843	1	1	1	1.71191	H39_1D3HS:H39_1D3CK	0.19338	up	854.61	946.06	632.083	1066.26	1066.42	863.428	3371.23	3672.68	2670.43	2167.23	1247.98	1801.94	1200.11	1227.93	1125.57	1133.07	1273.92	996.412	1992.12	1616	955.094	1430.3	1690	1004	1365.54	1656.77	1422.78	1478.72	1630.47	1228.42	2060.8	2270.12	1454.29	2258.1	1723.55	2071.37	2703.94
M459T46	0.182206	2.54885e-09	0.0021645	9.55173e-08	0.00527843	1	1	1	2.08844	H39_1D3HS:H39_1D3CK	0.0620322	down	1726.35	2153.98	2485.3	1680.51	1833.7	2002.94	396.376	393.872	290.194	428.291	313.907	342.466	1861.97	2274.31	1946.21	2209.39	2438.95	2370.09	415.476	364.819	389.267	371.479	409.299	477.243	664.008	1271.45	907.485	1010.69	962.715	946.058	1234.74	1355.79	1357.48	1255.72	1443.04	1164.9	1271.62
M459T57	2.42405	0.000136041	0.0021645	0.00053988	0.00527843	1	1	1	1.51374	H39_1D3HS:H39_1D3CK	0.261301	up	1240.71	715.543	946.463	845.024	1431.89	798.861	2888.51	2636.57	2772.6	1734.38	1709.45	2750.66	1218.82	1678.63	1744.21	3015.01	3316.09	1226.07	2911.03	2920.97	2824.56	2785.51	2942.99	3163.96	2719.57	1430.75	1185.89	462.307	434.927	635.751	1480.49	429.077	1168.21	1830.75	1178	1630.33	647.203
M460T184	0.24898	1.62975e-12	0.0021645	6.38923e-10	0.00527843	1	1	1	1.9474	H39_1D3HS:H39_1D3CK	0.0946855	down	4280	4255.73	4461.47	4181.91	4550.72	3904.2	1112.02	1135.23	1010.86	1090.53	970.283	1063.44	3705.06	3450.52	4034.07	4171.68	3841.83	4605.88	1121.41	1108.5	1163.85	1371.28	1192.16	1198.89	2787.8	3679.08	3323.12	3276.13	3506.39	3290.09	4259.21	3745.89	3952.82	4040.53	3846.7	3473.36	3260.46
M461T158	0.440114	7.63007e-06	0.0021645	5.13966e-05	0.00527843	1	1	1	1.53268	H39_1D3HS:H39_1D3CK	0.0437787	down	20747.8	19235.3	21343.8	20938	19311.8	18998.5	10001.4	7596.03	7882.36	8534.13	8172.66	10880.2	25189.3	24116.9	24571	26493.5	23557.8	28538.5	10095.2	10352.5	15217.7	10544.5	13545.1	13664.4	14771.9	15756.6	15789.8	16340.5	18207.3	15544.8	10942.2	10673	12423.8	11530.3	10837.3	11848.9	18069
M461T184	0.300447	3.31405e-05	0.0021645	0.00017063	0.00527843	1	1	1	1.63617	H39_1D3HS:H39_1D3CK	0.210409	down	808.407	859.52	826.902	728.905	684.419	846.38	180.281	176.686	283.177	315.946	189.263	283.133	791.541	954.657	868.293	650.647	757.194	916.541	211.57	341.98	125.879	83.5768	167.117	214.321	594.153	661.624	704.824	836.87	860.399	587.946	626.857	670.804	758.135	1195.78	1100.57	611.803	774.818
M461T414	0.297804	2.32154e-06	0.0021645	1.9065e-05	0.00527843	1	1	1	1.49883	H39_1D3HS:H39_1D3CK	0.147331	down	1235.76	1462.83	1983.85	2090.12	1609.14	2208.98	532.784	393.035	515.492	579.562	497.877	635.196	1346.61	1176.27	1402.91	1088.88	1462.6	1767.73	317.188	415.357	469.173	418.813	284.698	438.895	3582.16	4477.72	3036.55	2987.76	3117.88	3410.33	589.161	675.872	791.017	663.006	532.592	1030.49	5238.46
M461T70	0.349372	0.000124423	0.0021645	0.000500483	0.00527843	1	1	1	1.58519	H39_1D3HS:H39_1D3CK	0.104511	down	3818.69	4005.67	3529.26	3396.16	2291.13	3487.07	1057.32	1728.06	1695.31	815.478	824.044	1051.68	3800.06	3667.95	4894.91	4208.34	4922.47	4293.47	1290.32	1295.09	892.279	1446.19	1232.79	705.608	3301.89	3641.19	4313.55	3062.88	2842.61	2847.99	4684.93	4949.04	5272.68	4624.81	4901.84	4576.81	3478.5
M461T97	0.429802	0.0107461	0.0151515	0.0218802	0.0288371	0.916667	0.75	1	1.1729	H39_1D3HS:H39_1D3CK	0.152516	down	1596.66	1890.15	2843.55	6295.34	3215.89	2643.25	1315.6	642.185	975.844	1908.39	1656.31	1446.5	1860.7	1702.46	2463.22	4024.76	1292.1	5064.89	978.243	1043.03	1216.24	907.99	1392.03	1863.16	1451.25	2901.77	1187.85	4753.07	7257.91	2490.97	3082.34	3623.03	2432.92	5839.88	3105.29	9144.19	2281.9
M462T158	0.464183	2.40571e-08	0.0021645	5.12382e-07	0.00527843	1	1	1	1.31446	H39_1D3HS:H39_1D3CK	0.107167	down	5214.81	4808.62	4745.87	4909.08	5059.92	4607.85	2364.56	2279.09	2083.74	2357.07	2048.03	2489.49	6650.73	6084.29	5603.65	5684.26	6189.3	6084.05	2367.18	2827.85	2815.73	3441.89	3202.18	2928.92	3697.24	4014.91	3492.23	4008.75	4264.73	3663.42	3159.64	2967.12	2746.65	2612.65	3052.39	1092.74	4410.68
M462T164	0.264843	8.88206e-07	0.0021645	8.53744e-06	0.00527843	1	1	1	2.11343	H39_1D3HS:H39_1D3CK	0.159641	down	2620.81	2582.59	3736.64	3051.34	2915.89	2494.59	689.807	558.658	785.837	882.58	1041.74	650.146	1878.58	2026.81	4703.02	1900.2	2272.01	1681.81	960.603	671.161	731.506	922.849	613.331	745.812	1533.89	1872.49	1349.78	1669.88	1610.06	1676.83	578.671	2543.91	401.425	2564.04	348.912	2332.87	1707.29
M462T258	2.69269	0.000116969	0.0021645	0.000476651	0.00527843	1	1	1	1.42702	H39_1D3HS:H39_1D3CK	0.21691	up	241.364	264.774	295.824	335.936	320.829	430.592	511.577	1109.06	1103.97	659.272	858.614	844.85	241.858	251.501	437.93	292.394	223.529	300.86	921.05	974.486	869.944	714.701	1373.25	867.806	280.688	241.898	283.757	298.095	208.865	264.973	443.731	357.05	376.288	596.584	555.031	498.926	140.091
M463T168	0.234016	1.0878e-08	0.0021645	2.77623e-07	0.00527843	1	1	1	2.0657	H39_1D3HS:H39_1D3CK	0.152997	down	7027.62	5825.6	6458.59	6481.12	8571.8	7519.89	1460.18	1552.86	1552.65	1831.53	1698.69	1705.74	4564.77	4937.17	4983.6	4900.25	4638.63	5086.98	1667.52	1738.49	1805.02	1888.16	1495.46	1884.03	3502.62	4032.14	3951.18	3737.72	3676.59	3273.09	882.923	710.474	863.568	844.803	920.726	823.26	3610.13
M463T428	3.53148	1.15914e-05	0.0021645	7.18136e-05	0.00527843	1	1	1	1.88625	H39_1D3HS:H39_1D3CK	0.216937	up	637.645	837.078	736.848	464.628	714.917	733.291	2780.56	3146.08	3077.77	1613.59	1775.75	2171.49	1417.97	580.013	645.062	438.546	582.992	373.916	3368.25	2897.35	3047.6	3158.97	1829.71	1247	791.204	1059.6	641.13	774.764	837.181	1238.89	2279.87	825.039	1331.97	2011.82	2384.11	1466.62	1556.6
M464T168	0.249704	5.52554e-06	0.0021645	3.91348e-05	0.00527843	1	1	1	2.0505	H39_1D3HS:H39_1D3CK	0.210482	down	1581.39	1486.99	1601.16	1648.09	1769.9	1682.11	461.005	445.21	389.954	499.564	364.453	279.33	949.585	1160.14	1040.54	995.14	1052.16	1127.44	421.826	423.746	556.6	442.702	363.745	411.25	942.137	1106.21	786.849	994.008	871.966	905.922	290.895	323.272	227.6	200.472	257.378	283.982	654.881
M464T191	8.94766	1.38917e-07	0.0021645	1.98048e-06	0.00527843	1	1	1	2.67802	H39_1D3HS:H39_1D3CK	0.0756986	up	1846.66	1653.95	1896.5	1688.77	1138.23	1653.32	16168.6	15403.1	14492.8	13865.5	14195.6	14254.1	2145.42	1731.23	1923.45	2059.45	2056.43	2215.13	19853.8	22558.6	21578.8	23642.9	21615.9	21427.3	1323.44	1013.43	1413.65	1321.56	1567.65	1292.3	4410.68	2117.26	2518.56	2108.4	2752.83	5019.57	1238.9
M465T267	3.33957	8.73317e-06	0.0021645	5.75825e-05	0.00527843	1	1	1	1.41355	H39_1D3HS:H39_1D3CK	0.0345394	up	79071.3	139586	99257.6	123020	92065.2	145490	430500	400913	241588	296655	457857	438352	148551	162945	155767	129337	165482	128503	593912	845231	858262	619946	922594	962011	170503	304080	165125	159362	318897	298560	584333	562801	560610	584895	554688	629931	80610.1
M465T292	3.14617	2.06006e-08	0.0021645	4.58557e-07	0.00527843	1	1	1	1.38476	H39_1D3HS:H39_1D3CK	0.0544568	up	27169.5	30909.7	35565.1	28542.2	33922	36403	99679.8	88656.5	108947	105394	106624	96371.9	24251.3	25210.1	25833.5	24828.4	24804.5	26719.7	192439	203757	203557	211001	204959	207661	62156.3	63231.6	62430.8	60424.5	61775.1	59695.7	148460	169275	176943	156897	181224	171674	14784.8
M466T267	3.10681	5.79506e-05	0.0021645	0.00027146	0.00527843	1	1	1	1.32613	H39_1D3HS:H39_1D3CK	0.200302	up	38470.8	30394.4	21230.8	26068.5	19231.7	17881.5	86055.8	54086	50727.5	97981.2	94328.4	93025.5	11705.5	16797.3	20024.5	29344.3	37229.9	15804.9	165702	174572	173218	182065	127741	243650	30747.2	64495.9	34326.7	38571.6	63137.9	61615.6	71319.7	118546	115271	120670	114501	124632	11005.9
M466T292	2.53964	0.00285573	0.0151515	0.00695835	0.0288371	0.916667	0.722222	1	1.06219	H39_1D3HS:H39_1D3CK	0.215994	up	6711.54	6942.2	7826.08	6774.51	9005.04	8178.18	21886.9	20336.7	23808.3	7767.71	21054.7	20540.5	5284	6634.13	5926.14	5904.15	6206.4	6170.38	39208.3	46719.2	44654.9	45631.5	46018.5	43037.9	13157.9	12796.5	12758.7	12428.9	13576.6	13234.2	32828.7	35845.9	35293.3	35808.9	37832.1	40082.1	3336.09
M467T304	5.41638	0.000227681	0.0021645	0.00082004	0.00527843	1	1	1	2.02133	H39_1D3HS:H39_1D3CK	0.294248	up	542.079	2200.49	2316.55	1485.79	918.354	1634.82	6135.7	7312.9	7620.84	11806.5	7375.44	9027.37	838.079	626.022	1399.18	1474.68	1128.13	780.493	10327.1	8883.5	15426.6	9989.84	10834.4	10330.9	1110.67	1124.73	664.144	861.651	746.093	1002.09	614.727	1063.25	911.202	949.651	1181.85	959.334	329.624
M469T162	3.0766	8.04658e-05	0.0021645	0.000351615	0.00527843	1	1	1	1.75815	H39_1D3HS:H39_1D3CK	0.159433	up	469.042	732.577	995.936	519.489	842.535	818.826	2298.05	1894.96	2353.97	2520.07	2360.19	2043.38	908.97	915.079	880.059	1011.57	1037.06	1279.17	4500.55	4126.2	3675.68	4268.38	4418.71	3398.96	889.227	1156.32	839.703	914.74	866.544	1110.68	1926.7	2295.84	2155.58	2241.46	2626.85	2461.61	1740.22
M469T169	0.477953	0.00156973	0.0021645	0.00416975	0.00527843	1	1	1	1.36353	H39_1D3HS:H39_1D3CK	0.216522	down	1871.85	1320.71	2228.08	2164.74	1966.95	1942.98	1147.21	566.033	781.943	603.965	1195.55	1199.52	1313.51	1429.49	1433.86	1941.98	2019.05	1095.21	669.675	666.404	1300.47	1414.3	1404.3	1313.41	1384.69	1302.51	1920.37	1594.91	1065.73	1711.08	1998.32	1632.97	1954.72	1828.38	1267.22	1590.91	998.203
M469T223	0.416578	4.40611e-06	0.0021645	3.22479e-05	0.00527843	1	1	1	1.48923	H39_1D3HS:H39_1D3CK	0.194972	down	1796.61	1648.1	1697.93	2086.23	1622	1894.58	565.656	756.4	710.841	898.104	867.738	677.589	1987.8	2318.83	2297.39	2715.24	2106.51	2214.06	994.018	754.349	544.212	493.739	894.349	897.784	1518.1	1519.19	1491.2	1527.44	1863.67	1972.78	841.633	1317.66	787.801	1396.31	551.345	1267.84	1582.47
M469T229	2.06772	0.0113066	0.025974	0.0228174	0.0462811	0.888889	0.666667	1	1.09177	H39_1D3HS:H39_1D3CK	0.295121	up	1702.79	1197.1	1512.75	1413.21	1508.87	946.137	1296.81	3707.51	2689.71	4119.05	3346.71	1962.67	2024.91	916.98	1315.15	1492.68	832.984	1133.46	4140.96	2925.12	2846.47	5049.99	5873.78	4118.14	1345.96	1174.34	1647.06	1233.85	862.526	813.446	2164.77	2221.31	1147.26	3853.72	1898.37	2667.03	700.735
M469T295	2.15345	0.0271613	0.004329	0.0486432	0.00960001	0.972222	0.888889	1	1.04759	H39_1D3HS:H39_1D3CK	0.161909	up	2276.56	1882.23	2613.09	2152.02	2785.41	1652.08	3153.06	4295.89	2730.77	11519.4	3482.6	3591.3	1712.48	2397.46	1783.16	1639.52	1652.52	2292.39	3988.33	3517.59	3332.78	4526.88	5126.47	4416.03	1465.77	1492.36	1681.84	1543.97	1429.07	1774.97	2373.86	2198.86	1122.47	842.101	906.649	2024.22	833.221
M469T315	4.40322	6.00334e-07	0.0021645	6.17115e-06	0.00527843	1	1	1	2.04429	H39_1D3HS:H39_1D3CK	0.051404	up	2983.32	3192.47	2131.1	2935.84	2698.03	3161.61	12135.5	12565.5	13520	12448.7	12667	11968.8	4113.89	5059.78	4181.71	4379.98	4775.08	5019.69	17925	19336.2	19318.4	17221.1	20084.8	21017	5087.12	4790.84	4517.71	6859.26	4241.6	5071.36	16805.5	15806.6	16514.1	17035.7	15368.1	15011.3	2461.28
M470T222	3.37303	4.34769e-06	0.0021645	3.18992e-05	0.00527843	1	1	1	1.82082	H39_1D3HS:H39_1D3CK	0.152518	up	1410.8	1633.25	1607.78	1808.4	1931.53	960.323	7092.26	4051.19	5230.34	6086.89	4445.53	4638.63	2808.99	2186.51	2025.39	2004.09	2466.26	2712.47	6277.18	6083.78	6816.55	6449.22	6234.17	5768.36	1473.46	1442.72	1069.38	654.193	698.197	1571.17	2056.81	2710.54	2217.35	1208.28	857.353	2146.05	468.358
M470T315	4.13283	9.45402e-05	0.0021645	0.000401271	0.00527843	1	1	1	1.96843	H39_1D3HS:H39_1D3CK	0.156094	up	777.618	1028.51	982.65	426.397	1016.57	1013.08	3529.91	3769.68	3964.12	3137.29	3688.53	3586.47	1109.34	695.051	800.033	1491.93	1243.95	1159.01	4485.42	5505.91	5518.22	5842.02	5558.04	6595.55	1569.99	1216.59	1125.27	1139.8	905.152	1566.15	4940.03	4613.28	4177.55	5230.54	4374.43	4288.81	578.283
M471T111	0.391185	0.000687255	0.0021645	0.00209323	0.00527843	1	1	1	1.57638	H39_1D3HS:H39_1D3CK	0.103812	down	1063.57	1535.19	1911.31	2602.67	1059.31	1604.48	686.508	667.835	635.809	775.444	497.119	561.721	1679.84	1325.24	980.715	2005.54	1085.34	1403.77	856.831	524.934	990.862	902.004	592.452	656.79	961.322	1205.42	1129.25	1169.86	892.045	797.737	1503.48	2044.24	1141.41	1476.2	1283.72	2228.86	1051.07
M471T241	0.354481	2.7814e-05	0.0021645	0.000147173	0.00527843	1	1	1	1.60119	H39_1D3HS:H39_1D3CK	0.29462	down	1928.09	1840.9	2616.6	1461.97	2296.14	1412.08	534.914	694.627	655.466	546.915	596.61	1067.78	1512.19	1656.66	1537.5	1771.3	1674.88	1814.95	651.271	656.179	698.225	783.74	866.855	805.9	1520.34	1062.59	823.456	483.011	868.275	1033.95	2289.09	2510.08	2438.34	2571.87	2511.28	2795.83	413.921
M471T294	2.12886	0.0143929	0.0649351	0.0282342	0.101446	0.833333	0.5	1	1.07861	H39_1D3HS:H39_1D3CK	0.25861	up	1449.43	1422.77	1521.58	1524.72	1610.32	1560.38	1288.71	4777.78	3810.38	3288.93	3560.4	2623.41	1463.33	1644.49	1638.43	1575.35	1606.4	1854.7	4411.75	5535.33	4665.3	2364.6	5150.68	5931.87	3832.45	841.679	2101.61	1819.35	1782.21	1271.65	688.929	1522.7	2866.26	3344.59	2107.1	3191.34	1332.22
M472T188	0.388154	5.10483e-07	0.0021645	5.51563e-06	0.00527843	1	1	1	1.72098	H39_1D3HS:H39_1D3CK	0.109388	down	11968	11984.6	11678.9	11766.7	12828.2	12418.3	4136.29	4759.01	4196.8	4881.76	4764.83	5458.61	12856.8	13566.2	12941.7	15379.1	12973.7	14882.2	5713.56	5346.38	5373.5	5751.17	12368.6	6298.4	10155.8	11554.9	9102.31	10365.2	10869	11024.6	8955.63	6040.07	6205.01	7104.9	6672.11	7213.06	6510.76
M473T178	0.455429	2.55634e-05	0.0021645	0.000137601	0.00527843	1	1	1	1.48951	H39_1D3HS:H39_1D3CK	0.105607	down	10982.8	11139.7	10849.4	12439.5	11013.1	12583.8	4785.65	4383.03	5462.19	5495.11	6899.35	4403.06	11323.2	12455.4	11930.9	12763.5	12185.6	13704.7	5320.73	4992.75	5017.63	5108.38	5852.31	5422.51	14043.2	9891.69	8295.7	10592.6	10831.9	10566.4	6649.34	6873.03	7674.99	7677.05	7980.74	6826.46	9266.65
M473T195	4.05037	4.1284e-09	0.0021645	1.3154e-07	0.00527843	1	1	1	2.44657	H39_1D3HS:H39_1D3CK	0.118921	up	987.997	1462.43	1162.41	1162.72	1276.37	1239.34	5608.62	4579.37	5354.61	3994.49	4623.42	5371.84	2007.96	2075.84	992.642	2163.27	2145.92	2287.57	4598.24	3630.35	4856.1	3719.99	3503.81	4010.96	2376.05	2250.99	2646.17	2254.2	2656.96	2396.65	3360.22	1911.65	3039.27	2816.65	3640.14	2871.01	4154.21
M473T200	0.412335	6.44145e-05	0.0021645	0.000295002	0.00527843	1	1	1	1.43286	H39_1D3HS:H39_1D3CK	0.294112	down	9050.75	5440.61	5846.51	8936.79	5606.88	5661.47	3054.55	2634.92	2667.41	2930.81	2193.66	3235.94	6921.41	9187.41	5203.11	5132.61	8258.29	10822.4	3494.44	2547.29	2013.76	2183.37	2621.03	1941.74	3432.52	3698.47	5618.89	4215.47	5825.64	4523.33	2489.22	2822.91	3226.52	3136.68	2628.24	2861.69	3942.21
M473T45	0.368417	3.56603e-07	0.0021645	4.16458e-06	0.00527843	1	1	1	1.51687	H39_1D3HS:H39_1D3CK	0.0975702	down	2405.93	1797.68	2453.59	1948.96	1677.94	1972.76	658.202	928.177	710.893	722.857	724.394	771.111	2368.15	2343.95	2497.55	2780.84	2597.79	2822.08	893.891	924.057	864.679	976.412	970.169	1061.31	1348.14	1816.3	1341.31	1510.23	1456.52	1489.66	887.254	672.66	566.571	990.187	1164.97	1126.24	1739.24
M474T159	0.428464	1.86768e-05	0.0021645	0.000106743	0.00527843	1	1	1	1.53724	H39_1D3HS:H39_1D3CK	0.289584	down	5457.33	4945.55	5441.07	5936.84	8797.3	5412.65	2708.59	2618.87	2865.19	2346.67	1926.46	2954.95	5247.19	3945.04	10221.8	5984.96	5909.57	6405.22	3865.7	3802.95	4226.28	1870.97	2900.15	3231.31	4189.94	3779.11	4415.7	7650.9	4384.91	5217.39	3185.06	2118.26	2872.99	2549.47	1887.62	4008.38	3556.12
M474T171	0.253038	9.54201e-08	0.0021645	1.49466e-06	0.00527843	1	1	1	2.13235	H39_1D3HS:H39_1D3CK	0.104729	down	2164.87	1964.34	2203.15	1441.06	1804.14	1619.08	501.534	506.459	344.742	420.662	473.489	586.286	1662.72	1841.41	2149.53	2422.85	1619.16	1721.95	385.685	461.679	371.875	562.89	484.468	366.283	1585.63	1807.68	2019.52	1857.94	1816.31	1549.91	698.085	829.706	632.51	719.531	869.733	630.989	1585.85
M474T43	0.499176	3.09172e-05	0.0021645	0.000160439	0.00527843	1	1	1	1.21227	H39_1D3HS:H39_1D3CK	0.0746126	down	585.965	521.025	776.421	676.658	598.864	800.265	281.383	365.867	318.285	336.285	343.97	330.548	658.332	812.971	725.586	1090.27	673.527	805.779	389.922	352.165	436.726	462.51	528.932	458.571	405.259	468.493	379.199	540.058	597.315	438.412	247.67	267.099	356.464	257.38	259.491	317.636	562.715
M475T226	4.27546	0.000166598	0.0021645	0.000637227	0.00527843	1	1	1	2.10553	H39_1D3HS:H39_1D3CK	0.080224	up	1778.29	1941.14	2021.5	1771.56	1774.78	1903.38	5953.11	6731.66	7742.65	15071.6	6208.14	6138.06	2410.56	2484.2	2550.07	2489.07	2677.46	2623.95	11033.9	8589.17	10498.4	14082.7	14348.8	13164.6	2025.47	2115.03	1872.62	2160.61	2692.51	2458.96	4334.3	4432.43	4249.82	4112.66	4379.1	4835.38	1485.9
M475T443	0.258912	3.27221e-06	0.0021645	2.52605e-05	0.00527843	1	1	1	1.8184	H39_1D3HS:H39_1D3CK	0.219531	down	701.761	473.983	797.912	575.419	834.257	621.206	165.04	170.572	198.864	153.754	168.774	179.816	395.602	544.038	464.374	641.511	704.449	485.793	106.429	180.584	166.904	127.712	99.7269	97.4183	1160.68	1338.61	962.32	962.805	761.61	519.33	291.898	412.723	320.455	266.786	235.413	246.309	929.184
[truncated: 361 more rows]
[truncated: 62 more columns]

## Sheet: Table S3-2
Table S3-2. pos-H39_1D3HS_H39_1D3CK significant metabolites
[truncated: 1,543 more rows]
[truncated: 62 more columns]

## Sheet: Table S3-3
Table S3-3. neg-H39_1D6HS_H39_1D6CK significant metabolites
[truncated: 1,558 more rows]
[truncated: 62 more columns]

## Sheet: Table S3-4
Table S3-4. pos-H39_1D6HS_H39_1D6CK significant metabolites
[truncated: 1,783 more rows]
[truncated: 62 more columns]

## Sheet: Table S3-5
Table S3-5. neg-M189D3HS_M189D3CK significant metabolites
[truncated: 978 more rows]
[truncated: 62 more columns]

## Sheet: Table S3-6
Table S3-6. pos-M189D3HS_M189D3CK significant metabolites
[truncated: 1,151 more rows]
[truncated: 62 more columns]

[truncated: 6 more sheets: Table S3-7, Table S3-8, Table S3-9, Table S3-10, Table S3-11, Table S3-12]
